# Supplementary material for: Environmental variability shapes the representational format of cultural learning
Source: Proc Natl Acad Sci U S A. 2025 Jul 7;122(28):e2505283122. doi: 10.1073/pnas.2505283122 (PMC12280920; doi:10.1073/pnas.2505283122)
Supplement: Supplementary file 2 — Dataset S01 (CSV) [file pnas.2505283122.sd01.csv]

row_id	participant_id	generation_id	culture_id	shocks_condition	state	num_trials	transition_prob	message_seen	message_passed_text	mapping_check	attention_check	traditionalism	obedience_independence	gender	age	education	income	urbanicity	rel_mob_choose_people	rel_mob_leave	rel_mob_meet_new	rel_mob_choose_groups	rel_mob_opp_friendship	ox_util_ib1	ox_util_ih2	ox_util_ib3	ox_util_ih4	ox_util_ib5	ox_util_ih6	ox_util_ib7	ox_util_ih8	ox_util_ib9	ancestry_mc	choice_trial_index	bait_chosen	rt	time_elapsed	fish_caught	current_reward	cumulative_reward	correct_bait	cumulative_correct_bait	time_added
1	1	1	2	1	1	12	0.9	A successful fisherman absolutely must pick the right bait to use. Grib and Zigu bait are the best.	A successful fisherman absolutely must pick the right bait to use. Grib and Zigu bait are the best.	4	1	2	2	Male/man	33	4-year Bachelor''s degree	$200,000 or more	Very Urban: Population greater than 100,000	6	6	5	4	4	3	4	1	7	2	5	2	5	1	United States	1	Zigu	7726.1999998093	99194	Addish	38	13	0	0	2024-04-09T02:29:10Z
2	1	1	2	1	1	12	0.9	A successful fisherman absolutely must pick the right bait to use. Grib and Zigu bait are the best.	A successful fisherman absolutely must pick the right bait to use. Grib and Zigu bait are the best.	4	1	2	2	Male/man	33	4-year Bachelor''s degree	$200,000 or more	Very Urban: Population greater than 100,000	6	6	5	4	4	3	4	1	7	2	5	2	5	1	United States	2	Grib	3596	110711	Locona	34	22	0	0	2024-04-09T02:29:10Z
3	1	1	2	1	1	12	0.9	A successful fisherman absolutely must pick the right bait to use. Grib and Zigu bait are the best.	A successful fisherman absolutely must pick the right bait to use. Grib and Zigu bait are the best.	4	1	2	2	Male/man	33	4-year Bachelor''s degree	$200,000 or more	Very Urban: Population greater than 100,000	6	6	5	4	4	3	4	1	7	2	5	2	5	1	United States	3	Chal	4672.4000000954	120917	Addish	40	37	1	1	2024-04-09T02:29:10Z
4	1	1	2	1	1	12	0.9	A successful fisherman absolutely must pick the right bait to use. Grib and Zigu bait are the best.	A successful fisherman absolutely must pick the right bait to use. Grib and Zigu bait are the best.	4	1	2	2	Male/man	33	4-year Bachelor''s degree	$200,000 or more	Very Urban: Population greater than 100,000	6	6	5	4	4	3	4	1	7	2	5	2	5	1	United States	4	Vlid	2894.3000001907	126628	Addish	54	66	1	2	2024-04-09T02:29:10Z
5	1	1	2	1	1	12	0.9	A successful fisherman absolutely must pick the right bait to use. Grib and Zigu bait are the best.	A successful fisherman absolutely must pick the right bait to use. Grib and Zigu bait are the best.	4	1	2	2	Male/man	33	4-year Bachelor''s degree	$200,000 or more	Very Urban: Population greater than 100,000	6	6	5	4	4	3	4	1	7	2	5	2	5	1	United States	5	Vlid	2818.3000001907	133181	Addish	9	50	1	3	2024-04-09T02:29:10Z
6	1	1	2	1	1	12	0.9	A successful fisherman absolutely must pick the right bait to use. Grib and Zigu bait are the best.	A successful fisherman absolutely must pick the right bait to use. Grib and Zigu bait are the best.	4	1	2	2	Male/man	33	4-year Bachelor''s degree	$200,000 or more	Very Urban: Population greater than 100,000	6	6	5	4	4	3	4	1	7	2	5	2	5	1	United States	6	Chal	2032.5	138682	Addish	20	45	1	4	2024-04-09T02:29:10Z
7	1	1	2	1	1	12	0.9	A successful fisherman absolutely must pick the right bait to use. Grib and Zigu bait are the best.	A successful fisherman absolutely must pick the right bait to use. Grib and Zigu bait are the best.	4	1	2	2	Male/man	33	4-year Bachelor''s degree	$200,000 or more	Very Urban: Population greater than 100,000	6	6	5	4	4	3	4	1	7	2	5	2	5	1	United States	7	Grib	1942.2999999523	141766	Locona	59	79	0	4	2024-04-09T02:29:10Z
8	1	1	2	1	1	12	0.9	A successful fisherman absolutely must pick the right bait to use. Grib and Zigu bait are the best.	A successful fisherman absolutely must pick the right bait to use. Grib and Zigu bait are the best.	4	1	2	2	Male/man	33	4-year Bachelor''s degree	$200,000 or more	Very Urban: Population greater than 100,000	6	6	5	4	4	3	4	1	7	2	5	2	5	1	United States	8	Zigu	2229.5999999046	147540	Locona	21	75	0	4	2024-04-09T02:29:10Z
9	1	1	2	1	1	12	0.9	A successful fisherman absolutely must pick the right bait to use. Grib and Zigu bait are the best.	A successful fisherman absolutely must pick the right bait to use. Grib and Zigu bait are the best.	4	1	2	2	Male/man	33	4-year Bachelor''s degree	$200,000 or more	Very Urban: Population greater than 100,000	6	6	5	4	4	3	4	1	7	2	5	2	5	1	United States	9	Grib	1916.4000000954	151447	Locona	27	77	0	4	2024-04-09T02:29:10Z
10	1	1	2	1	1	12	0.9	A successful fisherman absolutely must pick the right bait to use. Grib and Zigu bait are the best.	A successful fisherman absolutely must pick the right bait to use. Grib and Zigu bait are the best.	4	1	2	2	Male/man	33	4-year Bachelor''s degree	$200,000 or more	Very Urban: Population greater than 100,000	6	6	5	4	4	3	4	1	7	2	5	2	5	1	United States	10	Zigu	1923.4000000954	155454	Locona	30	82	0	4	2024-04-09T02:29:10Z
11	1	1	2	1	1	12	0.9	A successful fisherman absolutely must pick the right bait to use. Grib and Zigu bait are the best.	A successful fisherman absolutely must pick the right bait to use. Grib and Zigu bait are the best.	4	1	2	2	Male/man	33	4-year Bachelor''s degree	$200,000 or more	Very Urban: Population greater than 100,000	6	6	5	4	4	3	4	1	7	2	5	2	5	1	United States	11	Grib	1729.5999999046	158924	Locona	24	81	0	4	2024-04-09T02:29:10Z
12	1	1	2	1	1	12	0.9	A successful fisherman absolutely must pick the right bait to use. Grib and Zigu bait are the best.	A successful fisherman absolutely must pick the right bait to use. Grib and Zigu bait are the best.	4	1	2	2	Male/man	33	4-year Bachelor''s degree	$200,000 or more	Very Urban: Population greater than 100,000	6	6	5	4	4	3	4	1	7	2	5	2	5	1	United States	12	Zigu	1751.4000000954	163513	Locona	22	78	0	4	2024-04-09T02:29:10Z
13	2	1	6	1	1	12	0.9	A successful fisherman absolutely must catch the fish that fetches the highest price. Addish fish will earn you the most. Everyone needs to figure out for themselves which bait is most successful at catching Addish.	A successful fisherman absolutely must catch the fish that fetches the highest price. Addish fish will earn you the most. Everyone needs to figure out for themselves which bait is most successful at catching Addish. Pay attention to the patterns in terms of payoff with each bait.	2	1	3	4	Female/woman	23	4-year Bachelor''s degree	$75,000 to $99,999	Urban: Population between 50,000 and 100,000	6	4	6	6	5	6	7	4	4	3	1	5	1	5	China	1	Chal	5154.7999999523	29335	Locona	39	14	1	1	2024-04-09T02:29:10Z
14	2	1	6	1	1	12	0.9	A successful fisherman absolutely must catch the fish that fetches the highest price. Addish fish will earn you the most. Everyone needs to figure out for themselves which bait is most successful at catching Addish.	A successful fisherman absolutely must catch the fish that fetches the highest price. Addish fish will earn you the most. Everyone needs to figure out for themselves which bait is most successful at catching Addish. Pay attention to the patterns in terms of payoff with each bait.	2	1	3	4	Female/woman	23	4-year Bachelor''s degree	$75,000 to $99,999	Urban: Population between 50,000 and 100,000	6	4	6	6	5	6	7	4	4	3	1	5	1	5	China	2	Zigu	4208.7999999523	36931	Locona	27	16	0	1	2024-04-09T02:29:10Z
15	2	1	6	1	1	12	0.9	A successful fisherman absolutely must catch the fish that fetches the highest price. Addish fish will earn you the most. Everyone needs to figure out for themselves which bait is most successful at catching Addish.	A successful fisherman absolutely must catch the fish that fetches the highest price. Addish fish will earn you the most. Everyone needs to figure out for themselves which bait is most successful at catching Addish. Pay attention to the patterns in terms of payoff with each bait.	2	1	3	4	Female/woman	23	4-year Bachelor''s degree	$75,000 to $99,999	Urban: Population between 50,000 and 100,000	6	4	6	6	5	6	7	4	4	3	1	5	1	5	China	3	Vlid	2232.0999999046	41740	Addish	23	14	1	2	2024-04-09T02:29:10Z
16	2	1	6	1	1	12	0.9	A successful fisherman absolutely must catch the fish that fetches the highest price. Addish fish will earn you the most. Everyone needs to figure out for themselves which bait is most successful at catching Addish.	A successful fisherman absolutely must catch the fish that fetches the highest price. Addish fish will earn you the most. Everyone needs to figure out for themselves which bait is most successful at catching Addish. Pay attention to the patterns in terms of payoff with each bait.	2	1	3	4	Female/woman	23	4-year Bachelor''s degree	$75,000 to $99,999	Urban: Population between 50,000 and 100,000	6	4	6	6	5	6	7	4	4	3	1	5	1	5	China	4	Zigu	1592.7999999523	44996	Locona	24	13	0	2	2024-04-09T02:29:10Z
17	2	1	6	1	1	12	0.9	A successful fisherman absolutely must catch the fish that fetches the highest price. Addish fish will earn you the most. Everyone needs to figure out for themselves which bait is most successful at catching Addish.	A successful fisherman absolutely must catch the fish that fetches the highest price. Addish fish will earn you the most. Everyone needs to figure out for themselves which bait is most successful at catching Addish. Pay attention to the patterns in terms of payoff with each bait.	2	1	3	4	Female/woman	23	4-year Bachelor''s degree	$75,000 to $99,999	Urban: Population between 50,000 and 100,000	6	4	6	6	5	6	7	4	4	3	1	5	1	5	China	5	Grib	2337.5	48500	Locona	22	10	0	2	2024-04-09T02:29:10Z
18	2	1	6	1	1	12	0.9	A successful fisherman absolutely must catch the fish that fetches the highest price. Addish fish will earn you the most. Everyone needs to figure out for themselves which bait is most successful at catching Addish.	A successful fisherman absolutely must catch the fish that fetches the highest price. Addish fish will earn you the most. Everyone needs to figure out for themselves which bait is most successful at catching Addish. Pay attention to the patterns in terms of payoff with each bait.	2	1	3	4	Female/woman	23	4-year Bachelor''s degree	$75,000 to $99,999	Urban: Population between 50,000 and 100,000	6	4	6	6	5	6	7	4	4	3	1	5	1	5	China	6	Chal	2056.0999999046	51795	Addish	31	16	1	3	2024-04-09T02:29:10Z
19	2	1	6	1	1	12	0.9	A successful fisherman absolutely must catch the fish that fetches the highest price. Addish fish will earn you the most. Everyone needs to figure out for themselves which bait is most successful at catching Addish.	A successful fisherman absolutely must catch the fish that fetches the highest price. Addish fish will earn you the most. Everyone needs to figure out for themselves which bait is most successful at catching Addish. Pay attention to the patterns in terms of payoff with each bait.	2	1	3	4	Female/woman	23	4-year Bachelor''s degree	$75,000 to $99,999	Urban: Population between 50,000 and 100,000	6	4	6	6	5	6	7	4	4	3	1	5	1	5	China	7	Chal	2203	55226	Addish	39	30	1	4	2024-04-09T02:29:10Z
20	2	1	6	1	1	12	0.9	A successful fisherman absolutely must catch the fish that fetches the highest price. Addish fish will earn you the most. Everyone needs to figure out for themselves which bait is most successful at catching Addish.	A successful fisherman absolutely must catch the fish that fetches the highest price. Addish fish will earn you the most. Everyone needs to figure out for themselves which bait is most successful at catching Addish. Pay attention to the patterns in terms of payoff with each bait.	2	1	3	4	Female/woman	23	4-year Bachelor''s degree	$75,000 to $99,999	Urban: Population between 50,000 and 100,000	6	4	6	6	5	6	7	4	4	3	1	5	1	5	China	8	Chal	2016.3999998569	58377	Addish	31	36	1	5	2024-04-09T02:29:10Z
21	2	1	6	1	1	12	0.9	A successful fisherman absolutely must catch the fish that fetches the highest price. Addish fish will earn you the most. Everyone needs to figure out for themselves which bait is most successful at catching Addish.	A successful fisherman absolutely must catch the fish that fetches the highest price. Addish fish will earn you the most. Everyone needs to figure out for themselves which bait is most successful at catching Addish. Pay attention to the patterns in terms of payoff with each bait.	2	1	3	4	Female/woman	23	4-year Bachelor''s degree	$75,000 to $99,999	Urban: Population between 50,000 and 100,000	6	4	6	6	5	6	7	4	4	3	1	5	1	5	China	9	Chal	2970.2999999523	62740	Addish	52	63	1	6	2024-04-09T02:29:10Z
22	2	1	6	1	1	12	0.9	A successful fisherman absolutely must catch the fish that fetches the highest price. Addish fish will earn you the most. Everyone needs to figure out for themselves which bait is most successful at catching Addish.	A successful fisherman absolutely must catch the fish that fetches the highest price. Addish fish will earn you the most. Everyone needs to figure out for themselves which bait is most successful at catching Addish. Pay attention to the patterns in terms of payoff with each bait.	2	1	3	4	Female/woman	23	4-year Bachelor''s degree	$75,000 to $99,999	Urban: Population between 50,000 and 100,000	6	4	6	6	5	6	7	4	4	3	1	5	1	5	China	10	Chal	1677	65857	Addish	32	70	1	7	2024-04-09T02:29:10Z
23	2	1	6	1	1	12	0.9	A successful fisherman absolutely must catch the fish that fetches the highest price. Addish fish will earn you the most. Everyone needs to figure out for themselves which bait is most successful at catching Addish.	A successful fisherman absolutely must catch the fish that fetches the highest price. Addish fish will earn you the most. Everyone needs to figure out for themselves which bait is most successful at catching Addish. Pay attention to the patterns in terms of payoff with each bait.	2	1	3	4	Female/woman	23	4-year Bachelor''s degree	$75,000 to $99,999	Urban: Population between 50,000 and 100,000	6	4	6	6	5	6	7	4	4	3	1	5	1	5	China	11	Chal	1663.4000000954	68469	Addish	41	86	1	8	2024-04-09T02:29:10Z
24	2	1	6	1	1	12	0.9	A successful fisherman absolutely must catch the fish that fetches the highest price. Addish fish will earn you the most. Everyone needs to figure out for themselves which bait is most successful at catching Addish.	A successful fisherman absolutely must catch the fish that fetches the highest price. Addish fish will earn you the most. Everyone needs to figure out for themselves which bait is most successful at catching Addish. Pay attention to the patterns in terms of payoff with each bait.	2	1	3	4	Female/woman	23	4-year Bachelor''s degree	$75,000 to $99,999	Urban: Population between 50,000 and 100,000	6	4	6	6	5	6	7	4	4	3	1	5	1	5	China	12	Chal	1923.3999998569	71692	Addish	26	87	1	9	2024-04-09T02:29:10Z
25	3	1	4	1	1	12	0.9	A successful fisherman absolutely must pick the right bait to use. Grib and Zigu bait are the best.	A successful fisherman absolutely must pick the right bait to use. Grib and Zigu bait are the best.	1	1	1	5	Female/woman	39	Graduate or professional degree (MA, MS, MBA, PhD, JD, MD, DDS, etc.)	$25,000 to $49,999	Very Urban: Population greater than 100,000	5	4	2	5	5	2	4	2	4	5	5	3	4	3	United Kingdom	1	Grib	8760.3999999992	68999	Locona	30	5	0	0	2024-04-09T02:29:10Z
26	3	1	4	1	1	12	0.9	A successful fisherman absolutely must pick the right bait to use. Grib and Zigu bait are the best.	A successful fisherman absolutely must pick the right bait to use. Grib and Zigu bait are the best.	1	1	1	5	Female/woman	39	Graduate or professional degree (MA, MS, MBA, PhD, JD, MD, DDS, etc.)	$25,000 to $49,999	Very Urban: Population greater than 100,000	5	4	2	5	5	2	4	2	4	5	5	3	4	3	United Kingdom	2	Zigu	6718.3349999978	84499	Addish	31	11	0	0	2024-04-09T02:29:10Z
27	3	1	4	1	1	12	0.9	A successful fisherman absolutely must pick the right bait to use. Grib and Zigu bait are the best.	A successful fisherman absolutely must pick the right bait to use. Grib and Zigu bait are the best.	1	1	1	5	Female/woman	39	Graduate or professional degree (MA, MS, MBA, PhD, JD, MD, DDS, etc.)	$25,000 to $49,999	Very Urban: Population greater than 100,000	5	4	2	5	5	2	4	2	4	5	5	3	4	3	United Kingdom	3	Grib	5170.2950000035	94772	Locona	1	-13	0	0	2024-04-09T02:29:10Z
28	3	1	4	1	1	12	0.9	A successful fisherman absolutely must pick the right bait to use. Grib and Zigu bait are the best.	A successful fisherman absolutely must pick the right bait to use. Grib and Zigu bait are the best.	1	1	1	5	Female/woman	39	Graduate or professional degree (MA, MS, MBA, PhD, JD, MD, DDS, etc.)	$25,000 to $49,999	Very Urban: Population greater than 100,000	5	4	2	5	5	2	4	2	4	5	5	3	4	3	United Kingdom	4	Zigu	4617.6649999979	103586	Locona	37	-1	0	0	2024-04-09T02:29:10Z
29	3	1	4	1	1	12	0.9	A successful fisherman absolutely must pick the right bait to use. Grib and Zigu bait are the best.	A successful fisherman absolutely must pick the right bait to use. Grib and Zigu bait are the best.	1	1	1	5	Female/woman	39	Graduate or professional degree (MA, MS, MBA, PhD, JD, MD, DDS, etc.)	$25,000 to $49,999	Very Urban: Population greater than 100,000	5	4	2	5	5	2	4	2	4	5	5	3	4	3	United Kingdom	5	Grib	4136.8399999992	111939	Locona	38	12	0	0	2024-04-09T02:29:10Z
30	3	1	4	1	1	12	0.9	A successful fisherman absolutely must pick the right bait to use. Grib and Zigu bait are the best.	A successful fisherman absolutely must pick the right bait to use. Grib and Zigu bait are the best.	1	1	1	5	Female/woman	39	Graduate or professional degree (MA, MS, MBA, PhD, JD, MD, DDS, etc.)	$25,000 to $49,999	Very Urban: Population greater than 100,000	5	4	2	5	5	2	4	2	4	5	5	3	4	3	United Kingdom	6	Grib	5327.6899999983	120293	Locona	15	2	0	0	2024-04-09T02:29:10Z
31	3	1	4	1	1	12	0.9	A successful fisherman absolutely must pick the right bait to use. Grib and Zigu bait are the best.	A successful fisherman absolutely must pick the right bait to use. Grib and Zigu bait are the best.	1	1	1	5	Female/woman	39	Graduate or professional degree (MA, MS, MBA, PhD, JD, MD, DDS, etc.)	$25,000 to $49,999	Very Urban: Population greater than 100,000	5	4	2	5	5	2	4	2	4	5	5	3	4	3	United Kingdom	7	Grib	4175.4549999969	127310	Locona	9	-14	0	0	2024-04-09T02:29:10Z
32	3	1	4	1	1	12	0.9	A successful fisherman absolutely must pick the right bait to use. Grib and Zigu bait are the best.	A successful fisherman absolutely must pick the right bait to use. Grib and Zigu bait are the best.	1	1	1	5	Female/woman	39	Graduate or professional degree (MA, MS, MBA, PhD, JD, MD, DDS, etc.)	$25,000 to $49,999	Very Urban: Population greater than 100,000	5	4	2	5	5	2	4	2	4	5	5	3	4	3	United Kingdom	8	Grib	4639.0699999974	134450	Locona	47	8	0	0	2024-04-09T02:29:10Z
33	3	1	4	1	1	12	0.9	A successful fisherman absolutely must pick the right bait to use. Grib and Zigu bait are the best.	A successful fisherman absolutely must pick the right bait to use. Grib and Zigu bait are the best.	1	1	1	5	Female/woman	39	Graduate or professional degree (MA, MS, MBA, PhD, JD, MD, DDS, etc.)	$25,000 to $49,999	Very Urban: Population greater than 100,000	5	4	2	5	5	2	4	2	4	5	5	3	4	3	United Kingdom	9	Grib	4393.4000000008	143781	Locona	22	5	0	0	2024-04-09T02:29:10Z
34	3	1	4	1	1	12	0.9	A successful fisherman absolutely must pick the right bait to use. Grib and Zigu bait are the best.	A successful fisherman absolutely must pick the right bait to use. Grib and Zigu bait are the best.	1	1	1	5	Female/woman	39	Graduate or professional degree (MA, MS, MBA, PhD, JD, MD, DDS, etc.)	$25,000 to $49,999	Very Urban: Population greater than 100,000	5	4	2	5	5	2	4	2	4	5	5	3	4	3	United Kingdom	10	Grib	4313.1900000008	150898	Locona	37	17	0	0	2024-04-09T02:29:10Z
35	3	1	4	1	1	12	0.9	A successful fisherman absolutely must pick the right bait to use. Grib and Zigu bait are the best.	A successful fisherman absolutely must pick the right bait to use. Grib and Zigu bait are the best.	1	1	1	5	Female/woman	39	Graduate or professional degree (MA, MS, MBA, PhD, JD, MD, DDS, etc.)	$25,000 to $49,999	Very Urban: Population greater than 100,000	5	4	2	5	5	2	4	2	4	5	5	3	4	3	United Kingdom	11	Vlid	3499.6699999974	155994	Addish	7	-1	1	1	2024-04-09T02:29:10Z
36	3	1	4	1	1	12	0.9	A successful fisherman absolutely must pick the right bait to use. Grib and Zigu bait are the best.	A successful fisherman absolutely must pick the right bait to use. Grib and Zigu bait are the best.	1	1	1	5	Female/woman	39	Graduate or professional degree (MA, MS, MBA, PhD, JD, MD, DDS, etc.)	$25,000 to $49,999	Very Urban: Population greater than 100,000	5	4	2	5	5	2	4	2	4	5	5	3	4	3	United Kingdom	12	Grib	3989.8249999969	163161	Locona	53	27	0	1	2024-04-09T02:29:10Z
37	4	1	5	1	1	12	0.9	A successful fisherman absolutely must pick the right bait to use. Grib and Zigu bait are the best.	A successful fisherman absolutely must pick the right bait to use. Grib and Zigu bait are the best.	4	1	3	1	Male/man	68	Graduate or professional degree (MA, MS, MBA, PhD, JD, MD, DDS, etc.)	$50,000 to $74,999	Suburban/Small Town: Population between 10,000 and 50,000	7	7	4	7	2	4	4	4	1	4	1	4	4	4	Germany,United Kingdom	1	Grib	18006.5	84800	Locona	33	8	0	0	2024-04-09T02:29:10Z
38	4	1	5	1	1	12	0.9	A successful fisherman absolutely must pick the right bait to use. Grib and Zigu bait are the best.	A successful fisherman absolutely must pick the right bait to use. Grib and Zigu bait are the best.	4	1	3	1	Male/man	68	Graduate or professional degree (MA, MS, MBA, PhD, JD, MD, DDS, etc.)	$50,000 to $74,999	Suburban/Small Town: Population between 10,000 and 50,000	7	7	4	7	2	4	4	4	1	4	1	4	4	4	Germany,United Kingdom	2	Zigu	5591	100768	Locona	18	1	0	0	2024-04-09T02:29:10Z
39	4	1	5	1	1	12	0.9	A successful fisherman absolutely must pick the right bait to use. Grib and Zigu bait are the best.	A successful fisherman absolutely must pick the right bait to use. Grib and Zigu bait are the best.	4	1	3	1	Male/man	68	Graduate or professional degree (MA, MS, MBA, PhD, JD, MD, DDS, etc.)	$50,000 to $74,999	Suburban/Small Town: Population between 10,000 and 50,000	7	7	4	7	2	4	4	4	1	4	1	4	4	4	Germany,United Kingdom	3	Grib	4175	110440	Locona	15	-9	0	0	2024-04-09T02:29:10Z
40	4	1	5	1	1	12	0.9	A successful fisherman absolutely must pick the right bait to use. Grib and Zigu bait are the best.	A successful fisherman absolutely must pick the right bait to use. Grib and Zigu bait are the best.	4	1	3	1	Male/man	68	Graduate or professional degree (MA, MS, MBA, PhD, JD, MD, DDS, etc.)	$50,000 to $74,999	Suburban/Small Town: Population between 10,000 and 50,000	7	7	4	7	2	4	4	4	1	4	1	4	4	4	Germany,United Kingdom	4	Zigu	3599.900000006	118617	Locona	9	-25	0	0	2024-04-09T02:29:10Z
41	4	1	5	1	1	12	0.9	A successful fisherman absolutely must pick the right bait to use. Grib and Zigu bait are the best.	A successful fisherman absolutely must pick the right bait to use. Grib and Zigu bait are the best.	4	1	3	1	Male/man	68	Graduate or professional degree (MA, MS, MBA, PhD, JD, MD, DDS, etc.)	$50,000 to $74,999	Suburban/Small Town: Population between 10,000 and 50,000	7	7	4	7	2	4	4	4	1	4	1	4	4	4	Germany,United Kingdom	5	Grib	8119.200000003	133136	Locona	6	-44	0	0	2024-04-09T02:29:10Z
42	4	1	5	1	1	12	0.9	A successful fisherman absolutely must pick the right bait to use. Grib and Zigu bait are the best.	A successful fisherman absolutely must pick the right bait to use. Grib and Zigu bait are the best.	4	1	3	1	Male/man	68	Graduate or professional degree (MA, MS, MBA, PhD, JD, MD, DDS, etc.)	$50,000 to $74,999	Suburban/Small Town: Population between 10,000 and 50,000	7	7	4	7	2	4	4	4	1	4	1	4	4	4	Germany,United Kingdom	6	Chal	5327.700000003	140585	Addish	54	-15	1	1	2024-04-09T02:29:10Z
43	4	1	5	1	1	12	0.9	A successful fisherman absolutely must pick the right bait to use. Grib and Zigu bait are the best.	A successful fisherman absolutely must pick the right bait to use. Grib and Zigu bait are the best.	4	1	3	1	Male/man	68	Graduate or professional degree (MA, MS, MBA, PhD, JD, MD, DDS, etc.)	$50,000 to $74,999	Suburban/Small Town: Population between 10,000 and 50,000	7	7	4	7	2	4	4	4	1	4	1	4	4	4	Germany,United Kingdom	7	Chal	2919.700000003	145681	Addish	35	-5	1	2	2024-04-09T02:29:10Z
44	4	1	5	1	1	12	0.9	A successful fisherman absolutely must pick the right bait to use. Grib and Zigu bait are the best.	A successful fisherman absolutely must pick the right bait to use. Grib and Zigu bait are the best.	4	1	3	1	Male/man	68	Graduate or professional degree (MA, MS, MBA, PhD, JD, MD, DDS, etc.)	$50,000 to $74,999	Suburban/Small Town: Population between 10,000 and 50,000	7	7	4	7	2	4	4	4	1	4	1	4	4	4	Germany,United Kingdom	8	Chal	2494.3999999911	150001	Addish	38	8	1	3	2024-04-09T02:29:10Z
45	4	1	5	1	1	12	0.9	A successful fisherman absolutely must pick the right bait to use. Grib and Zigu bait are the best.	A successful fisherman absolutely must pick the right bait to use. Grib and Zigu bait are the best.	4	1	3	1	Male/man	68	Graduate or professional degree (MA, MS, MBA, PhD, JD, MD, DDS, etc.)	$50,000 to $74,999	Suburban/Small Town: Population between 10,000 and 50,000	7	7	4	7	2	4	4	4	1	4	1	4	4	4	Germany,United Kingdom	9	Chal	2583.200000003	154865	Addish	49	32	1	4	2024-04-09T02:29:10Z
46	4	1	5	1	1	12	0.9	A successful fisherman absolutely must pick the right bait to use. Grib and Zigu bait are the best.	A successful fisherman absolutely must pick the right bait to use. Grib and Zigu bait are the best.	4	1	3	1	Male/man	68	Graduate or professional degree (MA, MS, MBA, PhD, JD, MD, DDS, etc.)	$50,000 to $74,999	Suburban/Small Town: Population between 10,000 and 50,000	7	7	4	7	2	4	4	4	1	4	1	4	4	4	Germany,United Kingdom	10	Chal	2791.099999994	159793	Addish	18	25	1	5	2024-04-09T02:29:10Z
47	4	1	5	1	1	12	0.9	A successful fisherman absolutely must pick the right bait to use. Grib and Zigu bait are the best.	A successful fisherman absolutely must pick the right bait to use. Grib and Zigu bait are the best.	4	1	3	1	Male/man	68	Graduate or professional degree (MA, MS, MBA, PhD, JD, MD, DDS, etc.)	$50,000 to $74,999	Suburban/Small Town: Population between 10,000 and 50,000	7	7	4	7	2	4	4	4	1	4	1	4	4	4	Germany,United Kingdom	11	Chal	3967.400000006	165801	Addish	7	7	1	6	2024-04-09T02:29:10Z
48	4	1	5	1	1	12	0.9	A successful fisherman absolutely must pick the right bait to use. Grib and Zigu bait are the best.	A successful fisherman absolutely must pick the right bait to use. Grib and Zigu bait are the best.	4	1	3	1	Male/man	68	Graduate or professional degree (MA, MS, MBA, PhD, JD, MD, DDS, etc.)	$50,000 to $74,999	Suburban/Small Town: Population between 10,000 and 50,000	7	7	4	7	2	4	4	4	1	4	1	4	4	4	Germany,United Kingdom	12	Vlid	2543.299999997	170993	Addish	38	20	1	7	2024-04-09T02:29:10Z
49	5	1	3	1	1	12	0.9	A successful fisherman absolutely must pick the right bait to use. Grib and Zigu bait are the best.	A successful fisherman absolutely must pick the right bait to use. Grib and Zigu bait are the best.	1	1	6	3	Female/woman	40	4-year Bachelor''s degree	$25,000 to $49,999	Rural: Population between 2,500 and 10,000	6	5	3	6	6	6	2	6	2	5	3	7	5	7	United States	1	Grib	17324.099999964	209680	Locona	30	5	0	0	2024-04-09T02:29:10Z
50	5	1	3	1	1	12	0.9	A successful fisherman absolutely must pick the right bait to use. Grib and Zigu bait are the best.	A successful fisherman absolutely must pick the right bait to use. Grib and Zigu bait are the best.	1	1	6	3	Female/woman	40	4-year Bachelor''s degree	$25,000 to $49,999	Rural: Population between 2,500 and 10,000	6	5	3	6	6	6	2	6	2	5	3	7	5	7	United States	2	Zigu	6048.6000000238	233489	Locona	18	-2	0	0	2024-04-09T02:29:10Z
51	5	1	3	1	1	12	0.9	A successful fisherman absolutely must pick the right bait to use. Grib and Zigu bait are the best.	A successful fisherman absolutely must pick the right bait to use. Grib and Zigu bait are the best.	1	1	6	3	Female/woman	40	4-year Bachelor''s degree	$25,000 to $49,999	Rural: Population between 2,500 and 10,000	6	5	3	6	6	6	2	6	2	5	3	7	5	7	United States	3	Grib	6649.5	251566	Locona	35	8	0	0	2024-04-09T02:29:10Z
52	5	1	3	1	1	12	0.9	A successful fisherman absolutely must pick the right bait to use. Grib and Zigu bait are the best.	A successful fisherman absolutely must pick the right bait to use. Grib and Zigu bait are the best.	1	1	6	3	Female/woman	40	4-year Bachelor''s degree	$25,000 to $49,999	Rural: Population between 2,500 and 10,000	6	5	3	6	6	6	2	6	2	5	3	7	5	7	United States	4	Chal	5773.3999999762	262765	Locona	24	7	1	1	2024-04-09T02:29:10Z
53	5	1	3	1	1	12	0.9	A successful fisherman absolutely must pick the right bait to use. Grib and Zigu bait are the best.	A successful fisherman absolutely must pick the right bait to use. Grib and Zigu bait are the best.	1	1	6	3	Female/woman	40	4-year Bachelor''s degree	$25,000 to $49,999	Rural: Population between 2,500 and 10,000	6	5	3	6	6	6	2	6	2	5	3	7	5	7	United States	5	Vlid	5014.2000000477	270566	Addish	12	-6	1	2	2024-04-09T02:29:10Z
54	5	1	3	1	1	12	0.9	A successful fisherman absolutely must pick the right bait to use. Grib and Zigu bait are the best.	A successful fisherman absolutely must pick the right bait to use. Grib and Zigu bait are the best.	1	1	6	3	Female/woman	40	4-year Bachelor''s degree	$25,000 to $49,999	Rural: Population between 2,500 and 10,000	6	5	3	6	6	6	2	6	2	5	3	7	5	7	United States	6	Grib	5093.4000000358	277866	Addish	44	13	0	2	2024-04-09T02:29:10Z
55	5	1	3	1	1	12	0.9	A successful fisherman absolutely must pick the right bait to use. Grib and Zigu bait are the best.	A successful fisherman absolutely must pick the right bait to use. Grib and Zigu bait are the best.	1	1	6	3	Female/woman	40	4-year Bachelor''s degree	$25,000 to $49,999	Rural: Population between 2,500 and 10,000	6	5	3	6	6	6	2	6	2	5	3	7	5	7	United States	7	Grib	5373	286804	Locona	18	6	0	2	2024-04-09T02:29:10Z
56	5	1	3	1	1	12	0.9	A successful fisherman absolutely must pick the right bait to use. Grib and Zigu bait are the best.	A successful fisherman absolutely must pick the right bait to use. Grib and Zigu bait are the best.	1	1	6	3	Female/woman	40	4-year Bachelor''s degree	$25,000 to $49,999	Rural: Population between 2,500 and 10,000	6	5	3	6	6	6	2	6	2	5	3	7	5	7	United States	8	Grib	6675.4000000358	296446	Locona	29	10	0	2	2024-04-09T02:29:10Z
57	5	1	3	1	1	12	0.9	A successful fisherman absolutely must pick the right bait to use. Grib and Zigu bait are the best.	A successful fisherman absolutely must pick the right bait to use. Grib and Zigu bait are the best.	1	1	6	3	Female/woman	40	4-year Bachelor''s degree	$25,000 to $49,999	Rural: Population between 2,500 and 10,000	6	5	3	6	6	6	2	6	2	5	3	7	5	7	United States	9	Grib	5197.6999999881	304480	Locona	14	-1	0	2	2024-04-09T02:29:10Z
58	5	1	3	1	1	12	0.9	A successful fisherman absolutely must pick the right bait to use. Grib and Zigu bait are the best.	A successful fisherman absolutely must pick the right bait to use. Grib and Zigu bait are the best.	1	1	6	3	Female/woman	40	4-year Bachelor''s degree	$25,000 to $49,999	Rural: Population between 2,500 and 10,000	6	5	3	6	6	6	2	6	2	5	3	7	5	7	United States	10	Zigu	6147.1999999881	312935	Locona	22	-4	0	2	2024-04-09T02:29:10Z
59	5	1	3	1	1	12	0.9	A successful fisherman absolutely must pick the right bait to use. Grib and Zigu bait are the best.	A successful fisherman absolutely must pick the right bait to use. Grib and Zigu bait are the best.	1	1	6	3	Female/woman	40	4-year Bachelor''s degree	$25,000 to $49,999	Rural: Population between 2,500 and 10,000	6	5	3	6	6	6	2	6	2	5	3	7	5	7	United States	11	Grib	5523.9000000358	320354	Locona	32	3	0	2	2024-04-09T02:29:10Z
60	5	1	3	1	1	12	0.9	A successful fisherman absolutely must pick the right bait to use. Grib and Zigu bait are the best.	A successful fisherman absolutely must pick the right bait to use. Grib and Zigu bait are the best.	1	1	6	3	Female/woman	40	4-year Bachelor''s degree	$25,000 to $49,999	Rural: Population between 2,500 and 10,000	6	5	3	6	6	6	2	6	2	5	3	7	5	7	United States	12	Grib	11992.099999964	334117	Locona	10	-12	0	2	2024-04-09T02:29:10Z
61	6	1	1	1	1	12	0.9	A successful fisherman absolutely must catch the fish that fetches the highest price. Addish fish will earn you the most. Everyone needs to figure out for themselves which bait is most successful at catching Addish.	A successful fisherman absolutely must catch the fish that fetches the highest price. Addish fish will earn you the most. Everyone needs to figure out for themselves which bait is most successful at catching Addish.	3	1	3	3	Female/woman	58	Some college, but no degree	$75,000 to $99,999	Suburban/Small Town: Population between 10,000 and 50,000	6	5	4	6	2	4	2	5	5	5	4	3	4	5	France,United Kingdom	1	Grib	28117.5	153683	Locona	20	-5	0	0	2024-04-09T02:29:10Z
62	6	1	1	1	1	12	0.9	A successful fisherman absolutely must catch the fish that fetches the highest price. Addish fish will earn you the most. Everyone needs to figure out for themselves which bait is most successful at catching Addish.	A successful fisherman absolutely must catch the fish that fetches the highest price. Addish fish will earn you the most. Everyone needs to figure out for themselves which bait is most successful at catching Addish.	3	1	3	3	Female/woman	58	Some college, but no degree	$75,000 to $99,999	Suburban/Small Town: Population between 10,000 and 50,000	6	5	4	6	2	4	2	5	5	5	4	3	4	5	France,United Kingdom	2	Chal	8629.6999998093	195617	Addish	51	21	1	1	2024-04-09T02:29:10Z
63	6	1	1	1	1	12	0.9	A successful fisherman absolutely must catch the fish that fetches the highest price. Addish fish will earn you the most. Everyone needs to figure out for themselves which bait is most successful at catching Addish.	A successful fisherman absolutely must catch the fish that fetches the highest price. Addish fish will earn you the most. Everyone needs to figure out for themselves which bait is most successful at catching Addish.	3	1	3	3	Female/woman	58	Some college, but no degree	$75,000 to $99,999	Suburban/Small Town: Population between 10,000 and 50,000	6	5	4	6	2	4	2	5	5	5	4	3	4	5	France,United Kingdom	3	Zigu	19382.399999619	228377	Locona	25	21	0	1	2024-04-09T02:29:10Z
64	6	1	1	1	1	12	0.9	A successful fisherman absolutely must catch the fish that fetches the highest price. Addish fish will earn you the most. Everyone needs to figure out for themselves which bait is most successful at catching Addish.	A successful fisherman absolutely must catch the fish that fetches the highest price. Addish fish will earn you the most. Everyone needs to figure out for themselves which bait is most successful at catching Addish.	3	1	3	3	Female/woman	58	Some college, but no degree	$75,000 to $99,999	Suburban/Small Town: Population between 10,000 and 50,000	6	5	4	6	2	4	2	5	5	5	4	3	4	5	France,United Kingdom	4	Vlid	5374.1000003815	244457	Locona	16	12	1	2	2024-04-09T02:29:10Z
65	6	1	1	1	1	12	0.9	A successful fisherman absolutely must catch the fish that fetches the highest price. Addish fish will earn you the most. Everyone needs to figure out for themselves which bait is most successful at catching Addish.	A successful fisherman absolutely must catch the fish that fetches the highest price. Addish fish will earn you the most. Everyone needs to figure out for themselves which bait is most successful at catching Addish.	3	1	3	3	Female/woman	58	Some college, but no degree	$75,000 to $99,999	Suburban/Small Town: Population between 10,000 and 50,000	6	5	4	6	2	4	2	5	5	5	4	3	4	5	France,United Kingdom	5	Chal	6486.3000001907	256977	Addish	20	7	1	3	2024-04-09T02:29:10Z
66	6	1	1	1	1	12	0.9	A successful fisherman absolutely must catch the fish that fetches the highest price. Addish fish will earn you the most. Everyone needs to figure out for themselves which bait is most successful at catching Addish.	A successful fisherman absolutely must catch the fish that fetches the highest price. Addish fish will earn you the most. Everyone needs to figure out for themselves which bait is most successful at catching Addish.	3	1	3	3	Female/woman	58	Some college, but no degree	$75,000 to $99,999	Suburban/Small Town: Population between 10,000 and 50,000	6	5	4	6	2	4	2	5	5	5	4	3	4	5	France,United Kingdom	6	Chal	16950.700000763	284417	Addish	14	-4	1	4	2024-04-09T02:29:10Z
67	6	1	1	1	1	12	0.9	A successful fisherman absolutely must catch the fish that fetches the highest price. Addish fish will earn you the most. Everyone needs to figure out for themselves which bait is most successful at catching Addish.	A successful fisherman absolutely must catch the fish that fetches the highest price. Addish fish will earn you the most. Everyone needs to figure out for themselves which bait is most successful at catching Addish.	3	1	3	3	Female/woman	58	Some college, but no degree	$75,000 to $99,999	Suburban/Small Town: Population between 10,000 and 50,000	6	5	4	6	2	4	2	5	5	5	4	3	4	5	France,United Kingdom	7	Chal	9398.3999996185	300449	Addish	20	-9	1	5	2024-04-09T02:29:10Z
68	6	1	1	1	1	12	0.9	A successful fisherman absolutely must catch the fish that fetches the highest price. Addish fish will earn you the most. Everyone needs to figure out for themselves which bait is most successful at catching Addish.	A successful fisherman absolutely must catch the fish that fetches the highest price. Addish fish will earn you the most. Everyone needs to figure out for themselves which bait is most successful at catching Addish.	3	1	3	3	Female/woman	58	Some college, but no degree	$75,000 to $99,999	Suburban/Small Town: Population between 10,000 and 50,000	6	5	4	6	2	4	2	5	5	5	4	3	4	5	France,United Kingdom	8	Grib	5182.5	309841	Locona	18	-16	0	5	2024-04-09T02:29:10Z
69	6	1	1	1	1	12	0.9	A successful fisherman absolutely must catch the fish that fetches the highest price. Addish fish will earn you the most. Everyone needs to figure out for themselves which bait is most successful at catching Addish.	A successful fisherman absolutely must catch the fish that fetches the highest price. Addish fish will earn you the most. Everyone needs to figure out for themselves which bait is most successful at catching Addish.	3	1	3	3	Female/woman	58	Some college, but no degree	$75,000 to $99,999	Suburban/Small Town: Population between 10,000 and 50,000	6	5	4	6	2	4	2	5	5	5	4	3	4	5	France,United Kingdom	9	Chal	5384.5	318562	Addish	22	-19	1	6	2024-04-09T02:29:10Z
70	6	1	1	1	1	12	0.9	A successful fisherman absolutely must catch the fish that fetches the highest price. Addish fish will earn you the most. Everyone needs to figure out for themselves which bait is most successful at catching Addish.	A successful fisherman absolutely must catch the fish that fetches the highest price. Addish fish will earn you the most. Everyone needs to figure out for themselves which bait is most successful at catching Addish.	3	1	3	3	Female/woman	58	Some college, but no degree	$75,000 to $99,999	Suburban/Small Town: Population between 10,000 and 50,000	6	5	4	6	2	4	2	5	5	5	4	3	4	5	France,United Kingdom	10	Chal	4382.5999994278	326624	Addish	30	-14	1	7	2024-04-09T02:29:10Z
71	6	1	1	1	1	12	0.9	A successful fisherman absolutely must catch the fish that fetches the highest price. Addish fish will earn you the most. Everyone needs to figure out for themselves which bait is most successful at catching Addish.	A successful fisherman absolutely must catch the fish that fetches the highest price. Addish fish will earn you the most. Everyone needs to figure out for themselves which bait is most successful at catching Addish.	3	1	3	3	Female/woman	58	Some college, but no degree	$75,000 to $99,999	Suburban/Small Town: Population between 10,000 and 50,000	6	5	4	6	2	4	2	5	5	5	4	3	4	5	France,United Kingdom	11	Chal	3366.6000003815	332992	Addish	53	14	1	8	2024-04-09T02:29:10Z
72	6	1	1	1	1	12	0.9	A successful fisherman absolutely must catch the fish that fetches the highest price. Addish fish will earn you the most. Everyone needs to figure out for themselves which bait is most successful at catching Addish.	A successful fisherman absolutely must catch the fish that fetches the highest price. Addish fish will earn you the most. Everyone needs to figure out for themselves which bait is most successful at catching Addish.	3	1	3	3	Female/woman	58	Some college, but no degree	$75,000 to $99,999	Suburban/Small Town: Population between 10,000 and 50,000	6	5	4	6	2	4	2	5	5	5	4	3	4	5	France,United Kingdom	12	Chal	3950.3000001907	340376	Addish	25	14	1	9	2024-04-09T02:29:10Z
73	7	1	2	0	0	12	0.9	A successful fisherman absolutely must pick the right bait to use. Grib and Zigu bait are the best.	A successful fisherman absolutely must pick the right bait to use. Grib and Zigu bait are the best. Just focus on the outcome	2	1	3	4	Male/man	30	4-year Bachelor''s degree	$75,000 to $99,999	Urban: Population between 50,000 and 100,000	7	1	4	4	4	2	2	2	4	4	1	4	4	4	China	1	Zigu	6432.6999999285	82043	Addish	40	15	1	1	2024-04-09T02:29:10Z
74	7	1	2	0	0	12	0.9	A successful fisherman absolutely must pick the right bait to use. Grib and Zigu bait are the best.	A successful fisherman absolutely must pick the right bait to use. Grib and Zigu bait are the best. Just focus on the outcome	2	1	3	4	Male/man	30	4-year Bachelor''s degree	$75,000 to $99,999	Urban: Population between 50,000 and 100,000	7	1	4	4	4	2	2	2	4	4	1	4	4	4	China	2	Grib	4189.1999999285	96520	Addish	52	42	1	2	2024-04-09T02:29:10Z
75	7	1	2	0	0	12	0.9	A successful fisherman absolutely must pick the right bait to use. Grib and Zigu bait are the best.	A successful fisherman absolutely must pick the right bait to use. Grib and Zigu bait are the best. Just focus on the outcome	2	1	3	4	Male/man	30	4-year Bachelor''s degree	$75,000 to $99,999	Urban: Population between 50,000 and 100,000	7	1	4	4	4	2	2	2	4	4	1	4	4	4	China	3	Chal	1489.3999999762	101597	Locona	12	29	0	2	2024-04-09T02:29:10Z
76	7	1	2	0	0	12	0.9	A successful fisherman absolutely must pick the right bait to use. Grib and Zigu bait are the best.	A successful fisherman absolutely must pick the right bait to use. Grib and Zigu bait are the best. Just focus on the outcome	2	1	3	4	Male/man	30	4-year Bachelor''s degree	$75,000 to $99,999	Urban: Population between 50,000 and 100,000	7	1	4	4	4	2	2	2	4	4	1	4	4	4	China	4	Vlid	1414.3999999762	104101	Locona	47	51	0	2	2024-04-09T02:29:10Z
77	7	1	2	0	0	12	0.9	A successful fisherman absolutely must pick the right bait to use. Grib and Zigu bait are the best.	A successful fisherman absolutely must pick the right bait to use. Grib and Zigu bait are the best. Just focus on the outcome	2	1	3	4	Male/man	30	4-year Bachelor''s degree	$75,000 to $99,999	Urban: Population between 50,000 and 100,000	7	1	4	4	4	2	2	2	4	4	1	4	4	4	China	5	Vlid	1171.5	107098	Locona	5	31	0	2	2024-04-09T02:29:10Z
78	7	1	2	0	0	12	0.9	A successful fisherman absolutely must pick the right bait to use. Grib and Zigu bait are the best.	A successful fisherman absolutely must pick the right bait to use. Grib and Zigu bait are the best. Just focus on the outcome	2	1	3	4	Male/man	30	4-year Bachelor''s degree	$75,000 to $99,999	Urban: Population between 50,000 and 100,000	7	1	4	4	4	2	2	2	4	4	1	4	4	4	China	6	Zigu	1656.5	111009	Addish	47	53	1	3	2024-04-09T02:29:10Z
79	7	1	2	0	0	12	0.9	A successful fisherman absolutely must pick the right bait to use. Grib and Zigu bait are the best.	A successful fisherman absolutely must pick the right bait to use. Grib and Zigu bait are the best. Just focus on the outcome	2	1	3	4	Male/man	30	4-year Bachelor''s degree	$75,000 to $99,999	Urban: Population between 50,000 and 100,000	7	1	4	4	4	2	2	2	4	4	1	4	4	4	China	7	Zigu	1233.8000000715	114359	Addish	19	47	1	4	2024-04-09T02:29:10Z
80	7	1	2	0	0	12	0.9	A successful fisherman absolutely must pick the right bait to use. Grib and Zigu bait are the best.	A successful fisherman absolutely must pick the right bait to use. Grib and Zigu bait are the best. Just focus on the outcome	2	1	3	4	Male/man	30	4-year Bachelor''s degree	$75,000 to $99,999	Urban: Population between 50,000 and 100,000	7	1	4	4	4	2	2	2	4	4	1	4	4	4	China	8	Zigu	4132.1999999285	120043	Addish	26	48	1	5	2024-04-09T02:29:10Z
81	7	1	2	0	0	12	0.9	A successful fisherman absolutely must pick the right bait to use. Grib and Zigu bait are the best.	A successful fisherman absolutely must pick the right bait to use. Grib and Zigu bait are the best. Just focus on the outcome	2	1	3	4	Male/man	30	4-year Bachelor''s degree	$75,000 to $99,999	Urban: Population between 50,000 and 100,000	7	1	4	4	4	2	2	2	4	4	1	4	4	4	China	9	Vlid	1919.5	123326	Locona	0	23	0	5	2024-04-09T02:29:10Z
82	7	1	2	0	0	12	0.9	A successful fisherman absolutely must pick the right bait to use. Grib and Zigu bait are the best.	A successful fisherman absolutely must pick the right bait to use. Grib and Zigu bait are the best. Just focus on the outcome	2	1	3	4	Male/man	30	4-year Bachelor''s degree	$75,000 to $99,999	Urban: Population between 50,000 and 100,000	7	1	4	4	4	2	2	2	4	4	1	4	4	4	China	10	Zigu	1523.2999999523	126097	Addish	20	18	1	6	2024-04-09T02:29:10Z
83	7	1	2	0	0	12	0.9	A successful fisherman absolutely must pick the right bait to use. Grib and Zigu bait are the best.	A successful fisherman absolutely must pick the right bait to use. Grib and Zigu bait are the best. Just focus on the outcome	2	1	3	4	Male/man	30	4-year Bachelor''s degree	$75,000 to $99,999	Urban: Population between 50,000 and 100,000	7	1	4	4	4	2	2	2	4	4	1	4	4	4	China	11	Zigu	1317.0999999046	128750	Addish	41	34	1	7	2024-04-09T02:29:10Z
84	7	1	2	0	0	12	0.9	A successful fisherman absolutely must pick the right bait to use. Grib and Zigu bait are the best.	A successful fisherman absolutely must pick the right bait to use. Grib and Zigu bait are the best. Just focus on the outcome	2	1	3	4	Male/man	30	4-year Bachelor''s degree	$75,000 to $99,999	Urban: Population between 50,000 and 100,000	7	1	4	4	4	2	2	2	4	4	1	4	4	4	China	12	Grib	1909.3000000715	131588	Addish	36	45	1	8	2024-04-09T02:29:10Z
85	8	1	1	0	0	12	0.9	A successful fisherman absolutely must catch the fish that fetches the highest price. Addish fish will earn you the most. Everyone needs to figure out for themselves which bait is most successful at catching Addish.	A successful fisherman absolutely must catch the fish that fetches the highest price. Addish fish will earn you the most. Everyone needs to figure out for themselves which bait is most successful at catching Addish.	4	1	1	4	Female/woman	24	4-year Bachelor''s degree	Less than $25,000	Suburban/Small Town: Population between 10,000 and 50,000	7	7	6	7	2	2	3	5	1	3	1	2	2	1	Ireland	1	Chal	7808.8999998569	127707	Locona	36	11	0	0	2024-04-09T02:29:10Z
86	8	1	1	0	0	12	0.9	A successful fisherman absolutely must catch the fish that fetches the highest price. Addish fish will earn you the most. Everyone needs to figure out for themselves which bait is most successful at catching Addish.	A successful fisherman absolutely must catch the fish that fetches the highest price. Addish fish will earn you the most. Everyone needs to figure out for themselves which bait is most successful at catching Addish.	4	1	1	4	Female/woman	24	4-year Bachelor''s degree	Less than $25,000	Suburban/Small Town: Population between 10,000 and 50,000	7	7	6	7	2	2	3	5	1	3	1	2	2	1	Ireland	2	Grib	6214.2000000477	142015	Addish	44	30	1	1	2024-04-09T02:29:10Z
87	8	1	1	0	0	12	0.9	A successful fisherman absolutely must catch the fish that fetches the highest price. Addish fish will earn you the most. Everyone needs to figure out for themselves which bait is most successful at catching Addish.	A successful fisherman absolutely must catch the fish that fetches the highest price. Addish fish will earn you the most. Everyone needs to figure out for themselves which bait is most successful at catching Addish.	4	1	1	4	Female/woman	24	4-year Bachelor''s degree	Less than $25,000	Suburban/Small Town: Population between 10,000 and 50,000	7	7	6	7	2	2	3	5	1	3	1	2	2	1	Ireland	3	Grib	4249.9000000954	152406	Addish	30	35	1	2	2024-04-09T02:29:10Z
88	8	1	1	0	0	12	0.9	A successful fisherman absolutely must catch the fish that fetches the highest price. Addish fish will earn you the most. Everyone needs to figure out for themselves which bait is most successful at catching Addish.	A successful fisherman absolutely must catch the fish that fetches the highest price. Addish fish will earn you the most. Everyone needs to figure out for themselves which bait is most successful at catching Addish.	4	1	1	4	Female/woman	24	4-year Bachelor''s degree	Less than $25,000	Suburban/Small Town: Population between 10,000 and 50,000	7	7	6	7	2	2	3	5	1	3	1	2	2	1	Ireland	4	Zigu	5477.2999999523	163573	Addish	10	20	1	3	2024-04-09T02:29:10Z
89	8	1	1	0	0	12	0.9	A successful fisherman absolutely must catch the fish that fetches the highest price. Addish fish will earn you the most. Everyone needs to figure out for themselves which bait is most successful at catching Addish.	A successful fisherman absolutely must catch the fish that fetches the highest price. Addish fish will earn you the most. Everyone needs to figure out for themselves which bait is most successful at catching Addish.	4	1	1	4	Female/woman	24	4-year Bachelor''s degree	Less than $25,000	Suburban/Small Town: Population between 10,000 and 50,000	7	7	6	7	2	2	3	5	1	3	1	2	2	1	Ireland	5	Vlid	4026.9000000954	173923	Locona	12	7	0	3	2024-04-09T02:29:10Z
90	8	1	1	0	0	12	0.9	A successful fisherman absolutely must catch the fish that fetches the highest price. Addish fish will earn you the most. Everyone needs to figure out for themselves which bait is most successful at catching Addish.	A successful fisherman absolutely must catch the fish that fetches the highest price. Addish fish will earn you the most. Everyone needs to figure out for themselves which bait is most successful at catching Addish.	4	1	1	4	Female/woman	24	4-year Bachelor''s degree	Less than $25,000	Suburban/Small Town: Population between 10,000 and 50,000	7	7	6	7	2	2	3	5	1	3	1	2	2	1	Ireland	6	Grib	4270.5999999046	180668	Addish	1	-17	1	4	2024-04-09T02:29:10Z
91	8	1	1	0	0	12	0.9	A successful fisherman absolutely must catch the fish that fetches the highest price. Addish fish will earn you the most. Everyone needs to figure out for themselves which bait is most successful at catching Addish.	A successful fisherman absolutely must catch the fish that fetches the highest price. Addish fish will earn you the most. Everyone needs to figure out for themselves which bait is most successful at catching Addish.	4	1	1	4	Female/woman	24	4-year Bachelor''s degree	Less than $25,000	Suburban/Small Town: Population between 10,000 and 50,000	7	7	6	7	2	2	3	5	1	3	1	2	2	1	Ireland	7	Grib	2758.3999998569	185861	Addish	7	-35	1	5	2024-04-09T02:29:10Z
92	8	1	1	0	0	12	0.9	A successful fisherman absolutely must catch the fish that fetches the highest price. Addish fish will earn you the most. Everyone needs to figure out for themselves which bait is most successful at catching Addish.	A successful fisherman absolutely must catch the fish that fetches the highest price. Addish fish will earn you the most. Everyone needs to figure out for themselves which bait is most successful at catching Addish.	4	1	1	4	Female/woman	24	4-year Bachelor''s degree	Less than $25,000	Suburban/Small Town: Population between 10,000 and 50,000	7	7	6	7	2	2	3	5	1	3	1	2	2	1	Ireland	8	Chal	5595.3999998569	194316	Locona	27	-33	0	5	2024-04-09T02:29:10Z
93	8	1	1	0	0	12	0.9	A successful fisherman absolutely must catch the fish that fetches the highest price. Addish fish will earn you the most. Everyone needs to figure out for themselves which bait is most successful at catching Addish.	A successful fisherman absolutely must catch the fish that fetches the highest price. Addish fish will earn you the most. Everyone needs to figure out for themselves which bait is most successful at catching Addish.	4	1	1	4	Female/woman	24	4-year Bachelor''s degree	Less than $25,000	Suburban/Small Town: Population between 10,000 and 50,000	7	7	6	7	2	2	3	5	1	3	1	2	2	1	Ireland	9	Zigu	5316.2000000477	202065	Addish	10	-48	1	6	2024-04-09T02:29:10Z
94	8	1	1	0	0	12	0.9	A successful fisherman absolutely must catch the fish that fetches the highest price. Addish fish will earn you the most. Everyone needs to figure out for themselves which bait is most successful at catching Addish.	A successful fisherman absolutely must catch the fish that fetches the highest price. Addish fish will earn you the most. Everyone needs to figure out for themselves which bait is most successful at catching Addish.	4	1	1	4	Female/woman	24	4-year Bachelor''s degree	Less than $25,000	Suburban/Small Town: Population between 10,000 and 50,000	7	7	6	7	2	2	3	5	1	3	1	2	2	1	Ireland	10	Grib	4298	208973	Addish	4	-69	1	7	2024-04-09T02:29:10Z
95	8	1	1	0	0	12	0.9	A successful fisherman absolutely must catch the fish that fetches the highest price. Addish fish will earn you the most. Everyone needs to figure out for themselves which bait is most successful at catching Addish.	A successful fisherman absolutely must catch the fish that fetches the highest price. Addish fish will earn you the most. Everyone needs to figure out for themselves which bait is most successful at catching Addish.	4	1	1	4	Female/woman	24	4-year Bachelor''s degree	Less than $25,000	Suburban/Small Town: Population between 10,000 and 50,000	7	7	6	7	2	2	3	5	1	3	1	2	2	1	Ireland	11	Zigu	3688.5	215577	Addish	45	-49	1	8	2024-04-09T02:29:10Z
96	8	1	1	0	0	12	0.9	A successful fisherman absolutely must catch the fish that fetches the highest price. Addish fish will earn you the most. Everyone needs to figure out for themselves which bait is most successful at catching Addish.	A successful fisherman absolutely must catch the fish that fetches the highest price. Addish fish will earn you the most. Everyone needs to figure out for themselves which bait is most successful at catching Addish.	4	1	1	4	Female/woman	24	4-year Bachelor''s degree	Less than $25,000	Suburban/Small Town: Population between 10,000 and 50,000	7	7	6	7	2	2	3	5	1	3	1	2	2	1	Ireland	12	Zigu	3783.9000000954	222222	Addish	20	-54	1	9	2024-04-09T02:29:10Z
97	9	1	3	1	1	12	0.9	A successful fisherman absolutely must pick the right bait to use. Grib and Zigu bait are the best.	A successful fisherman absolutely must pick the right bait to use. Grib and Zigu bait are the best.	2	1	1	3	Male/man	43	4-year Bachelor''s degree	$50,000 to $74,999	Rural: Population between 2,500 and 10,000	4	4	4	4	4	4	4	4	4	4	4	4	4	4	Norway	1	Grib	3989	56547	Locona	13	-12	0	0	2024-04-09T02:30:08Z
98	9	1	3	1	1	12	0.9	A successful fisherman absolutely must pick the right bait to use. Grib and Zigu bait are the best.	A successful fisherman absolutely must pick the right bait to use. Grib and Zigu bait are the best.	2	1	1	3	Male/man	43	4-year Bachelor''s degree	$50,000 to $74,999	Rural: Population between 2,500 and 10,000	4	4	4	4	4	4	4	4	4	4	4	4	4	4	Norway	2	Chal	3925	63746	Addish	13	-24	1	1	2024-04-09T02:30:08Z
99	9	1	3	1	1	12	0.9	A successful fisherman absolutely must pick the right bait to use. Grib and Zigu bait are the best.	A successful fisherman absolutely must pick the right bait to use. Grib and Zigu bait are the best.	2	1	1	3	Male/man	43	4-year Bachelor''s degree	$50,000 to $74,999	Rural: Population between 2,500 and 10,000	4	4	4	4	4	4	4	4	4	4	4	4	4	4	Norway	3	Vlid	2301	68354	Addish	1	-48	1	2	2024-04-09T02:30:08Z
100	9	1	3	1	1	12	0.9	A successful fisherman absolutely must pick the right bait to use. Grib and Zigu bait are the best.	A successful fisherman absolutely must pick the right bait to use. Grib and Zigu bait are the best.	2	1	1	3	Male/man	43	4-year Bachelor''s degree	$50,000 to $74,999	Rural: Population between 2,500 and 10,000	4	4	4	4	4	4	4	4	4	4	4	4	4	4	Norway	4	Zigu	2506	73194	Addish	11	-62	0	2	2024-04-09T02:30:08Z
101	9	1	3	1	1	12	0.9	A successful fisherman absolutely must pick the right bait to use. Grib and Zigu bait are the best.	A successful fisherman absolutely must pick the right bait to use. Grib and Zigu bait are the best.	2	1	1	3	Male/man	43	4-year Bachelor''s degree	$50,000 to $74,999	Rural: Population between 2,500 and 10,000	4	4	4	4	4	4	4	4	4	4	4	4	4	4	Norway	5	Grib	2770	78806	Locona	17	-70	0	2	2024-04-09T02:30:08Z
102	9	1	3	1	1	12	0.9	A successful fisherman absolutely must pick the right bait to use. Grib and Zigu bait are the best.	A successful fisherman absolutely must pick the right bait to use. Grib and Zigu bait are the best.	2	1	1	3	Male/man	43	4-year Bachelor''s degree	$50,000 to $74,999	Rural: Population between 2,500 and 10,000	4	4	4	4	4	4	4	4	4	4	4	4	4	4	Norway	6	Grib	3438	83818	Addish	33	-62	0	2	2024-04-09T02:30:08Z
103	9	1	3	1	1	12	0.9	A successful fisherman absolutely must pick the right bait to use. Grib and Zigu bait are the best.	A successful fisherman absolutely must pick the right bait to use. Grib and Zigu bait are the best.	2	1	1	3	Male/man	43	4-year Bachelor''s degree	$50,000 to $74,999	Rural: Population between 2,500 and 10,000	4	4	4	4	4	4	4	4	4	4	4	4	4	4	Norway	7	Vlid	2844	88258	Addish	47	-40	1	3	2024-04-09T02:30:08Z
104	9	1	3	1	1	12	0.9	A successful fisherman absolutely must pick the right bait to use. Grib and Zigu bait are the best.	A successful fisherman absolutely must pick the right bait to use. Grib and Zigu bait are the best.	2	1	1	3	Male/man	43	4-year Bachelor''s degree	$50,000 to $74,999	Rural: Population between 2,500 and 10,000	4	4	4	4	4	4	4	4	4	4	4	4	4	4	Norway	8	Grib	2186	92662	Addish	40	-25	0	3	2024-04-09T02:30:08Z
105	9	1	3	1	1	12	0.9	A successful fisherman absolutely must pick the right bait to use. Grib and Zigu bait are the best.	A successful fisherman absolutely must pick the right bait to use. Grib and Zigu bait are the best.	2	1	1	3	Male/man	43	4-year Bachelor''s degree	$50,000 to $74,999	Rural: Population between 2,500 and 10,000	4	4	4	4	4	4	4	4	4	4	4	4	4	4	Norway	9	Grib	2118	96958	Locona	2	-48	0	3	2024-04-09T02:30:08Z
106	9	1	3	1	1	12	0.9	A successful fisherman absolutely must pick the right bait to use. Grib and Zigu bait are the best.	A successful fisherman absolutely must pick the right bait to use. Grib and Zigu bait are the best.	2	1	1	3	Male/man	43	4-year Bachelor''s degree	$50,000 to $74,999	Rural: Population between 2,500 and 10,000	4	4	4	4	4	4	4	4	4	4	4	4	4	4	Norway	10	Zigu	2017	100617	Locona	45	-28	0	3	2024-04-09T02:30:08Z
107	9	1	3	1	1	12	0.9	A successful fisherman absolutely must pick the right bait to use. Grib and Zigu bait are the best.	A successful fisherman absolutely must pick the right bait to use. Grib and Zigu bait are the best.	2	1	1	3	Male/man	43	4-year Bachelor''s degree	$50,000 to $74,999	Rural: Population between 2,500 and 10,000	4	4	4	4	4	4	4	4	4	4	4	4	4	4	Norway	11	Zigu	2219	104376	Locona	4	-49	0	3	2024-04-09T02:30:08Z
108	9	1	3	1	1	12	0.9	A successful fisherman absolutely must pick the right bait to use. Grib and Zigu bait are the best.	A successful fisherman absolutely must pick the right bait to use. Grib and Zigu bait are the best.	2	1	1	3	Male/man	43	4-year Bachelor''s degree	$50,000 to $74,999	Rural: Population between 2,500 and 10,000	4	4	4	4	4	4	4	4	4	4	4	4	4	4	Norway	12	Chal	1796	107735	Addish	42	-32	1	4	2024-04-09T02:30:08Z
109	10	1	2	1	1	12	0.9	A successful fisherman absolutely must pick the right bait to use. Grib and Zigu bait are the best.	A successful fisherman absolutely must pick the right bait to use. Grib and Zigu bait are the best.	1	1	6	2	Male/man	40	Some college, but no degree	Less than $25,000	Very Rural: Population less than 2,500	7	6	7	7	6	7	7	7	7	6	7	6	6	7	United States	1	Grib	12158.300000012	114275	Addish	28	3	0	0	2024-04-09T02:33:03Z
110	10	1	2	1	1	12	0.9	A successful fisherman absolutely must pick the right bait to use. Grib and Zigu bait are the best.	A successful fisherman absolutely must pick the right bait to use. Grib and Zigu bait are the best.	1	1	6	2	Male/man	40	Some college, but no degree	Less than $25,000	Very Rural: Population less than 2,500	7	6	7	7	6	7	7	7	7	6	7	6	6	7	United States	2	Chal	5061.400000006	134209	Addish	44	22	1	1	2024-04-09T02:33:03Z
111	10	1	2	1	1	12	0.9	A successful fisherman absolutely must pick the right bait to use. Grib and Zigu bait are the best.	A successful fisherman absolutely must pick the right bait to use. Grib and Zigu bait are the best.	1	1	6	2	Male/man	40	Some college, but no degree	Less than $25,000	Very Rural: Population less than 2,500	7	6	7	7	6	7	7	7	7	6	7	6	6	7	United States	3	Vlid	4343	141905	Locona	45	42	1	2	2024-04-09T02:33:03Z
112	10	1	2	1	1	12	0.9	A successful fisherman absolutely must pick the right bait to use. Grib and Zigu bait are the best.	A successful fisherman absolutely must pick the right bait to use. Grib and Zigu bait are the best.	1	1	6	2	Male/man	40	Some college, but no degree	Less than $25,000	Very Rural: Population less than 2,500	7	6	7	7	6	7	7	7	7	6	7	6	6	7	United States	4	Vlid	7198.5	152784	Addish	17	34	1	3	2024-04-09T02:33:03Z
113	10	1	2	1	1	12	0.9	A successful fisherman absolutely must pick the right bait to use. Grib and Zigu bait are the best.	A successful fisherman absolutely must pick the right bait to use. Grib and Zigu bait are the best.	1	1	6	2	Male/man	40	Some college, but no degree	Less than $25,000	Very Rural: Population less than 2,500	7	6	7	7	6	7	7	7	7	6	7	6	6	7	United States	5	Vlid	4478.7999999821	159552	Addish	32	41	1	4	2024-04-09T02:33:03Z
114	10	1	2	1	1	12	0.9	A successful fisherman absolutely must pick the right bait to use. Grib and Zigu bait are the best.	A successful fisherman absolutely must pick the right bait to use. Grib and Zigu bait are the best.	1	1	6	2	Male/man	40	Some college, but no degree	Less than $25,000	Very Rural: Population less than 2,500	7	6	7	7	6	7	7	7	7	6	7	6	6	7	United States	6	Vlid	4222.6999999881	166936	Addish	26	42	1	5	2024-04-09T02:33:03Z
115	10	1	2	1	1	12	0.9	A successful fisherman absolutely must pick the right bait to use. Grib and Zigu bait are the best.	A successful fisherman absolutely must pick the right bait to use. Grib and Zigu bait are the best.	1	1	6	2	Male/man	40	Some college, but no degree	Less than $25,000	Very Rural: Population less than 2,500	7	6	7	7	6	7	7	7	7	6	7	6	6	7	United States	7	Grib	8684.900000006	178343	Locona	35	52	0	5	2024-04-09T02:33:03Z
116	10	1	2	1	1	12	0.9	A successful fisherman absolutely must pick the right bait to use. Grib and Zigu bait are the best.	A successful fisherman absolutely must pick the right bait to use. Grib and Zigu bait are the best.	1	1	6	2	Male/man	40	Some college, but no degree	Less than $25,000	Very Rural: Population less than 2,500	7	6	7	7	6	7	7	7	7	6	7	6	6	7	United States	8	Grib	9742.599999994	190959	Locona	5	32	0	5	2024-04-09T02:33:03Z
117	10	1	2	1	1	12	0.9	A successful fisherman absolutely must pick the right bait to use. Grib and Zigu bait are the best.	A successful fisherman absolutely must pick the right bait to use. Grib and Zigu bait are the best.	1	1	6	2	Male/man	40	Some college, but no degree	Less than $25,000	Very Rural: Population less than 2,500	7	6	7	7	6	7	7	7	7	6	7	6	6	7	United States	9	Chal	4751	199391	Addish	3	10	1	6	2024-04-09T02:33:03Z
118	10	1	2	1	1	12	0.9	A successful fisherman absolutely must pick the right bait to use. Grib and Zigu bait are the best.	A successful fisherman absolutely must pick the right bait to use. Grib and Zigu bait are the best.	1	1	6	2	Male/man	40	Some college, but no degree	Less than $25,000	Very Rural: Population less than 2,500	7	6	7	7	6	7	7	7	7	6	7	6	6	7	United States	10	Zigu	3471.099999994	205510	Locona	29	14	0	6	2024-04-09T02:33:03Z
119	10	1	2	1	1	12	0.9	A successful fisherman absolutely must pick the right bait to use. Grib and Zigu bait are the best.	A successful fisherman absolutely must pick the right bait to use. Grib and Zigu bait are the best.	1	1	6	2	Male/man	40	Some college, but no degree	Less than $25,000	Very Rural: Population less than 2,500	7	6	7	7	6	7	7	7	7	6	7	6	6	7	United States	11	Vlid	5799.6999999881	215966	Addish	50	39	1	7	2024-04-09T02:33:03Z
120	10	1	2	1	1	12	0.9	A successful fisherman absolutely must pick the right bait to use. Grib and Zigu bait are the best.	A successful fisherman absolutely must pick the right bait to use. Grib and Zigu bait are the best.	1	1	6	2	Male/man	40	Some college, but no degree	Less than $25,000	Very Rural: Population less than 2,500	7	6	7	7	6	7	7	7	7	6	7	6	6	7	United States	12	Grib	3887.3000000119	222870	Locona	47	61	0	7	2024-04-09T02:33:03Z
121	11	1	6	1	1	12	0.9	A successful fisherman absolutely must catch the fish that fetches the highest price. Addish fish will earn you the most. Everyone needs to figure out for themselves which bait is most successful at catching Addish.	A successful fisherman absolutely must catch the fish that fetches the highest price. Addish fish will earn you the most. Chal usually gets addish	4	1	5	6	Male/man	38	Graduate or professional degree (MA, MS, MBA, PhD, JD, MD, DDS, etc.)	$200,000 or more	Very Urban: Population greater than 100,000	1	7	7	7	1	4	4	4	3	3	4	4	3	3	Korea, South	1	Chal	11358	82352	Addish	43	18	1	1	2024-04-09T02:33:09Z
122	11	1	6	1	1	12	0.9	A successful fisherman absolutely must catch the fish that fetches the highest price. Addish fish will earn you the most. Everyone needs to figure out for themselves which bait is most successful at catching Addish.	A successful fisherman absolutely must catch the fish that fetches the highest price. Addish fish will earn you the most. Chal usually gets addish	4	1	5	6	Male/man	38	Graduate or professional degree (MA, MS, MBA, PhD, JD, MD, DDS, etc.)	$200,000 or more	Very Urban: Population greater than 100,000	1	7	7	7	1	4	4	4	3	3	4	4	3	3	Korea, South	2	Chal	3852	95785	Addish	20	13	1	2	2024-04-09T02:33:09Z
123	11	1	6	1	1	12	0.9	A successful fisherman absolutely must catch the fish that fetches the highest price. Addish fish will earn you the most. Everyone needs to figure out for themselves which bait is most successful at catching Addish.	A successful fisherman absolutely must catch the fish that fetches the highest price. Addish fish will earn you the most. Chal usually gets addish	4	1	5	6	Male/man	38	Graduate or professional degree (MA, MS, MBA, PhD, JD, MD, DDS, etc.)	$200,000 or more	Very Urban: Population greater than 100,000	1	7	7	7	1	4	4	4	3	3	4	4	3	3	Korea, South	3	Grib	2665	101698	Locona	31	19	0	2	2024-04-09T02:33:09Z
124	11	1	6	1	1	12	0.9	A successful fisherman absolutely must catch the fish that fetches the highest price. Addish fish will earn you the most. Everyone needs to figure out for themselves which bait is most successful at catching Addish.	A successful fisherman absolutely must catch the fish that fetches the highest price. Addish fish will earn you the most. Chal usually gets addish	4	1	5	6	Male/man	38	Graduate or professional degree (MA, MS, MBA, PhD, JD, MD, DDS, etc.)	$200,000 or more	Very Urban: Population greater than 100,000	1	7	7	7	1	4	4	4	3	3	4	4	3	3	Korea, South	4	Vlid	2073	106717	Addish	18	12	1	3	2024-04-09T02:33:09Z
125	11	1	6	1	1	12	0.9	A successful fisherman absolutely must catch the fish that fetches the highest price. Addish fish will earn you the most. Everyone needs to figure out for themselves which bait is most successful at catching Addish.	A successful fisherman absolutely must catch the fish that fetches the highest price. Addish fish will earn you the most. Chal usually gets addish	4	1	5	6	Male/man	38	Graduate or professional degree (MA, MS, MBA, PhD, JD, MD, DDS, etc.)	$200,000 or more	Very Urban: Population greater than 100,000	1	7	7	7	1	4	4	4	3	3	4	4	3	3	Korea, South	5	Zigu	1742	110234	Locona	17	4	0	3	2024-04-09T02:33:09Z
126	11	1	6	1	1	12	0.9	A successful fisherman absolutely must catch the fish that fetches the highest price. Addish fish will earn you the most. Everyone needs to figure out for themselves which bait is most successful at catching Addish.	A successful fisherman absolutely must catch the fish that fetches the highest price. Addish fish will earn you the most. Chal usually gets addish	4	1	5	6	Male/man	38	Graduate or professional degree (MA, MS, MBA, PhD, JD, MD, DDS, etc.)	$200,000 or more	Very Urban: Population greater than 100,000	1	7	7	7	1	4	4	4	3	3	4	4	3	3	Korea, South	6	Grib	2017	113942	Locona	25	4	0	3	2024-04-09T02:33:09Z
127	11	1	6	1	1	12	0.9	A successful fisherman absolutely must catch the fish that fetches the highest price. Addish fish will earn you the most. Everyone needs to figure out for themselves which bait is most successful at catching Addish.	A successful fisherman absolutely must catch the fish that fetches the highest price. Addish fish will earn you the most. Chal usually gets addish	4	1	5	6	Male/man	38	Graduate or professional degree (MA, MS, MBA, PhD, JD, MD, DDS, etc.)	$200,000 or more	Very Urban: Population greater than 100,000	1	7	7	7	1	4	4	4	3	3	4	4	3	3	Korea, South	7	Chal	1365	117987	Addish	15	-6	1	4	2024-04-09T02:33:09Z
128	11	1	6	1	1	12	0.9	A successful fisherman absolutely must catch the fish that fetches the highest price. Addish fish will earn you the most. Everyone needs to figure out for themselves which bait is most successful at catching Addish.	A successful fisherman absolutely must catch the fish that fetches the highest price. Addish fish will earn you the most. Chal usually gets addish	4	1	5	6	Male/man	38	Graduate or professional degree (MA, MS, MBA, PhD, JD, MD, DDS, etc.)	$200,000 or more	Very Urban: Population greater than 100,000	1	7	7	7	1	4	4	4	3	3	4	4	3	3	Korea, South	8	Vlid	2371	122897	Addish	22	-9	1	5	2024-04-09T02:33:09Z
129	11	1	6	1	1	12	0.9	A successful fisherman absolutely must catch the fish that fetches the highest price. Addish fish will earn you the most. Everyone needs to figure out for themselves which bait is most successful at catching Addish.	A successful fisherman absolutely must catch the fish that fetches the highest price. Addish fish will earn you the most. Chal usually gets addish	4	1	5	6	Male/man	38	Graduate or professional degree (MA, MS, MBA, PhD, JD, MD, DDS, etc.)	$200,000 or more	Very Urban: Population greater than 100,000	1	7	7	7	1	4	4	4	3	3	4	4	3	3	Korea, South	9	Grib	1490	126204	Locona	18	-16	0	5	2024-04-09T02:33:09Z
130	11	1	6	1	1	12	0.9	A successful fisherman absolutely must catch the fish that fetches the highest price. Addish fish will earn you the most. Everyone needs to figure out for themselves which bait is most successful at catching Addish.	A successful fisherman absolutely must catch the fish that fetches the highest price. Addish fish will earn you the most. Chal usually gets addish	4	1	5	6	Male/man	38	Graduate or professional degree (MA, MS, MBA, PhD, JD, MD, DDS, etc.)	$200,000 or more	Very Urban: Population greater than 100,000	1	7	7	7	1	4	4	4	3	3	4	4	3	3	Korea, South	10	Chal	1062	130328	Locona	34	-7	1	6	2024-04-09T02:33:09Z
131	11	1	6	1	1	12	0.9	A successful fisherman absolutely must catch the fish that fetches the highest price. Addish fish will earn you the most. Everyone needs to figure out for themselves which bait is most successful at catching Addish.	A successful fisherman absolutely must catch the fish that fetches the highest price. Addish fish will earn you the most. Chal usually gets addish	4	1	5	6	Male/man	38	Graduate or professional degree (MA, MS, MBA, PhD, JD, MD, DDS, etc.)	$200,000 or more	Very Urban: Population greater than 100,000	1	7	7	7	1	4	4	4	3	3	4	4	3	3	Korea, South	11	Zigu	2287	134742	Locona	35	3	0	6	2024-04-09T02:33:09Z
132	11	1	6	1	1	12	0.9	A successful fisherman absolutely must catch the fish that fetches the highest price. Addish fish will earn you the most. Everyone needs to figure out for themselves which bait is most successful at catching Addish.	A successful fisherman absolutely must catch the fish that fetches the highest price. Addish fish will earn you the most. Chal usually gets addish	4	1	5	6	Male/man	38	Graduate or professional degree (MA, MS, MBA, PhD, JD, MD, DDS, etc.)	$200,000 or more	Very Urban: Population greater than 100,000	1	7	7	7	1	4	4	4	3	3	4	4	3	3	Korea, South	12	Chal	1037	136818	Addish	36	14	1	7	2024-04-09T02:33:09Z
133	12	1	1	1	1	12	0.9	A successful fisherman absolutely must catch the fish that fetches the highest price. Addish fish will earn you the most. Everyone needs to figure out for themselves which bait is most successful at catching Addish.	A successful fisherman absolutely must catch the fish that fetches the highest price. Addish fish will earn you the most. Everyone needs to figure out for themselves which bait is most successful at catching Addish. It may not be the most obvious choice.	0	1	3	5	Female/woman	33	4-year Bachelor''s degree	$75,000 to $99,999	Rural: Population between 2,500 and 10,000	5	5	4	6	5	6	4	4	2	4	5	7	2	5	Germany	1	Vlid	8215.5	75951	Addish	26	1	1	1	2024-04-09T02:33:51Z
134	12	1	1	1	1	12	0.9	A successful fisherman absolutely must catch the fish that fetches the highest price. Addish fish will earn you the most. Everyone needs to figure out for themselves which bait is most successful at catching Addish.	A successful fisherman absolutely must catch the fish that fetches the highest price. Addish fish will earn you the most. Everyone needs to figure out for themselves which bait is most successful at catching Addish. It may not be the most obvious choice.	0	1	3	5	Female/woman	33	4-year Bachelor''s degree	$75,000 to $99,999	Rural: Population between 2,500 and 10,000	5	5	4	6	5	6	4	4	2	4	5	7	2	5	Germany	2	Vlid	4761.2000000477	91818	Locona	7	-17	1	2	2024-04-09T02:33:51Z
135	12	1	1	1	1	12	0.9	A successful fisherman absolutely must catch the fish that fetches the highest price. Addish fish will earn you the most. Everyone needs to figure out for themselves which bait is most successful at catching Addish.	A successful fisherman absolutely must catch the fish that fetches the highest price. Addish fish will earn you the most. Everyone needs to figure out for themselves which bait is most successful at catching Addish. It may not be the most obvious choice.	0	1	3	5	Female/woman	33	4-year Bachelor''s degree	$75,000 to $99,999	Rural: Population between 2,500 and 10,000	5	5	4	6	5	6	4	4	2	4	5	7	2	5	Germany	3	Chal	3975.7999999523	104574	Addish	48	6	1	3	2024-04-09T02:33:51Z
136	12	1	1	1	1	12	0.9	A successful fisherman absolutely must catch the fish that fetches the highest price. Addish fish will earn you the most. Everyone needs to figure out for themselves which bait is most successful at catching Addish.	A successful fisherman absolutely must catch the fish that fetches the highest price. Addish fish will earn you the most. Everyone needs to figure out for themselves which bait is most successful at catching Addish. It may not be the most obvious choice.	0	1	3	5	Female/woman	33	4-year Bachelor''s degree	$75,000 to $99,999	Rural: Population between 2,500 and 10,000	5	5	4	6	5	6	4	4	2	4	5	7	2	5	Germany	4	Chal	3466.4000000954	112556	Addish	0	-19	1	4	2024-04-09T02:33:51Z
137	12	1	1	1	1	12	0.9	A successful fisherman absolutely must catch the fish that fetches the highest price. Addish fish will earn you the most. Everyone needs to figure out for themselves which bait is most successful at catching Addish.	A successful fisherman absolutely must catch the fish that fetches the highest price. Addish fish will earn you the most. Everyone needs to figure out for themselves which bait is most successful at catching Addish. It may not be the most obvious choice.	0	1	3	5	Female/woman	33	4-year Bachelor''s degree	$75,000 to $99,999	Rural: Population between 2,500 and 10,000	5	5	4	6	5	6	4	4	2	4	5	7	2	5	Germany	5	Grib	2285.7999999523	117832	Addish	49	5	0	4	2024-04-09T02:33:51Z
138	12	1	1	1	1	12	0.9	A successful fisherman absolutely must catch the fish that fetches the highest price. Addish fish will earn you the most. Everyone needs to figure out for themselves which bait is most successful at catching Addish.	A successful fisherman absolutely must catch the fish that fetches the highest price. Addish fish will earn you the most. Everyone needs to figure out for themselves which bait is most successful at catching Addish. It may not be the most obvious choice.	0	1	3	5	Female/woman	33	4-year Bachelor''s degree	$75,000 to $99,999	Rural: Population between 2,500 and 10,000	5	5	4	6	5	6	4	4	2	4	5	7	2	5	Germany	6	Grib	2167.5	122314	Locona	18	-2	0	4	2024-04-09T02:33:51Z
139	12	1	1	1	1	12	0.9	A successful fisherman absolutely must catch the fish that fetches the highest price. Addish fish will earn you the most. Everyone needs to figure out for themselves which bait is most successful at catching Addish.	A successful fisherman absolutely must catch the fish that fetches the highest price. Addish fish will earn you the most. Everyone needs to figure out for themselves which bait is most successful at catching Addish. It may not be the most obvious choice.	0	1	3	5	Female/woman	33	4-year Bachelor''s degree	$75,000 to $99,999	Rural: Population between 2,500 and 10,000	5	5	4	6	5	6	4	4	2	4	5	7	2	5	Germany	7	Zigu	6759.7999999523	131763	Locona	25	-2	0	4	2024-04-09T02:33:51Z
140	12	1	1	1	1	12	0.9	A successful fisherman absolutely must catch the fish that fetches the highest price. Addish fish will earn you the most. Everyone needs to figure out for themselves which bait is most successful at catching Addish.	A successful fisherman absolutely must catch the fish that fetches the highest price. Addish fish will earn you the most. Everyone needs to figure out for themselves which bait is most successful at catching Addish. It may not be the most obvious choice.	0	1	3	5	Female/woman	33	4-year Bachelor''s degree	$75,000 to $99,999	Rural: Population between 2,500 and 10,000	5	5	4	6	5	6	4	4	2	4	5	7	2	5	Germany	8	Zigu	2640	136669	Locona	36	9	0	4	2024-04-09T02:33:51Z
141	12	1	1	1	1	12	0.9	A successful fisherman absolutely must catch the fish that fetches the highest price. Addish fish will earn you the most. Everyone needs to figure out for themselves which bait is most successful at catching Addish.	A successful fisherman absolutely must catch the fish that fetches the highest price. Addish fish will earn you the most. Everyone needs to figure out for themselves which bait is most successful at catching Addish. It may not be the most obvious choice.	0	1	3	5	Female/woman	33	4-year Bachelor''s degree	$75,000 to $99,999	Rural: Population between 2,500 and 10,000	5	5	4	6	5	6	4	4	2	4	5	7	2	5	Germany	9	Grib	6059.2999999523	144775	Locona	19	3	0	4	2024-04-09T02:33:51Z
142	12	1	1	1	1	12	0.9	A successful fisherman absolutely must catch the fish that fetches the highest price. Addish fish will earn you the most. Everyone needs to figure out for themselves which bait is most successful at catching Addish.	A successful fisherman absolutely must catch the fish that fetches the highest price. Addish fish will earn you the most. Everyone needs to figure out for themselves which bait is most successful at catching Addish. It may not be the most obvious choice.	0	1	3	5	Female/woman	33	4-year Bachelor''s degree	$75,000 to $99,999	Rural: Population between 2,500 and 10,000	5	5	4	6	5	6	4	4	2	4	5	7	2	5	Germany	10	Grib	1980	148959	Locona	25	3	0	4	2024-04-09T02:33:51Z
143	12	1	1	1	1	12	0.9	A successful fisherman absolutely must catch the fish that fetches the highest price. Addish fish will earn you the most. Everyone needs to figure out for themselves which bait is most successful at catching Addish.	A successful fisherman absolutely must catch the fish that fetches the highest price. Addish fish will earn you the most. Everyone needs to figure out for themselves which bait is most successful at catching Addish. It may not be the most obvious choice.	0	1	3	5	Female/woman	33	4-year Bachelor''s degree	$75,000 to $99,999	Rural: Population between 2,500 and 10,000	5	5	4	6	5	6	4	4	2	4	5	7	2	5	Germany	11	Grib	2530.5999999046	153495	Locona	58	36	0	4	2024-04-09T02:33:51Z
144	12	1	1	1	1	12	0.9	A successful fisherman absolutely must catch the fish that fetches the highest price. Addish fish will earn you the most. Everyone needs to figure out for themselves which bait is most successful at catching Addish.	A successful fisherman absolutely must catch the fish that fetches the highest price. Addish fish will earn you the most. Everyone needs to figure out for themselves which bait is most successful at catching Addish. It may not be the most obvious choice.	0	1	3	5	Female/woman	33	4-year Bachelor''s degree	$75,000 to $99,999	Rural: Population between 2,500 and 10,000	5	5	4	6	5	6	4	4	2	4	5	7	2	5	Germany	12	Grib	1769.1000001431	157551	Locona	26	37	0	4	2024-04-09T02:33:51Z
145	13	1	5	0	0	12	0.9	A successful fisherman absolutely must catch the fish that fetches the highest price. Addish fish will earn you the most. Everyone needs to figure out for themselves which bait is most successful at catching Addish.	A successful fisherman absolutely must catch the fish that fetches the highest price. Addish fish will earn you the most. Everyone needs to figure out for themselves which bait is most successful at catching Addish.	3	1	4	5	Male/man	28	4-year Bachelor''s degree	$50,000 to $74,999	Suburban/Small Town: Population between 10,000 and 50,000	6	2	5	5	1	2	2	5	2	5	2	5	2	2	Peru	1	Chal	16209	159159	Addish	60	35	0	0	2024-04-09T02:34:55Z
146	13	1	5	0	0	12	0.9	A successful fisherman absolutely must catch the fish that fetches the highest price. Addish fish will earn you the most. Everyone needs to figure out for themselves which bait is most successful at catching Addish.	A successful fisherman absolutely must catch the fish that fetches the highest price. Addish fish will earn you the most. Everyone needs to figure out for themselves which bait is most successful at catching Addish.	3	1	4	5	Male/man	28	4-year Bachelor''s degree	$50,000 to $74,999	Suburban/Small Town: Population between 10,000 and 50,000	6	2	5	5	1	2	2	5	2	5	2	5	2	2	Peru	2	Zigu	7521.5999999642	191123	Addish	25	35	1	1	2024-04-09T02:34:55Z
147	13	1	5	0	0	12	0.9	A successful fisherman absolutely must catch the fish that fetches the highest price. Addish fish will earn you the most. Everyone needs to figure out for themselves which bait is most successful at catching Addish.	A successful fisherman absolutely must catch the fish that fetches the highest price. Addish fish will earn you the most. Everyone needs to figure out for themselves which bait is most successful at catching Addish.	3	1	4	5	Male/man	28	4-year Bachelor''s degree	$50,000 to $74,999	Suburban/Small Town: Population between 10,000 and 50,000	6	2	5	5	1	2	2	5	2	5	2	5	2	2	Peru	3	Grib	3123	212529	Addish	7	17	1	2	2024-04-09T02:34:55Z
148	13	1	5	0	0	12	0.9	A successful fisherman absolutely must catch the fish that fetches the highest price. Addish fish will earn you the most. Everyone needs to figure out for themselves which bait is most successful at catching Addish.	A successful fisherman absolutely must catch the fish that fetches the highest price. Addish fish will earn you the most. Everyone needs to figure out for themselves which bait is most successful at catching Addish.	3	1	4	5	Male/man	28	4-year Bachelor''s degree	$50,000 to $74,999	Suburban/Small Town: Population between 10,000 and 50,000	6	2	5	5	1	2	2	5	2	5	2	5	2	2	Peru	4	Vlid	6194.6999999881	226584	Locona	44	36	0	2	2024-04-09T02:34:55Z
149	13	1	5	0	0	12	0.9	A successful fisherman absolutely must catch the fish that fetches the highest price. Addish fish will earn you the most. Everyone needs to figure out for themselves which bait is most successful at catching Addish.	A successful fisherman absolutely must catch the fish that fetches the highest price. Addish fish will earn you the most. Everyone needs to figure out for themselves which bait is most successful at catching Addish.	3	1	4	5	Male/man	28	4-year Bachelor''s degree	$50,000 to $74,999	Suburban/Small Town: Population between 10,000 and 50,000	6	2	5	5	1	2	2	5	2	5	2	5	2	2	Peru	5	Vlid	4240.7000000477	242496	Locona	14	25	0	2	2024-04-09T02:34:55Z
150	13	1	5	0	0	12	0.9	A successful fisherman absolutely must catch the fish that fetches the highest price. Addish fish will earn you the most. Everyone needs to figure out for themselves which bait is most successful at catching Addish.	A successful fisherman absolutely must catch the fish that fetches the highest price. Addish fish will earn you the most. Everyone needs to figure out for themselves which bait is most successful at catching Addish.	3	1	4	5	Male/man	28	4-year Bachelor''s degree	$50,000 to $74,999	Suburban/Small Town: Population between 10,000 and 50,000	6	2	5	5	1	2	2	5	2	5	2	5	2	2	Peru	6	Chal	3138.6000000238	251046	Locona	0	0	0	2	2024-04-09T02:34:55Z
151	13	1	5	0	0	12	0.9	A successful fisherman absolutely must catch the fish that fetches the highest price. Addish fish will earn you the most. Everyone needs to figure out for themselves which bait is most successful at catching Addish.	A successful fisherman absolutely must catch the fish that fetches the highest price. Addish fish will earn you the most. Everyone needs to figure out for themselves which bait is most successful at catching Addish.	3	1	4	5	Male/man	28	4-year Bachelor''s degree	$50,000 to $74,999	Suburban/Small Town: Population between 10,000 and 50,000	6	2	5	5	1	2	2	5	2	5	2	5	2	2	Peru	7	Zigu	4578	261273	Addish	47	22	1	3	2024-04-09T02:34:55Z
152	13	1	5	0	0	12	0.9	A successful fisherman absolutely must catch the fish that fetches the highest price. Addish fish will earn you the most. Everyone needs to figure out for themselves which bait is most successful at catching Addish.	A successful fisherman absolutely must catch the fish that fetches the highest price. Addish fish will earn you the most. Everyone needs to figure out for themselves which bait is most successful at catching Addish.	3	1	4	5	Male/man	28	4-year Bachelor''s degree	$50,000 to $74,999	Suburban/Small Town: Population between 10,000 and 50,000	6	2	5	5	1	2	2	5	2	5	2	5	2	2	Peru	8	Zigu	3276.5	270091	Addish	30	27	1	4	2024-04-09T02:34:55Z
153	13	1	5	0	0	12	0.9	A successful fisherman absolutely must catch the fish that fetches the highest price. Addish fish will earn you the most. Everyone needs to figure out for themselves which bait is most successful at catching Addish.	A successful fisherman absolutely must catch the fish that fetches the highest price. Addish fish will earn you the most. Everyone needs to figure out for themselves which bait is most successful at catching Addish.	3	1	4	5	Male/man	28	4-year Bachelor''s degree	$50,000 to $74,999	Suburban/Small Town: Population between 10,000 and 50,000	6	2	5	5	1	2	2	5	2	5	2	5	2	2	Peru	9	Zigu	2963	276525	Addish	11	13	1	5	2024-04-09T02:34:55Z
154	13	1	5	0	0	12	0.9	A successful fisherman absolutely must catch the fish that fetches the highest price. Addish fish will earn you the most. Everyone needs to figure out for themselves which bait is most successful at catching Addish.	A successful fisherman absolutely must catch the fish that fetches the highest price. Addish fish will earn you the most. Everyone needs to figure out for themselves which bait is most successful at catching Addish.	3	1	4	5	Male/man	28	4-year Bachelor''s degree	$50,000 to $74,999	Suburban/Small Town: Population between 10,000 and 50,000	6	2	5	5	1	2	2	5	2	5	2	5	2	2	Peru	10	Zigu	4200.8999999762	299093	Addish	27	15	1	6	2024-04-09T02:34:55Z
155	13	1	5	0	0	12	0.9	A successful fisherman absolutely must catch the fish that fetches the highest price. Addish fish will earn you the most. Everyone needs to figure out for themselves which bait is most successful at catching Addish.	A successful fisherman absolutely must catch the fish that fetches the highest price. Addish fish will earn you the most. Everyone needs to figure out for themselves which bait is most successful at catching Addish.	3	1	4	5	Male/man	28	4-year Bachelor''s degree	$50,000 to $74,999	Suburban/Small Town: Population between 10,000 and 50,000	6	2	5	5	1	2	2	5	2	5	2	5	2	2	Peru	11	Zigu	9208.3999999762	312260	Addish	36	26	1	7	2024-04-09T02:34:55Z
156	13	1	5	0	0	12	0.9	A successful fisherman absolutely must catch the fish that fetches the highest price. Addish fish will earn you the most. Everyone needs to figure out for themselves which bait is most successful at catching Addish.	A successful fisherman absolutely must catch the fish that fetches the highest price. Addish fish will earn you the most. Everyone needs to figure out for themselves which bait is most successful at catching Addish.	3	1	4	5	Male/man	28	4-year Bachelor''s degree	$50,000 to $74,999	Suburban/Small Town: Population between 10,000 and 50,000	6	2	5	5	1	2	2	5	2	5	2	5	2	2	Peru	12	Zigu	3585	318367	Addish	8	9	1	8	2024-04-09T02:34:55Z
157	14	1	2	0	0	12	0.9	A successful fisherman absolutely must pick the right bait to use. Grib and Zigu bait are the best.	A successful fisherman absolutely must pick the right bait to use. Chal and Vlid bait are the best.	2	1	4	5	Female/woman	42	Graduate or professional degree (MA, MS, MBA, PhD, JD, MD, DDS, etc.)	$100,000 to $149,999	Suburban/Small Town: Population between 10,000 and 50,000	6	2	4	4	4	4	2	2	2	3	3	2	3	2	Italy	1	Zigu	6359	76913	Addish	20	-5	1	1	2024-04-09T02:35:21Z
158	14	1	2	0	0	12	0.9	A successful fisherman absolutely must pick the right bait to use. Grib and Zigu bait are the best.	A successful fisherman absolutely must pick the right bait to use. Chal and Vlid bait are the best.	2	1	4	5	Female/woman	42	Graduate or professional degree (MA, MS, MBA, PhD, JD, MD, DDS, etc.)	$100,000 to $149,999	Suburban/Small Town: Population between 10,000 and 50,000	6	2	4	4	4	4	2	2	2	3	3	2	3	2	Italy	2	Grib	6252	90358	Addish	29	-1	1	2	2024-04-09T02:35:21Z
159	14	1	2	0	0	12	0.9	A successful fisherman absolutely must pick the right bait to use. Grib and Zigu bait are the best.	A successful fisherman absolutely must pick the right bait to use. Chal and Vlid bait are the best.	2	1	4	5	Female/woman	42	Graduate or professional degree (MA, MS, MBA, PhD, JD, MD, DDS, etc.)	$100,000 to $149,999	Suburban/Small Town: Population between 10,000 and 50,000	6	2	4	4	4	4	2	2	2	3	3	2	3	2	Italy	3	Grib	4186.1000000006	98283	Addish	19	-7	1	3	2024-04-09T02:35:21Z
160	14	1	2	0	0	12	0.9	A successful fisherman absolutely must pick the right bait to use. Grib and Zigu bait are the best.	A successful fisherman absolutely must pick the right bait to use. Chal and Vlid bait are the best.	2	1	4	5	Female/woman	42	Graduate or professional degree (MA, MS, MBA, PhD, JD, MD, DDS, etc.)	$100,000 to $149,999	Suburban/Small Town: Population between 10,000 and 50,000	6	2	4	4	4	4	2	2	2	3	3	2	3	2	Italy	4	Chal	2173	103827	Locona	46	14	0	3	2024-04-09T02:35:21Z
161	14	1	2	0	0	12	0.9	A successful fisherman absolutely must pick the right bait to use. Grib and Zigu bait are the best.	A successful fisherman absolutely must pick the right bait to use. Chal and Vlid bait are the best.	2	1	4	5	Female/woman	42	Graduate or professional degree (MA, MS, MBA, PhD, JD, MD, DDS, etc.)	$100,000 to $149,999	Suburban/Small Town: Population between 10,000 and 50,000	6	2	4	4	4	4	2	2	2	3	3	2	3	2	Italy	5	Chal	2875.7000000002	110652	Locona	47	36	0	3	2024-04-09T02:35:21Z
162	14	1	2	0	0	12	0.9	A successful fisherman absolutely must pick the right bait to use. Grib and Zigu bait are the best.	A successful fisherman absolutely must pick the right bait to use. Chal and Vlid bait are the best.	2	1	4	5	Female/woman	42	Graduate or professional degree (MA, MS, MBA, PhD, JD, MD, DDS, etc.)	$100,000 to $149,999	Suburban/Small Town: Population between 10,000 and 50,000	6	2	4	4	4	4	2	2	2	3	3	2	3	2	Italy	6	Vlid	2074.6999999993	115978	Addish	37	48	0	3	2024-04-09T02:35:21Z
163	14	1	2	0	0	12	0.9	A successful fisherman absolutely must pick the right bait to use. Grib and Zigu bait are the best.	A successful fisherman absolutely must pick the right bait to use. Chal and Vlid bait are the best.	2	1	4	5	Female/woman	42	Graduate or professional degree (MA, MS, MBA, PhD, JD, MD, DDS, etc.)	$100,000 to $149,999	Suburban/Small Town: Population between 10,000 and 50,000	6	2	4	4	4	4	2	2	2	3	3	2	3	2	Italy	7	Chal	2897.7999999998	122019	Locona	11	34	0	3	2024-04-09T02:35:21Z
164	14	1	2	0	0	12	0.9	A successful fisherman absolutely must pick the right bait to use. Grib and Zigu bait are the best.	A successful fisherman absolutely must pick the right bait to use. Chal and Vlid bait are the best.	2	1	4	5	Female/woman	42	Graduate or professional degree (MA, MS, MBA, PhD, JD, MD, DDS, etc.)	$100,000 to $149,999	Suburban/Small Town: Population between 10,000 and 50,000	6	2	4	4	4	4	2	2	2	3	3	2	3	2	Italy	8	Vlid	1810.2999999998	126070	Addish	37	46	0	3	2024-04-09T02:35:21Z
165	14	1	2	0	0	12	0.9	A successful fisherman absolutely must pick the right bait to use. Grib and Zigu bait are the best.	A successful fisherman absolutely must pick the right bait to use. Chal and Vlid bait are the best.	2	1	4	5	Female/woman	42	Graduate or professional degree (MA, MS, MBA, PhD, JD, MD, DDS, etc.)	$100,000 to $149,999	Suburban/Small Town: Population between 10,000 and 50,000	6	2	4	4	4	4	2	2	2	3	3	2	3	2	Italy	9	Vlid	2115.8999999994	130160	Locona	36	57	0	3	2024-04-09T02:35:21Z
166	14	1	2	0	0	12	0.9	A successful fisherman absolutely must pick the right bait to use. Grib and Zigu bait are the best.	A successful fisherman absolutely must pick the right bait to use. Chal and Vlid bait are the best.	2	1	4	5	Female/woman	42	Graduate or professional degree (MA, MS, MBA, PhD, JD, MD, DDS, etc.)	$100,000 to $149,999	Suburban/Small Town: Population between 10,000 and 50,000	6	2	4	4	4	4	2	2	2	3	3	2	3	2	Italy	10	Vlid	4454.2999999998	136565	Locona	28	60	0	3	2024-04-09T02:35:21Z
167	14	1	2	0	0	12	0.9	A successful fisherman absolutely must pick the right bait to use. Grib and Zigu bait are the best.	A successful fisherman absolutely must pick the right bait to use. Chal and Vlid bait are the best.	2	1	4	5	Female/woman	42	Graduate or professional degree (MA, MS, MBA, PhD, JD, MD, DDS, etc.)	$100,000 to $149,999	Suburban/Small Town: Population between 10,000 and 50,000	6	2	4	4	4	4	2	2	2	3	3	2	3	2	Italy	11	Vlid	3141.5999999996	142165	Locona	21	56	0	3	2024-04-09T02:35:21Z
168	14	1	2	0	0	12	0.9	A successful fisherman absolutely must pick the right bait to use. Grib and Zigu bait are the best.	A successful fisherman absolutely must pick the right bait to use. Chal and Vlid bait are the best.	2	1	4	5	Female/woman	42	Graduate or professional degree (MA, MS, MBA, PhD, JD, MD, DDS, etc.)	$100,000 to $149,999	Suburban/Small Town: Population between 10,000 and 50,000	6	2	4	4	4	4	2	2	2	3	3	2	3	2	Italy	12	Chal	3083.4000000004	147562	Locona	27	58	0	3	2024-04-09T02:35:21Z
169	15	1	4	0	0	12	0.9	A successful fisherman absolutely must pick the right bait to use. Grib and Zigu bait are the best.	A successful fisherman absolutely must pick the right bait to use. Grib and Zigu bait are the best.	4	1	2	5	Female/woman	44	Graduate or professional degree (MA, MS, MBA, PhD, JD, MD, DDS, etc.)	$150,000 to $199,999	Very Urban: Population greater than 100,000	6	6	6	7	1	1	1	3	1	1	3	5	3	3	Serbia	1	Zigu	172477.80000001	411972	Addish	18	-7	1	1	2024-04-09T02:36:26Z
170	15	1	4	0	0	12	0.9	A successful fisherman absolutely must pick the right bait to use. Grib and Zigu bait are the best.	A successful fisherman absolutely must pick the right bait to use. Grib and Zigu bait are the best.	4	1	2	5	Female/woman	44	Graduate or professional degree (MA, MS, MBA, PhD, JD, MD, DDS, etc.)	$150,000 to $199,999	Very Urban: Population greater than 100,000	6	6	6	7	1	1	1	3	1	1	3	5	3	3	Serbia	2	Grib	3387	420722	Addish	50	18	1	2	2024-04-09T02:36:26Z
171	15	1	4	0	0	12	0.9	A successful fisherman absolutely must pick the right bait to use. Grib and Zigu bait are the best.	A successful fisherman absolutely must pick the right bait to use. Grib and Zigu bait are the best.	4	1	2	5	Female/woman	44	Graduate or professional degree (MA, MS, MBA, PhD, JD, MD, DDS, etc.)	$150,000 to $199,999	Very Urban: Population greater than 100,000	6	6	6	7	1	1	1	3	1	1	3	5	3	3	Serbia	3	Grib	2893.5	428379	Addish	48	41	1	3	2024-04-09T02:36:26Z
172	15	1	4	0	0	12	0.9	A successful fisherman absolutely must pick the right bait to use. Grib and Zigu bait are the best.	A successful fisherman absolutely must pick the right bait to use. Grib and Zigu bait are the best.	4	1	2	5	Female/woman	44	Graduate or professional degree (MA, MS, MBA, PhD, JD, MD, DDS, etc.)	$150,000 to $199,999	Very Urban: Population greater than 100,000	6	6	6	7	1	1	1	3	1	1	3	5	3	3	Serbia	4	Grib	2073.7999999523	432204	Addish	24	40	1	4	2024-04-09T02:36:26Z
173	15	1	4	0	0	12	0.9	A successful fisherman absolutely must pick the right bait to use. Grib and Zigu bait are the best.	A successful fisherman absolutely must pick the right bait to use. Grib and Zigu bait are the best.	4	1	2	5	Female/woman	44	Graduate or professional degree (MA, MS, MBA, PhD, JD, MD, DDS, etc.)	$150,000 to $199,999	Very Urban: Population greater than 100,000	6	6	6	7	1	1	1	3	1	1	3	5	3	3	Serbia	5	Grib	5692.1999999881	439862	Addish	33	48	1	5	2024-04-09T02:36:26Z
174	15	1	4	0	0	12	0.9	A successful fisherman absolutely must pick the right bait to use. Grib and Zigu bait are the best.	A successful fisherman absolutely must pick the right bait to use. Grib and Zigu bait are the best.	4	1	2	5	Female/woman	44	Graduate or professional degree (MA, MS, MBA, PhD, JD, MD, DDS, etc.)	$150,000 to $199,999	Very Urban: Population greater than 100,000	6	6	6	7	1	1	1	3	1	1	3	5	3	3	Serbia	6	Grib	3702.3999999762	445632	Addish	39	62	1	6	2024-04-09T02:36:26Z
175	15	1	4	0	0	12	0.9	A successful fisherman absolutely must pick the right bait to use. Grib and Zigu bait are the best.	A successful fisherman absolutely must pick the right bait to use. Grib and Zigu bait are the best.	4	1	2	5	Female/woman	44	Graduate or professional degree (MA, MS, MBA, PhD, JD, MD, DDS, etc.)	$150,000 to $199,999	Very Urban: Population greater than 100,000	6	6	6	7	1	1	1	3	1	1	3	5	3	3	Serbia	7	Grib	8007.8000000119	460182	Addish	1	38	1	7	2024-04-09T02:36:26Z
176	15	1	4	0	0	12	0.9	A successful fisherman absolutely must pick the right bait to use. Grib and Zigu bait are the best.	A successful fisherman absolutely must pick the right bait to use. Grib and Zigu bait are the best.	4	1	2	5	Female/woman	44	Graduate or professional degree (MA, MS, MBA, PhD, JD, MD, DDS, etc.)	$150,000 to $199,999	Very Urban: Population greater than 100,000	6	6	6	7	1	1	1	3	1	1	3	5	3	3	Serbia	8	Grib	5257.8999999762	467760	Addish	24	37	1	8	2024-04-09T02:36:26Z
177	15	1	4	0	0	12	0.9	A successful fisherman absolutely must pick the right bait to use. Grib and Zigu bait are the best.	A successful fisherman absolutely must pick the right bait to use. Grib and Zigu bait are the best.	4	1	2	5	Female/woman	44	Graduate or professional degree (MA, MS, MBA, PhD, JD, MD, DDS, etc.)	$150,000 to $199,999	Very Urban: Population greater than 100,000	6	6	6	7	1	1	1	3	1	1	3	5	3	3	Serbia	9	Grib	3364.4000000358	473100	Addish	15	27	1	9	2024-04-09T02:36:26Z
178	15	1	4	0	0	12	0.9	A successful fisherman absolutely must pick the right bait to use. Grib and Zigu bait are the best.	A successful fisherman absolutely must pick the right bait to use. Grib and Zigu bait are the best.	4	1	2	5	Female/woman	44	Graduate or professional degree (MA, MS, MBA, PhD, JD, MD, DDS, etc.)	$150,000 to $199,999	Very Urban: Population greater than 100,000	6	6	6	7	1	1	1	3	1	1	3	5	3	3	Serbia	10	Zigu	2182.1000000238	477078	Addish	1	3	1	10	2024-04-09T02:36:26Z
179	15	1	4	0	0	12	0.9	A successful fisherman absolutely must pick the right bait to use. Grib and Zigu bait are the best.	A successful fisherman absolutely must pick the right bait to use. Grib and Zigu bait are the best.	4	1	2	5	Female/woman	44	Graduate or professional degree (MA, MS, MBA, PhD, JD, MD, DDS, etc.)	$150,000 to $199,999	Very Urban: Population greater than 100,000	6	6	6	7	1	1	1	3	1	1	3	5	3	3	Serbia	11	Grib	2214.4000000358	481864	Addish	55	33	1	11	2024-04-09T02:36:26Z
180	15	1	4	0	0	12	0.9	A successful fisherman absolutely must pick the right bait to use. Grib and Zigu bait are the best.	A successful fisherman absolutely must pick the right bait to use. Grib and Zigu bait are the best.	4	1	2	5	Female/woman	44	Graduate or professional degree (MA, MS, MBA, PhD, JD, MD, DDS, etc.)	$150,000 to $199,999	Very Urban: Population greater than 100,000	6	6	6	7	1	1	1	3	1	1	3	5	3	3	Serbia	12	Grib	2558.1000000238	486100	Addish	34	42	1	12	2024-04-09T02:36:26Z
181	16	1	3	0	0	12	0.9	A successful fisherman absolutely must pick the right bait to use. Grib and Zigu bait are the best.	A successful fisherman absolutely must pick the right bait to use. Grib and Chal bait are the best.	2	1	3	5	Female/woman	25	4-year Bachelor''s degree	$25,000 to $49,999	Very Rural: Population less than 2,500	6	6	5	6	5	2	2	3	4	6	2	2	2	4	Ecuador,Ireland,United Kingdom	1	Grib	7394.5	58011	Addish	15	-10	1	1	2024-04-09T02:36:46Z
182	16	1	3	0	0	12	0.9	A successful fisherman absolutely must pick the right bait to use. Grib and Zigu bait are the best.	A successful fisherman absolutely must pick the right bait to use. Grib and Chal bait are the best.	2	1	3	5	Female/woman	25	4-year Bachelor''s degree	$25,000 to $49,999	Very Rural: Population less than 2,500	6	6	5	6	5	2	2	3	4	6	2	2	2	4	Ecuador,Ireland,United Kingdom	2	Zigu	3178.3999999762	67990	Locona	58	23	1	2	2024-04-09T02:36:46Z
183	16	1	3	0	0	12	0.9	A successful fisherman absolutely must pick the right bait to use. Grib and Zigu bait are the best.	A successful fisherman absolutely must pick the right bait to use. Grib and Chal bait are the best.	2	1	3	5	Female/woman	25	4-year Bachelor''s degree	$25,000 to $49,999	Very Rural: Population less than 2,500	6	6	5	6	5	2	2	3	4	6	2	2	2	4	Ecuador,Ireland,United Kingdom	3	Zigu	2127.2999999523	73205	Addish	33	31	1	3	2024-04-09T02:36:46Z
184	16	1	3	0	0	12	0.9	A successful fisherman absolutely must pick the right bait to use. Grib and Zigu bait are the best.	A successful fisherman absolutely must pick the right bait to use. Grib and Chal bait are the best.	2	1	3	5	Female/woman	25	4-year Bachelor''s degree	$25,000 to $49,999	Very Rural: Population less than 2,500	6	6	5	6	5	2	2	3	4	6	2	2	2	4	Ecuador,Ireland,United Kingdom	4	Grib	2575.1000000238	78773	Addish	28	34	1	4	2024-04-09T02:36:46Z
185	16	1	3	0	0	12	0.9	A successful fisherman absolutely must pick the right bait to use. Grib and Zigu bait are the best.	A successful fisherman absolutely must pick the right bait to use. Grib and Chal bait are the best.	2	1	3	5	Female/woman	25	4-year Bachelor''s degree	$25,000 to $49,999	Very Rural: Population less than 2,500	6	6	5	6	5	2	2	3	4	6	2	2	2	4	Ecuador,Ireland,United Kingdom	5	Chal	2402.8000000715	83029	Locona	24	33	0	4	2024-04-09T02:36:46Z
186	16	1	3	0	0	12	0.9	A successful fisherman absolutely must pick the right bait to use. Grib and Zigu bait are the best.	A successful fisherman absolutely must pick the right bait to use. Grib and Chal bait are the best.	2	1	3	5	Female/woman	25	4-year Bachelor''s degree	$25,000 to $49,999	Very Rural: Population less than 2,500	6	6	5	6	5	2	2	3	4	6	2	2	2	4	Ecuador,Ireland,United Kingdom	6	Vlid	2021.6999999285	86613	Locona	1	9	0	4	2024-04-09T02:36:46Z
187	16	1	3	0	0	12	0.9	A successful fisherman absolutely must pick the right bait to use. Grib and Zigu bait are the best.	A successful fisherman absolutely must pick the right bait to use. Grib and Chal bait are the best.	2	1	3	5	Female/woman	25	4-year Bachelor''s degree	$25,000 to $49,999	Very Rural: Population less than 2,500	6	6	5	6	5	2	2	3	4	6	2	2	2	4	Ecuador,Ireland,United Kingdom	7	Zigu	2163.7000000477	90439	Addish	35	19	1	5	2024-04-09T02:36:46Z
188	16	1	3	0	0	12	0.9	A successful fisherman absolutely must pick the right bait to use. Grib and Zigu bait are the best.	A successful fisherman absolutely must pick the right bait to use. Grib and Chal bait are the best.	2	1	3	5	Female/woman	25	4-year Bachelor''s degree	$25,000 to $49,999	Very Rural: Population less than 2,500	6	6	5	6	5	2	2	3	4	6	2	2	2	4	Ecuador,Ireland,United Kingdom	8	Zigu	2251.1000000238	94674	Addish	52	46	1	6	2024-04-09T02:36:46Z
189	16	1	3	0	0	12	0.9	A successful fisherman absolutely must pick the right bait to use. Grib and Zigu bait are the best.	A successful fisherman absolutely must pick the right bait to use. Grib and Chal bait are the best.	2	1	3	5	Female/woman	25	4-year Bachelor''s degree	$25,000 to $49,999	Very Rural: Population less than 2,500	6	6	5	6	5	2	2	3	4	6	2	2	2	4	Ecuador,Ireland,United Kingdom	9	Zigu	1829.0999999046	98905	Addish	7	28	1	7	2024-04-09T02:36:46Z
190	16	1	3	0	0	12	0.9	A successful fisherman absolutely must pick the right bait to use. Grib and Zigu bait are the best.	A successful fisherman absolutely must pick the right bait to use. Grib and Chal bait are the best.	2	1	3	5	Female/woman	25	4-year Bachelor''s degree	$25,000 to $49,999	Very Rural: Population less than 2,500	6	6	5	6	5	2	2	3	4	6	2	2	2	4	Ecuador,Ireland,United Kingdom	10	Chal	1864.5	102590	Addish	31	34	0	7	2024-04-09T02:36:46Z
191	16	1	3	0	0	12	0.9	A successful fisherman absolutely must pick the right bait to use. Grib and Zigu bait are the best.	A successful fisherman absolutely must pick the right bait to use. Grib and Chal bait are the best.	2	1	3	5	Female/woman	25	4-year Bachelor''s degree	$25,000 to $49,999	Very Rural: Population less than 2,500	6	6	5	6	5	2	2	3	4	6	2	2	2	4	Ecuador,Ireland,United Kingdom	11	Zigu	1779.8999999762	106005	Addish	7	16	1	8	2024-04-09T02:36:46Z
192	16	1	3	0	0	12	0.9	A successful fisherman absolutely must pick the right bait to use. Grib and Zigu bait are the best.	A successful fisherman absolutely must pick the right bait to use. Grib and Chal bait are the best.	2	1	3	5	Female/woman	25	4-year Bachelor''s degree	$25,000 to $49,999	Very Rural: Population less than 2,500	6	6	5	6	5	2	2	3	4	6	2	2	2	4	Ecuador,Ireland,United Kingdom	12	Grib	2081.8999999762	109556	Addish	21	12	1	9	2024-04-09T02:36:46Z
193	17	1	6	0	0	12	0.9	A successful fisherman absolutely must pick the right bait to use. Grib and Zigu bait are the best.	A successful fisherman absolutely must pick the right bait to use. Grib are the best.	3	1	1	6	Male/man	65	Graduate or professional degree (MA, MS, MBA, PhD, JD, MD, DDS, etc.)	$100,000 to $149,999	Urban: Population between 50,000 and 100,000	6	6	3	6	6	4	4	4	2	5	3	4	2	3	Germany	1	Grib	18778.800000072	143613	Addish	24	-1	1	1	2024-04-09T02:36:57Z
194	17	1	6	0	0	12	0.9	A successful fisherman absolutely must pick the right bait to use. Grib and Zigu bait are the best.	A successful fisherman absolutely must pick the right bait to use. Grib are the best.	3	1	1	6	Male/man	65	Graduate or professional degree (MA, MS, MBA, PhD, JD, MD, DDS, etc.)	$100,000 to $149,999	Urban: Population between 50,000 and 100,000	6	6	3	6	6	4	4	4	2	5	3	4	2	3	Germany	2	Zigu	8234.8999999762	171354	Addish	0	-26	1	2	2024-04-09T02:36:57Z
195	17	1	6	0	0	12	0.9	A successful fisherman absolutely must pick the right bait to use. Grib and Zigu bait are the best.	A successful fisherman absolutely must pick the right bait to use. Grib are the best.	3	1	1	6	Male/man	65	Graduate or professional degree (MA, MS, MBA, PhD, JD, MD, DDS, etc.)	$100,000 to $149,999	Urban: Population between 50,000 and 100,000	6	6	3	6	6	4	4	4	2	5	3	4	2	3	Germany	3	Vlid	9766.2000000477	193534	Locona	5	-46	0	2	2024-04-09T02:36:57Z
196	17	1	6	0	0	12	0.9	A successful fisherman absolutely must pick the right bait to use. Grib and Zigu bait are the best.	A successful fisherman absolutely must pick the right bait to use. Grib are the best.	3	1	1	6	Male/man	65	Graduate or professional degree (MA, MS, MBA, PhD, JD, MD, DDS, etc.)	$100,000 to $149,999	Urban: Population between 50,000 and 100,000	6	6	3	6	6	4	4	4	2	5	3	4	2	3	Germany	4	Chal	9666.7000000477	214078	Locona	23	-48	0	2	2024-04-09T02:36:57Z
197	17	1	6	0	0	12	0.9	A successful fisherman absolutely must pick the right bait to use. Grib and Zigu bait are the best.	A successful fisherman absolutely must pick the right bait to use. Grib are the best.	3	1	1	6	Male/man	65	Graduate or professional degree (MA, MS, MBA, PhD, JD, MD, DDS, etc.)	$100,000 to $149,999	Urban: Population between 50,000 and 100,000	6	6	3	6	6	4	4	4	2	5	3	4	2	3	Germany	5	Grib	6796.1000000238	230964	Locona	23	-50	1	3	2024-04-09T02:36:57Z
198	17	1	6	0	0	12	0.9	A successful fisherman absolutely must pick the right bait to use. Grib and Zigu bait are the best.	A successful fisherman absolutely must pick the right bait to use. Grib are the best.	3	1	1	6	Male/man	65	Graduate or professional degree (MA, MS, MBA, PhD, JD, MD, DDS, etc.)	$100,000 to $149,999	Urban: Population between 50,000 and 100,000	6	6	3	6	6	4	4	4	2	5	3	4	2	3	Germany	6	Grib	8073.3999999762	245976	Addish	23	-52	1	4	2024-04-09T02:36:57Z
199	17	1	6	0	0	12	0.9	A successful fisherman absolutely must pick the right bait to use. Grib and Zigu bait are the best.	A successful fisherman absolutely must pick the right bait to use. Grib are the best.	3	1	1	6	Male/man	65	Graduate or professional degree (MA, MS, MBA, PhD, JD, MD, DDS, etc.)	$100,000 to $149,999	Urban: Population between 50,000 and 100,000	6	6	3	6	6	4	4	4	2	5	3	4	2	3	Germany	7	Grib	6590	259939	Addish	12	-65	1	5	2024-04-09T02:36:57Z
200	17	1	6	0	0	12	0.9	A successful fisherman absolutely must pick the right bait to use. Grib and Zigu bait are the best.	A successful fisherman absolutely must pick the right bait to use. Grib are the best.	3	1	1	6	Male/man	65	Graduate or professional degree (MA, MS, MBA, PhD, JD, MD, DDS, etc.)	$100,000 to $149,999	Urban: Population between 50,000 and 100,000	6	6	3	6	6	4	4	4	2	5	3	4	2	3	Germany	8	Grib	6282.2000000477	272796	Locona	5	-85	1	6	2024-04-09T02:36:57Z
201	17	1	6	0	0	12	0.9	A successful fisherman absolutely must pick the right bait to use. Grib and Zigu bait are the best.	A successful fisherman absolutely must pick the right bait to use. Grib are the best.	3	1	1	6	Male/man	65	Graduate or professional degree (MA, MS, MBA, PhD, JD, MD, DDS, etc.)	$100,000 to $149,999	Urban: Population between 50,000 and 100,000	6	6	3	6	6	4	4	4	2	5	3	4	2	3	Germany	9	Zigu	6296	285181	Addish	9	-101	1	7	2024-04-09T02:36:57Z
202	17	1	6	0	0	12	0.9	A successful fisherman absolutely must pick the right bait to use. Grib and Zigu bait are the best.	A successful fisherman absolutely must pick the right bait to use. Grib are the best.	3	1	1	6	Male/man	65	Graduate or professional degree (MA, MS, MBA, PhD, JD, MD, DDS, etc.)	$100,000 to $149,999	Urban: Population between 50,000 and 100,000	6	6	3	6	6	4	4	4	2	5	3	4	2	3	Germany	10	Zigu	7778.0999999046	298514	Addish	32	-94	1	8	2024-04-09T02:36:57Z
203	17	1	6	0	0	12	0.9	A successful fisherman absolutely must pick the right bait to use. Grib and Zigu bait are the best.	A successful fisherman absolutely must pick the right bait to use. Grib are the best.	3	1	1	6	Male/man	65	Graduate or professional degree (MA, MS, MBA, PhD, JD, MD, DDS, etc.)	$100,000 to $149,999	Urban: Population between 50,000 and 100,000	6	6	3	6	6	4	4	4	2	5	3	4	2	3	Germany	11	Grib	5586.6000000238	312072	Addish	23	-96	1	9	2024-04-09T02:36:57Z
204	17	1	6	0	0	12	0.9	A successful fisherman absolutely must pick the right bait to use. Grib and Zigu bait are the best.	A successful fisherman absolutely must pick the right bait to use. Grib are the best.	3	1	1	6	Male/man	65	Graduate or professional degree (MA, MS, MBA, PhD, JD, MD, DDS, etc.)	$100,000 to $149,999	Urban: Population between 50,000 and 100,000	6	6	3	6	6	4	4	4	2	5	3	4	2	3	Germany	12	Grib	5581.8999999762	323511	Addish	55	-66	1	10	2024-04-09T02:36:57Z
205	18	1	1	0	0	12	0.9	A successful fisherman absolutely must catch the fish that fetches the highest price. Addish fish will earn you the most. Everyone needs to figure out for themselves which bait is most successful at catching Addish.	A successful fisherman absolutely must catch the fish that fetches the highest price. Addish fish will earn you the most. Everyone needs to figure out for themselves which bait is most successful at catching Addish, although I had good luck with Grib.	2	1	3	4	Male/man	40	Graduate or professional degree (MA, MS, MBA, PhD, JD, MD, DDS, etc.)	$200,000 or more	Rural: Population between 2,500 and 10,000	3	6	3	6	2	3	5	3	4	5	3	5	6	1	Germany	1	Zigu	12256.899999976	132207	Locona	11	-14	1	1	2024-04-09T02:38:53Z
206	18	1	1	0	0	12	0.9	A successful fisherman absolutely must catch the fish that fetches the highest price. Addish fish will earn you the most. Everyone needs to figure out for themselves which bait is most successful at catching Addish.	A successful fisherman absolutely must catch the fish that fetches the highest price. Addish fish will earn you the most. Everyone needs to figure out for themselves which bait is most successful at catching Addish, although I had good luck with Grib.	2	1	3	4	Male/man	40	Graduate or professional degree (MA, MS, MBA, PhD, JD, MD, DDS, etc.)	$200,000 or more	Rural: Population between 2,500 and 10,000	3	6	3	6	2	3	5	3	4	5	3	5	6	1	Germany	2	Grib	5783.4000000358	146645	Addish	55	16	1	2	2024-04-09T02:38:53Z
207	18	1	1	0	0	12	0.9	A successful fisherman absolutely must catch the fish that fetches the highest price. Addish fish will earn you the most. Everyone needs to figure out for themselves which bait is most successful at catching Addish.	A successful fisherman absolutely must catch the fish that fetches the highest price. Addish fish will earn you the most. Everyone needs to figure out for themselves which bait is most successful at catching Addish, although I had good luck with Grib.	2	1	3	4	Male/man	40	Graduate or professional degree (MA, MS, MBA, PhD, JD, MD, DDS, etc.)	$200,000 or more	Rural: Population between 2,500 and 10,000	3	6	3	6	2	3	5	3	4	5	3	5	6	1	Germany	3	Grib	3876.5	159593	Addish	49	40	1	3	2024-04-09T02:38:53Z
208	18	1	1	0	0	12	0.9	A successful fisherman absolutely must catch the fish that fetches the highest price. Addish fish will earn you the most. Everyone needs to figure out for themselves which bait is most successful at catching Addish.	A successful fisherman absolutely must catch the fish that fetches the highest price. Addish fish will earn you the most. Everyone needs to figure out for themselves which bait is most successful at catching Addish, although I had good luck with Grib.	2	1	3	4	Male/man	40	Graduate or professional degree (MA, MS, MBA, PhD, JD, MD, DDS, etc.)	$200,000 or more	Rural: Population between 2,500 and 10,000	3	6	3	6	2	3	5	3	4	5	3	5	6	1	Germany	4	Grib	3525.4000000358	168989	Addish	20	35	1	4	2024-04-09T02:38:53Z
209	18	1	1	0	0	12	0.9	A successful fisherman absolutely must catch the fish that fetches the highest price. Addish fish will earn you the most. Everyone needs to figure out for themselves which bait is most successful at catching Addish.	A successful fisherman absolutely must catch the fish that fetches the highest price. Addish fish will earn you the most. Everyone needs to figure out for themselves which bait is most successful at catching Addish, although I had good luck with Grib.	2	1	3	4	Male/man	40	Graduate or professional degree (MA, MS, MBA, PhD, JD, MD, DDS, etc.)	$200,000 or more	Rural: Population between 2,500 and 10,000	3	6	3	6	2	3	5	3	4	5	3	5	6	1	Germany	5	Grib	3370.5	177541	Locona	45	55	1	5	2024-04-09T02:38:53Z
210	18	1	1	0	0	12	0.9	A successful fisherman absolutely must catch the fish that fetches the highest price. Addish fish will earn you the most. Everyone needs to figure out for themselves which bait is most successful at catching Addish.	A successful fisherman absolutely must catch the fish that fetches the highest price. Addish fish will earn you the most. Everyone needs to figure out for themselves which bait is most successful at catching Addish, although I had good luck with Grib.	2	1	3	4	Male/man	40	Graduate or professional degree (MA, MS, MBA, PhD, JD, MD, DDS, etc.)	$200,000 or more	Rural: Population between 2,500 and 10,000	3	6	3	6	2	3	5	3	4	5	3	5	6	1	Germany	6	Chal	3336.6000000238	186979	Locona	39	69	0	5	2024-04-09T02:38:53Z
211	18	1	1	0	0	12	0.9	A successful fisherman absolutely must catch the fish that fetches the highest price. Addish fish will earn you the most. Everyone needs to figure out for themselves which bait is most successful at catching Addish.	A successful fisherman absolutely must catch the fish that fetches the highest price. Addish fish will earn you the most. Everyone needs to figure out for themselves which bait is most successful at catching Addish, although I had good luck with Grib.	2	1	3	4	Male/man	40	Graduate or professional degree (MA, MS, MBA, PhD, JD, MD, DDS, etc.)	$200,000 or more	Rural: Population between 2,500 and 10,000	3	6	3	6	2	3	5	3	4	5	3	5	6	1	Germany	7	Vlid	4137.8999999762	195277	Addish	12	56	0	5	2024-04-09T02:38:53Z
212	18	1	1	0	0	12	0.9	A successful fisherman absolutely must catch the fish that fetches the highest price. Addish fish will earn you the most. Everyone needs to figure out for themselves which bait is most successful at catching Addish.	A successful fisherman absolutely must catch the fish that fetches the highest price. Addish fish will earn you the most. Everyone needs to figure out for themselves which bait is most successful at catching Addish, although I had good luck with Grib.	2	1	3	4	Male/man	40	Graduate or professional degree (MA, MS, MBA, PhD, JD, MD, DDS, etc.)	$200,000 or more	Rural: Population between 2,500 and 10,000	3	6	3	6	2	3	5	3	4	5	3	5	6	1	Germany	8	Grib	4231.3000000119	204771	Addish	30	61	1	6	2024-04-09T02:38:53Z
213	18	1	1	0	0	12	0.9	A successful fisherman absolutely must catch the fish that fetches the highest price. Addish fish will earn you the most. Everyone needs to figure out for themselves which bait is most successful at catching Addish.	A successful fisherman absolutely must catch the fish that fetches the highest price. Addish fish will earn you the most. Everyone needs to figure out for themselves which bait is most successful at catching Addish, although I had good luck with Grib.	2	1	3	4	Male/man	40	Graduate or professional degree (MA, MS, MBA, PhD, JD, MD, DDS, etc.)	$200,000 or more	Rural: Population between 2,500 and 10,000	3	6	3	6	2	3	5	3	4	5	3	5	6	1	Germany	9	Grib	2242.5999999642	210069	Addish	23	59	1	7	2024-04-09T02:38:53Z
214	18	1	1	0	0	12	0.9	A successful fisherman absolutely must catch the fish that fetches the highest price. Addish fish will earn you the most. Everyone needs to figure out for themselves which bait is most successful at catching Addish.	A successful fisherman absolutely must catch the fish that fetches the highest price. Addish fish will earn you the most. Everyone needs to figure out for themselves which bait is most successful at catching Addish, although I had good luck with Grib.	2	1	3	4	Male/man	40	Graduate or professional degree (MA, MS, MBA, PhD, JD, MD, DDS, etc.)	$200,000 or more	Rural: Population between 2,500 and 10,000	3	6	3	6	2	3	5	3	4	5	3	5	6	1	Germany	10	Chal	4197.3000000119	218613	Locona	11	45	0	7	2024-04-09T02:38:53Z
215	18	1	1	0	0	12	0.9	A successful fisherman absolutely must catch the fish that fetches the highest price. Addish fish will earn you the most. Everyone needs to figure out for themselves which bait is most successful at catching Addish.	A successful fisherman absolutely must catch the fish that fetches the highest price. Addish fish will earn you the most. Everyone needs to figure out for themselves which bait is most successful at catching Addish, although I had good luck with Grib.	2	1	3	4	Male/man	40	Graduate or professional degree (MA, MS, MBA, PhD, JD, MD, DDS, etc.)	$200,000 or more	Rural: Population between 2,500 and 10,000	3	6	3	6	2	3	5	3	4	5	3	5	6	1	Germany	11	Grib	3214.3000000119	223368	Addish	34	54	1	8	2024-04-09T02:38:53Z
216	18	1	1	0	0	12	0.9	A successful fisherman absolutely must catch the fish that fetches the highest price. Addish fish will earn you the most. Everyone needs to figure out for themselves which bait is most successful at catching Addish.	A successful fisherman absolutely must catch the fish that fetches the highest price. Addish fish will earn you the most. Everyone needs to figure out for themselves which bait is most successful at catching Addish, although I had good luck with Grib.	2	1	3	4	Male/man	40	Graduate or professional degree (MA, MS, MBA, PhD, JD, MD, DDS, etc.)	$200,000 or more	Rural: Population between 2,500 and 10,000	3	6	3	6	2	3	5	3	4	5	3	5	6	1	Germany	12	Grib	2619.2000000477	228394	Addish	23	52	1	9	2024-04-09T02:38:53Z
217	19	1	3	1	1	12	0.9	A successful fisherman absolutely must catch the fish that fetches the highest price. Addish fish will earn you the most. Everyone needs to figure out for themselves which bait is most successful at catching Addish.	A successful fisherman absolutely must catch the fish that fetches the highest price. Addish fish will earn you the most. Everyone needs to figure out for themselves which bait is most successful at catching Addish.	3	1	2	5	Female/woman	42	Graduate or professional degree (MA, MS, MBA, PhD, JD, MD, DDS, etc.)	$200,000 or more	Suburban/Small Town: Population between 10,000 and 50,000	5	5	5	5	4	2	1	3	1	4	3	4	3	3	Poland	1	Grib	11958.400000095	112936	Locona	39	14	0	0	2024-04-09T02:39:53Z
218	19	1	3	1	1	12	0.9	A successful fisherman absolutely must catch the fish that fetches the highest price. Addish fish will earn you the most. Everyone needs to figure out for themselves which bait is most successful at catching Addish.	A successful fisherman absolutely must catch the fish that fetches the highest price. Addish fish will earn you the most. Everyone needs to figure out for themselves which bait is most successful at catching Addish.	3	1	2	5	Female/woman	42	Graduate or professional degree (MA, MS, MBA, PhD, JD, MD, DDS, etc.)	$200,000 or more	Suburban/Small Town: Population between 10,000 and 50,000	5	5	5	5	4	2	1	3	1	4	3	4	3	3	Poland	2	Chal	4776.9000000954	128276	Addish	42	31	1	1	2024-04-09T02:39:53Z
219	19	1	3	1	1	12	0.9	A successful fisherman absolutely must catch the fish that fetches the highest price. Addish fish will earn you the most. Everyone needs to figure out for themselves which bait is most successful at catching Addish.	A successful fisherman absolutely must catch the fish that fetches the highest price. Addish fish will earn you the most. Everyone needs to figure out for themselves which bait is most successful at catching Addish.	3	1	2	5	Female/woman	42	Graduate or professional degree (MA, MS, MBA, PhD, JD, MD, DDS, etc.)	$200,000 or more	Suburban/Small Town: Population between 10,000 and 50,000	5	5	5	5	4	2	1	3	1	4	3	4	3	3	Poland	3	Chal	3829.7999999523	137253	Addish	45	51	1	2	2024-04-09T02:39:53Z
220	19	1	3	1	1	12	0.9	A successful fisherman absolutely must catch the fish that fetches the highest price. Addish fish will earn you the most. Everyone needs to figure out for themselves which bait is most successful at catching Addish.	A successful fisherman absolutely must catch the fish that fetches the highest price. Addish fish will earn you the most. Everyone needs to figure out for themselves which bait is most successful at catching Addish.	3	1	2	5	Female/woman	42	Graduate or professional degree (MA, MS, MBA, PhD, JD, MD, DDS, etc.)	$200,000 or more	Suburban/Small Town: Population between 10,000 and 50,000	5	5	5	5	4	2	1	3	1	4	3	4	3	3	Poland	4	Chal	3921.9000000954	143430	Addish	31	57	1	3	2024-04-09T02:39:53Z
221	19	1	3	1	1	12	0.9	A successful fisherman absolutely must catch the fish that fetches the highest price. Addish fish will earn you the most. Everyone needs to figure out for themselves which bait is most successful at catching Addish.	A successful fisherman absolutely must catch the fish that fetches the highest price. Addish fish will earn you the most. Everyone needs to figure out for themselves which bait is most successful at catching Addish.	3	1	2	5	Female/woman	42	Graduate or professional degree (MA, MS, MBA, PhD, JD, MD, DDS, etc.)	$200,000 or more	Suburban/Small Town: Population between 10,000 and 50,000	5	5	5	5	4	2	1	3	1	4	3	4	3	3	Poland	5	Chal	3985.7000000477	152979	Addish	31	63	1	4	2024-04-09T02:39:53Z
222	19	1	3	1	1	12	0.9	A successful fisherman absolutely must catch the fish that fetches the highest price. Addish fish will earn you the most. Everyone needs to figure out for themselves which bait is most successful at catching Addish.	A successful fisherman absolutely must catch the fish that fetches the highest price. Addish fish will earn you the most. Everyone needs to figure out for themselves which bait is most successful at catching Addish.	3	1	2	5	Female/woman	42	Graduate or professional degree (MA, MS, MBA, PhD, JD, MD, DDS, etc.)	$200,000 or more	Suburban/Small Town: Population between 10,000 and 50,000	5	5	5	5	4	2	1	3	1	4	3	4	3	3	Poland	6	Chal	4019.3999998569	161396	Addish	7	45	1	5	2024-04-09T02:39:53Z
223	19	1	3	1	1	12	0.9	A successful fisherman absolutely must catch the fish that fetches the highest price. Addish fish will earn you the most. Everyone needs to figure out for themselves which bait is most successful at catching Addish.	A successful fisherman absolutely must catch the fish that fetches the highest price. Addish fish will earn you the most. Everyone needs to figure out for themselves which bait is most successful at catching Addish.	3	1	2	5	Female/woman	42	Graduate or professional degree (MA, MS, MBA, PhD, JD, MD, DDS, etc.)	$200,000 or more	Suburban/Small Town: Population between 10,000 and 50,000	5	5	5	5	4	2	1	3	1	4	3	4	3	3	Poland	7	Chal	4490.3000001907	168252	Addish	28	48	1	6	2024-04-09T02:39:53Z
224	19	1	3	1	1	12	0.9	A successful fisherman absolutely must catch the fish that fetches the highest price. Addish fish will earn you the most. Everyone needs to figure out for themselves which bait is most successful at catching Addish.	A successful fisherman absolutely must catch the fish that fetches the highest price. Addish fish will earn you the most. Everyone needs to figure out for themselves which bait is most successful at catching Addish.	3	1	2	5	Female/woman	42	Graduate or professional degree (MA, MS, MBA, PhD, JD, MD, DDS, etc.)	$200,000 or more	Suburban/Small Town: Population between 10,000 and 50,000	5	5	5	5	4	2	1	3	1	4	3	4	3	3	Poland	8	Chal	3502.7000000477	174167	Addish	43	66	1	7	2024-04-09T02:39:53Z
225	19	1	3	1	1	12	0.9	A successful fisherman absolutely must catch the fish that fetches the highest price. Addish fish will earn you the most. Everyone needs to figure out for themselves which bait is most successful at catching Addish.	A successful fisherman absolutely must catch the fish that fetches the highest price. Addish fish will earn you the most. Everyone needs to figure out for themselves which bait is most successful at catching Addish.	3	1	2	5	Female/woman	42	Graduate or professional degree (MA, MS, MBA, PhD, JD, MD, DDS, etc.)	$200,000 or more	Suburban/Small Town: Population between 10,000 and 50,000	5	5	5	5	4	2	1	3	1	4	3	4	3	3	Poland	9	Chal	3959.2999999523	180635	Addish	36	77	1	8	2024-04-09T02:39:53Z
226	19	1	3	1	1	12	0.9	A successful fisherman absolutely must catch the fish that fetches the highest price. Addish fish will earn you the most. Everyone needs to figure out for themselves which bait is most successful at catching Addish.	A successful fisherman absolutely must catch the fish that fetches the highest price. Addish fish will earn you the most. Everyone needs to figure out for themselves which bait is most successful at catching Addish.	3	1	2	5	Female/woman	42	Graduate or professional degree (MA, MS, MBA, PhD, JD, MD, DDS, etc.)	$200,000 or more	Suburban/Small Town: Population between 10,000 and 50,000	5	5	5	5	4	2	1	3	1	4	3	4	3	3	Poland	10	Chal	3266.6000001431	185968	Addish	38	90	1	9	2024-04-09T02:39:53Z
227	19	1	3	1	1	12	0.9	A successful fisherman absolutely must catch the fish that fetches the highest price. Addish fish will earn you the most. Everyone needs to figure out for themselves which bait is most successful at catching Addish.	A successful fisherman absolutely must catch the fish that fetches the highest price. Addish fish will earn you the most. Everyone needs to figure out for themselves which bait is most successful at catching Addish.	3	1	2	5	Female/woman	42	Graduate or professional degree (MA, MS, MBA, PhD, JD, MD, DDS, etc.)	$200,000 or more	Suburban/Small Town: Population between 10,000 and 50,000	5	5	5	5	4	2	1	3	1	4	3	4	3	3	Poland	11	Chal	3283	191471	Addish	16	81	1	10	2024-04-09T02:39:53Z
228	19	1	3	1	1	12	0.9	A successful fisherman absolutely must catch the fish that fetches the highest price. Addish fish will earn you the most. Everyone needs to figure out for themselves which bait is most successful at catching Addish.	A successful fisherman absolutely must catch the fish that fetches the highest price. Addish fish will earn you the most. Everyone needs to figure out for themselves which bait is most successful at catching Addish.	3	1	2	5	Female/woman	42	Graduate or professional degree (MA, MS, MBA, PhD, JD, MD, DDS, etc.)	$200,000 or more	Suburban/Small Town: Population between 10,000 and 50,000	5	5	5	5	4	2	1	3	1	4	3	4	3	3	Poland	12	Chal	3114.4000000954	196627	Addish	36	92	1	11	2024-04-09T02:39:53Z
229	20	1	4	1	1	12	0.9	A successful fisherman absolutely must catch the fish that fetches the highest price. Addish fish will earn you the most. Everyone needs to figure out for themselves which bait is most successful at catching Addish.	A successful fisherman absolutely must catch the fish that fetches the highest price. Addish fish will earn you the most. Everyone needs to figure out for themselves which bait is most successful at catching Addish. Use the red bait.	1	1	3	5	Male/man	35	4-year Bachelor''s degree	$50,000 to $74,999	Urban: Population between 50,000 and 100,000	5	5	5	4	5	5	4	4	4	4	5	5	4	5	United Kingdom	1	Chal	10265.199999809	111361	Addish	37	12	1	1	2024-04-09T02:40:27Z
230	20	1	4	1	1	12	0.9	A successful fisherman absolutely must catch the fish that fetches the highest price. Addish fish will earn you the most. Everyone needs to figure out for themselves which bait is most successful at catching Addish.	A successful fisherman absolutely must catch the fish that fetches the highest price. Addish fish will earn you the most. Everyone needs to figure out for themselves which bait is most successful at catching Addish. Use the red bait.	1	1	3	5	Male/man	35	4-year Bachelor''s degree	$50,000 to $74,999	Urban: Population between 50,000 and 100,000	5	5	5	4	5	5	4	4	4	4	5	5	4	5	United Kingdom	2	Grib	7463.8999998569	129562	Locona	13	0	0	1	2024-04-09T02:40:27Z
231	20	1	4	1	1	12	0.9	A successful fisherman absolutely must catch the fish that fetches the highest price. Addish fish will earn you the most. Everyone needs to figure out for themselves which bait is most successful at catching Addish.	A successful fisherman absolutely must catch the fish that fetches the highest price. Addish fish will earn you the most. Everyone needs to figure out for themselves which bait is most successful at catching Addish. Use the red bait.	1	1	3	5	Male/man	35	4-year Bachelor''s degree	$50,000 to $74,999	Urban: Population between 50,000 and 100,000	5	5	5	4	5	5	4	4	4	4	5	5	4	5	United Kingdom	3	Vlid	5615.2999999523	141046	Addish	9	-16	1	2	2024-04-09T02:40:27Z
232	20	1	4	1	1	12	0.9	A successful fisherman absolutely must catch the fish that fetches the highest price. Addish fish will earn you the most. Everyone needs to figure out for themselves which bait is most successful at catching Addish.	A successful fisherman absolutely must catch the fish that fetches the highest price. Addish fish will earn you the most. Everyone needs to figure out for themselves which bait is most successful at catching Addish. Use the red bait.	1	1	3	5	Male/man	35	4-year Bachelor''s degree	$50,000 to $74,999	Urban: Population between 50,000 and 100,000	5	5	5	4	5	5	4	4	4	4	5	5	4	5	United Kingdom	4	Zigu	6081.9000000954	154297	Addish	22	-19	0	2	2024-04-09T02:40:27Z
233	20	1	4	1	1	12	0.9	A successful fisherman absolutely must catch the fish that fetches the highest price. Addish fish will earn you the most. Everyone needs to figure out for themselves which bait is most successful at catching Addish.	A successful fisherman absolutely must catch the fish that fetches the highest price. Addish fish will earn you the most. Everyone needs to figure out for themselves which bait is most successful at catching Addish. Use the red bait.	1	1	3	5	Male/man	35	4-year Bachelor''s degree	$50,000 to $74,999	Urban: Population between 50,000 and 100,000	5	5	5	4	5	5	4	4	4	4	5	5	4	5	United Kingdom	5	Chal	4765.3000001907	164731	Addish	17	-27	1	3	2024-04-09T02:40:27Z
234	20	1	4	1	1	12	0.9	A successful fisherman absolutely must catch the fish that fetches the highest price. Addish fish will earn you the most. Everyone needs to figure out for themselves which bait is most successful at catching Addish.	A successful fisherman absolutely must catch the fish that fetches the highest price. Addish fish will earn you the most. Everyone needs to figure out for themselves which bait is most successful at catching Addish. Use the red bait.	1	1	3	5	Male/man	35	4-year Bachelor''s degree	$50,000 to $74,999	Urban: Population between 50,000 and 100,000	5	5	5	4	5	5	4	4	4	4	5	5	4	5	United Kingdom	6	Chal	3333.0999999046	172383	Addish	14	-38	1	4	2024-04-09T02:40:27Z
235	20	1	4	1	1	12	0.9	A successful fisherman absolutely must catch the fish that fetches the highest price. Addish fish will earn you the most. Everyone needs to figure out for themselves which bait is most successful at catching Addish.	A successful fisherman absolutely must catch the fish that fetches the highest price. Addish fish will earn you the most. Everyone needs to figure out for themselves which bait is most successful at catching Addish. Use the red bait.	1	1	3	5	Male/man	35	4-year Bachelor''s degree	$50,000 to $74,999	Urban: Population between 50,000 and 100,000	5	5	5	4	5	5	4	4	4	4	5	5	4	5	United Kingdom	7	Chal	3465.5	180266	Addish	7	-56	1	5	2024-04-09T02:40:27Z
236	20	1	4	1	1	12	0.9	A successful fisherman absolutely must catch the fish that fetches the highest price. Addish fish will earn you the most. Everyone needs to figure out for themselves which bait is most successful at catching Addish.	A successful fisherman absolutely must catch the fish that fetches the highest price. Addish fish will earn you the most. Everyone needs to figure out for themselves which bait is most successful at catching Addish. Use the red bait.	1	1	3	5	Male/man	35	4-year Bachelor''s degree	$50,000 to $74,999	Urban: Population between 50,000 and 100,000	5	5	5	4	5	5	4	4	4	4	5	5	4	5	United Kingdom	8	Chal	3598.9000000954	187050	Addish	3	-78	1	6	2024-04-09T02:40:27Z
237	20	1	4	1	1	12	0.9	A successful fisherman absolutely must catch the fish that fetches the highest price. Addish fish will earn you the most. Everyone needs to figure out for themselves which bait is most successful at catching Addish.	A successful fisherman absolutely must catch the fish that fetches the highest price. Addish fish will earn you the most. Everyone needs to figure out for themselves which bait is most successful at catching Addish. Use the red bait.	1	1	3	5	Male/man	35	4-year Bachelor''s degree	$50,000 to $74,999	Urban: Population between 50,000 and 100,000	5	5	5	4	5	5	4	4	4	4	5	5	4	5	United Kingdom	9	Chal	3498.7000000477	193784	Addish	23	-80	1	7	2024-04-09T02:40:27Z
238	20	1	4	1	1	12	0.9	A successful fisherman absolutely must catch the fish that fetches the highest price. Addish fish will earn you the most. Everyone needs to figure out for themselves which bait is most successful at catching Addish.	A successful fisherman absolutely must catch the fish that fetches the highest price. Addish fish will earn you the most. Everyone needs to figure out for themselves which bait is most successful at catching Addish. Use the red bait.	1	1	3	5	Male/man	35	4-year Bachelor''s degree	$50,000 to $74,999	Urban: Population between 50,000 and 100,000	5	5	5	4	5	5	4	4	4	4	5	5	4	5	United Kingdom	10	Chal	4399	201818	Addish	25	-80	1	8	2024-04-09T02:40:27Z
239	20	1	4	1	1	12	0.9	A successful fisherman absolutely must catch the fish that fetches the highest price. Addish fish will earn you the most. Everyone needs to figure out for themselves which bait is most successful at catching Addish.	A successful fisherman absolutely must catch the fish that fetches the highest price. Addish fish will earn you the most. Everyone needs to figure out for themselves which bait is most successful at catching Addish. Use the red bait.	1	1	3	5	Male/man	35	4-year Bachelor''s degree	$50,000 to $74,999	Urban: Population between 50,000 and 100,000	5	5	5	4	5	5	4	4	4	4	5	5	4	5	United Kingdom	11	Chal	3148.0999999046	208451	Addish	6	-99	1	9	2024-04-09T02:40:27Z
240	20	1	4	1	1	12	0.9	A successful fisherman absolutely must catch the fish that fetches the highest price. Addish fish will earn you the most. Everyone needs to figure out for themselves which bait is most successful at catching Addish.	A successful fisherman absolutely must catch the fish that fetches the highest price. Addish fish will earn you the most. Everyone needs to figure out for themselves which bait is most successful at catching Addish. Use the red bait.	1	1	3	5	Male/man	35	4-year Bachelor''s degree	$50,000 to $74,999	Urban: Population between 50,000 and 100,000	5	5	5	4	5	5	4	4	4	4	5	5	4	5	United Kingdom	12	Zigu	2092.6999998093	213013	Locona	59	-65	0	9	2024-04-09T02:40:27Z
241	21	1	5	0	0	12	0.9	A successful fisherman absolutely must pick the right bait to use. Grib and Zigu bait are the best.	A successful fisherman absolutely must pick the right bait to use. I was told that Grib and Zigu bait are the best, but I’ve actually had the most success with Vlid.	4	1	1	6	Female/woman	39	4-year Bachelor''s degree	$100,000 to $149,999	Urban: Population between 50,000 and 100,000	5	5	7	7	4	2	2	2	2	1	2	2	3	1	Denmark,Ireland	1	Zigu	26940	135948	Addish	29	4	1	1	2024-04-09T02:40:40Z
242	21	1	5	0	0	12	0.9	A successful fisherman absolutely must pick the right bait to use. Grib and Zigu bait are the best.	A successful fisherman absolutely must pick the right bait to use. I was told that Grib and Zigu bait are the best, but I’ve actually had the most success with Vlid.	4	1	1	6	Female/woman	39	4-year Bachelor''s degree	$100,000 to $149,999	Urban: Population between 50,000 and 100,000	5	5	7	7	4	2	2	2	2	1	2	2	3	1	Denmark,Ireland	2	Grib	7847	151474	Addish	29	8	1	2	2024-04-09T02:40:40Z
243	21	1	5	0	0	12	0.9	A successful fisherman absolutely must pick the right bait to use. Grib and Zigu bait are the best.	A successful fisherman absolutely must pick the right bait to use. I was told that Grib and Zigu bait are the best, but I’ve actually had the most success with Vlid.	4	1	1	6	Female/woman	39	4-year Bachelor''s degree	$100,000 to $149,999	Urban: Population between 50,000 and 100,000	5	5	7	7	4	2	2	2	2	1	2	2	3	1	Denmark,Ireland	3	Zigu	9674	168918	Addish	19	2	1	3	2024-04-09T02:40:40Z
244	21	1	5	0	0	12	0.9	A successful fisherman absolutely must pick the right bait to use. Grib and Zigu bait are the best.	A successful fisherman absolutely must pick the right bait to use. I was told that Grib and Zigu bait are the best, but I’ve actually had the most success with Vlid.	4	1	1	6	Female/woman	39	4-year Bachelor''s degree	$100,000 to $149,999	Urban: Population between 50,000 and 100,000	5	5	7	7	4	2	2	2	2	1	2	2	3	1	Denmark,Ireland	4	Grib	4427	178370	Addish	1	-22	1	4	2024-04-09T02:40:40Z
245	21	1	5	0	0	12	0.9	A successful fisherman absolutely must pick the right bait to use. Grib and Zigu bait are the best.	A successful fisherman absolutely must pick the right bait to use. I was told that Grib and Zigu bait are the best, but I’ve actually had the most success with Vlid.	4	1	1	6	Female/woman	39	4-year Bachelor''s degree	$100,000 to $149,999	Urban: Population between 50,000 and 100,000	5	5	7	7	4	2	2	2	2	1	2	2	3	1	Denmark,Ireland	5	Vlid	4072	186007	Addish	43	-4	0	4	2024-04-09T02:40:40Z
246	21	1	5	0	0	12	0.9	A successful fisherman absolutely must pick the right bait to use. Grib and Zigu bait are the best.	A successful fisherman absolutely must pick the right bait to use. I was told that Grib and Zigu bait are the best, but I’ve actually had the most success with Vlid.	4	1	1	6	Female/woman	39	4-year Bachelor''s degree	$100,000 to $149,999	Urban: Population between 50,000 and 100,000	5	5	7	7	4	2	2	2	2	1	2	2	3	1	Denmark,Ireland	6	Vlid	9266	198383	Locona	34	5	0	4	2024-04-09T02:40:40Z
247	21	1	5	0	0	12	0.9	A successful fisherman absolutely must pick the right bait to use. Grib and Zigu bait are the best.	A successful fisherman absolutely must pick the right bait to use. I was told that Grib and Zigu bait are the best, but I’ve actually had the most success with Vlid.	4	1	1	6	Female/woman	39	4-year Bachelor''s degree	$100,000 to $149,999	Urban: Population between 50,000 and 100,000	5	5	7	7	4	2	2	2	2	1	2	2	3	1	Denmark,Ireland	7	Vlid	6892	209744	Locona	45	25	0	4	2024-04-09T02:40:40Z
248	21	1	5	0	0	12	0.9	A successful fisherman absolutely must pick the right bait to use. Grib and Zigu bait are the best.	A successful fisherman absolutely must pick the right bait to use. I was told that Grib and Zigu bait are the best, but I’ve actually had the most success with Vlid.	4	1	1	6	Female/woman	39	4-year Bachelor''s degree	$100,000 to $149,999	Urban: Population between 50,000 and 100,000	5	5	7	7	4	2	2	2	2	1	2	2	3	1	Denmark,Ireland	8	Chal	4382	217311	Locona	53	53	0	4	2024-04-09T02:40:40Z
249	21	1	5	0	0	12	0.9	A successful fisherman absolutely must pick the right bait to use. Grib and Zigu bait are the best.	A successful fisherman absolutely must pick the right bait to use. I was told that Grib and Zigu bait are the best, but I’ve actually had the most success with Vlid.	4	1	1	6	Female/woman	39	4-year Bachelor''s degree	$100,000 to $149,999	Urban: Population between 50,000 and 100,000	5	5	7	7	4	2	2	2	2	1	2	2	3	1	Denmark,Ireland	9	Chal	3520	225888	Addish	32	60	0	4	2024-04-09T02:40:40Z
250	21	1	5	0	0	12	0.9	A successful fisherman absolutely must pick the right bait to use. Grib and Zigu bait are the best.	A successful fisherman absolutely must pick the right bait to use. I was told that Grib and Zigu bait are the best, but I’ve actually had the most success with Vlid.	4	1	1	6	Female/woman	39	4-year Bachelor''s degree	$100,000 to $149,999	Urban: Population between 50,000 and 100,000	5	5	7	7	4	2	2	2	2	1	2	2	3	1	Denmark,Ireland	10	Chal	3566	232631	Addish	28	63	0	4	2024-04-09T02:40:40Z
251	21	1	5	0	0	12	0.9	A successful fisherman absolutely must pick the right bait to use. Grib and Zigu bait are the best.	A successful fisherman absolutely must pick the right bait to use. I was told that Grib and Zigu bait are the best, but I’ve actually had the most success with Vlid.	4	1	1	6	Female/woman	39	4-year Bachelor''s degree	$100,000 to $149,999	Urban: Population between 50,000 and 100,000	5	5	7	7	4	2	2	2	2	1	2	2	3	1	Denmark,Ireland	11	Vlid	3450	238922	Addish	24	62	0	4	2024-04-09T02:40:40Z
252	21	1	5	0	0	12	0.9	A successful fisherman absolutely must pick the right bait to use. Grib and Zigu bait are the best.	A successful fisherman absolutely must pick the right bait to use. I was told that Grib and Zigu bait are the best, but I’ve actually had the most success with Vlid.	4	1	1	6	Female/woman	39	4-year Bachelor''s degree	$100,000 to $149,999	Urban: Population between 50,000 and 100,000	5	5	7	7	4	2	2	2	2	1	2	2	3	1	Denmark,Ireland	12	Vlid	3676	245578	Addish	10	47	0	4	2024-04-09T02:40:40Z
253	22	1	2	1	1	12	0.9	A successful fisherman absolutely must catch the fish that fetches the highest price. Addish fish will earn you the most. Everyone needs to figure out for themselves which bait is most successful at catching Addish.	A successful fisherman absolutely must catch the fish that fetches the highest price. Addish fish will earn you the most. Chal and Vlid will help you catch Addish.	4	1	3	5	Female/woman	38	Some college, but no degree	Less than $25,000	Very Rural: Population less than 2,500	5	7	4	5	6	7	4	5	4	3	4	6	3	5	Germany,Norway,Russia,Switzerland	1	Zigu	44123.199999988	181064	Locona	18	-7	0	0	2024-04-09T02:42:38Z
254	22	1	2	1	1	12	0.9	A successful fisherman absolutely must catch the fish that fetches the highest price. Addish fish will earn you the most. Everyone needs to figure out for themselves which bait is most successful at catching Addish.	A successful fisherman absolutely must catch the fish that fetches the highest price. Addish fish will earn you the most. Chal and Vlid will help you catch Addish.	4	1	3	5	Female/woman	38	Some college, but no degree	Less than $25,000	Very Rural: Population less than 2,500	5	7	4	5	6	7	4	5	4	3	4	6	3	5	Germany,Norway,Russia,Switzerland	2	Grib	3569.7000000477	192691	Locona	4	-28	0	0	2024-04-09T02:42:38Z
255	22	1	2	1	1	12	0.9	A successful fisherman absolutely must catch the fish that fetches the highest price. Addish fish will earn you the most. Everyone needs to figure out for themselves which bait is most successful at catching Addish.	A successful fisherman absolutely must catch the fish that fetches the highest price. Addish fish will earn you the most. Chal and Vlid will help you catch Addish.	4	1	3	5	Female/woman	38	Some college, but no degree	Less than $25,000	Very Rural: Population less than 2,500	5	7	4	5	6	7	4	5	4	3	4	6	3	5	Germany,Norway,Russia,Switzerland	3	Chal	2590.9000000358	199913	Addish	49	-4	1	1	2024-04-09T02:42:38Z
256	22	1	2	1	1	12	0.9	A successful fisherman absolutely must catch the fish that fetches the highest price. Addish fish will earn you the most. Everyone needs to figure out for themselves which bait is most successful at catching Addish.	A successful fisherman absolutely must catch the fish that fetches the highest price. Addish fish will earn you the most. Chal and Vlid will help you catch Addish.	4	1	3	5	Female/woman	38	Some college, but no degree	Less than $25,000	Very Rural: Population less than 2,500	5	7	4	5	6	7	4	5	4	3	4	6	3	5	Germany,Norway,Russia,Switzerland	4	Chal	3780	208022	Addish	44	15	1	2	2024-04-09T02:42:38Z
257	22	1	2	1	1	12	0.9	A successful fisherman absolutely must catch the fish that fetches the highest price. Addish fish will earn you the most. Everyone needs to figure out for themselves which bait is most successful at catching Addish.	A successful fisherman absolutely must catch the fish that fetches the highest price. Addish fish will earn you the most. Chal and Vlid will help you catch Addish.	4	1	3	5	Female/woman	38	Some college, but no degree	Less than $25,000	Very Rural: Population less than 2,500	5	7	4	5	6	7	4	5	4	3	4	6	3	5	Germany,Norway,Russia,Switzerland	5	Chal	2636.3999999762	268883	Addish	6	-4	1	3	2024-04-09T02:42:38Z
258	22	1	2	1	1	12	0.9	A successful fisherman absolutely must catch the fish that fetches the highest price. Addish fish will earn you the most. Everyone needs to figure out for themselves which bait is most successful at catching Addish.	A successful fisherman absolutely must catch the fish that fetches the highest price. Addish fish will earn you the most. Chal and Vlid will help you catch Addish.	4	1	3	5	Female/woman	38	Some college, but no degree	Less than $25,000	Very Rural: Population less than 2,500	5	7	4	5	6	7	4	5	4	3	4	6	3	5	Germany,Norway,Russia,Switzerland	6	Chal	3304.4000000358	274585	Addish	14	-15	1	4	2024-04-09T02:42:38Z
259	22	1	2	1	1	12	0.9	A successful fisherman absolutely must catch the fish that fetches the highest price. Addish fish will earn you the most. Everyone needs to figure out for themselves which bait is most successful at catching Addish.	A successful fisherman absolutely must catch the fish that fetches the highest price. Addish fish will earn you the most. Chal and Vlid will help you catch Addish.	4	1	3	5	Female/woman	38	Some college, but no degree	Less than $25,000	Very Rural: Population less than 2,500	5	7	4	5	6	7	4	5	4	3	4	6	3	5	Germany,Norway,Russia,Switzerland	7	Chal	4118.8000000119	280511	Addish	27	-13	1	5	2024-04-09T02:42:38Z
260	22	1	2	1	1	12	0.9	A successful fisherman absolutely must catch the fish that fetches the highest price. Addish fish will earn you the most. Everyone needs to figure out for themselves which bait is most successful at catching Addish.	A successful fisherman absolutely must catch the fish that fetches the highest price. Addish fish will earn you the most. Chal and Vlid will help you catch Addish.	4	1	3	5	Female/woman	38	Some college, but no degree	Less than $25,000	Very Rural: Population less than 2,500	5	7	4	5	6	7	4	5	4	3	4	6	3	5	Germany,Norway,Russia,Switzerland	8	Chal	3062.5	289191	Addish	20	-18	1	6	2024-04-09T02:42:38Z
261	22	1	2	1	1	12	0.9	A successful fisherman absolutely must catch the fish that fetches the highest price. Addish fish will earn you the most. Everyone needs to figure out for themselves which bait is most successful at catching Addish.	A successful fisherman absolutely must catch the fish that fetches the highest price. Addish fish will earn you the most. Chal and Vlid will help you catch Addish.	4	1	3	5	Female/woman	38	Some college, but no degree	Less than $25,000	Very Rural: Population less than 2,500	5	7	4	5	6	7	4	5	4	3	4	6	3	5	Germany,Norway,Russia,Switzerland	9	Vlid	2174.5999999642	295117	Addish	28	-15	1	7	2024-04-09T02:42:38Z
262	22	1	2	1	1	12	0.9	A successful fisherman absolutely must catch the fish that fetches the highest price. Addish fish will earn you the most. Everyone needs to figure out for themselves which bait is most successful at catching Addish.	A successful fisherman absolutely must catch the fish that fetches the highest price. Addish fish will earn you the most. Chal and Vlid will help you catch Addish.	4	1	3	5	Female/woman	38	Some college, but no degree	Less than $25,000	Very Rural: Population less than 2,500	5	7	4	5	6	7	4	5	4	3	4	6	3	5	Germany,Norway,Russia,Switzerland	10	Vlid	2229.3000000119	299414	Addish	6	-34	1	8	2024-04-09T02:42:38Z
263	22	1	2	1	1	12	0.9	A successful fisherman absolutely must catch the fish that fetches the highest price. Addish fish will earn you the most. Everyone needs to figure out for themselves which bait is most successful at catching Addish.	A successful fisherman absolutely must catch the fish that fetches the highest price. Addish fish will earn you the most. Chal and Vlid will help you catch Addish.	4	1	3	5	Female/woman	38	Some college, but no degree	Less than $25,000	Very Rural: Population less than 2,500	5	7	4	5	6	7	4	5	4	3	4	6	3	5	Germany,Norway,Russia,Switzerland	11	Vlid	2398.3000000119	305463	Addish	45	-14	1	9	2024-04-09T02:42:38Z
264	22	1	2	1	1	12	0.9	A successful fisherman absolutely must catch the fish that fetches the highest price. Addish fish will earn you the most. Everyone needs to figure out for themselves which bait is most successful at catching Addish.	A successful fisherman absolutely must catch the fish that fetches the highest price. Addish fish will earn you the most. Chal and Vlid will help you catch Addish.	4	1	3	5	Female/woman	38	Some college, but no degree	Less than $25,000	Very Rural: Population less than 2,500	5	7	4	5	6	7	4	5	4	3	4	6	3	5	Germany,Norway,Russia,Switzerland	12	Vlid	2282.6000000238	310107	Addish	22	-17	1	10	2024-04-09T02:42:38Z
265	23	1	6	1	1	12	0.9	A successful fisherman absolutely must catch the fish that fetches the highest price. Addish fish will earn you the most. Everyone needs to figure out for themselves which bait is most successful at catching Addish.	A successful fisherman absolutely must catch the fish that fetches the highest price. Addish fish will earn you the most. Everyone needs to figure out for themselves which bait is most successful at catching Addish.	3	1	4	6	Male/man	40	4-year Bachelor''s degree	$25,000 to $49,999	Rural: Population between 2,500 and 10,000	7	7	7	7	1	1	1	1	4	1	7	1	7	7	Mexico	1	Zigu	16400.299999952	114325	Locona	30	5	0	0	2024-04-09T02:44:39Z
266	23	1	6	1	1	12	0.9	A successful fisherman absolutely must catch the fish that fetches the highest price. Addish fish will earn you the most. Everyone needs to figure out for themselves which bait is most successful at catching Addish.	A successful fisherman absolutely must catch the fish that fetches the highest price. Addish fish will earn you the most. Everyone needs to figure out for themselves which bait is most successful at catching Addish.	3	1	4	6	Male/man	40	4-year Bachelor''s degree	$25,000 to $49,999	Rural: Population between 2,500 and 10,000	7	7	7	7	1	1	1	1	4	1	7	1	7	7	Mexico	2	Grib	7146.6999998093	137564	Locona	30	10	0	0	2024-04-09T02:44:39Z
267	23	1	6	1	1	12	0.9	A successful fisherman absolutely must catch the fish that fetches the highest price. Addish fish will earn you the most. Everyone needs to figure out for themselves which bait is most successful at catching Addish.	A successful fisherman absolutely must catch the fish that fetches the highest price. Addish fish will earn you the most. Everyone needs to figure out for themselves which bait is most successful at catching Addish.	3	1	4	6	Male/man	40	4-year Bachelor''s degree	$25,000 to $49,999	Rural: Population between 2,500 and 10,000	7	7	7	7	1	1	1	1	4	1	7	1	7	7	Mexico	3	Vlid	5619.5999999046	148775	Addish	27	12	1	1	2024-04-09T02:44:39Z
268	23	1	6	1	1	12	0.9	A successful fisherman absolutely must catch the fish that fetches the highest price. Addish fish will earn you the most. Everyone needs to figure out for themselves which bait is most successful at catching Addish.	A successful fisherman absolutely must catch the fish that fetches the highest price. Addish fish will earn you the most. Everyone needs to figure out for themselves which bait is most successful at catching Addish.	3	1	4	6	Male/man	40	4-year Bachelor''s degree	$25,000 to $49,999	Rural: Population between 2,500 and 10,000	7	7	7	7	1	1	1	1	4	1	7	1	7	7	Mexico	4	Chal	7267	160252	Addish	59	46	1	2	2024-04-09T02:44:39Z
269	23	1	6	1	1	12	0.9	A successful fisherman absolutely must catch the fish that fetches the highest price. Addish fish will earn you the most. Everyone needs to figure out for themselves which bait is most successful at catching Addish.	A successful fisherman absolutely must catch the fish that fetches the highest price. Addish fish will earn you the most. Everyone needs to figure out for themselves which bait is most successful at catching Addish.	3	1	4	6	Male/man	40	4-year Bachelor''s degree	$25,000 to $49,999	Rural: Population between 2,500 and 10,000	7	7	7	7	1	1	1	1	4	1	7	1	7	7	Mexico	5	Chal	6615.3999998569	170774	Addish	40	61	1	3	2024-04-09T02:44:39Z
270	23	1	6	1	1	12	0.9	A successful fisherman absolutely must catch the fish that fetches the highest price. Addish fish will earn you the most. Everyone needs to figure out for themselves which bait is most successful at catching Addish.	A successful fisherman absolutely must catch the fish that fetches the highest price. Addish fish will earn you the most. Everyone needs to figure out for themselves which bait is most successful at catching Addish.	3	1	4	6	Male/man	40	4-year Bachelor''s degree	$25,000 to $49,999	Rural: Population between 2,500 and 10,000	7	7	7	7	1	1	1	1	4	1	7	1	7	7	Mexico	6	Chal	5758.5999999046	181185	Addish	34	70	1	4	2024-04-09T02:44:39Z
271	23	1	6	1	1	12	0.9	A successful fisherman absolutely must catch the fish that fetches the highest price. Addish fish will earn you the most. Everyone needs to figure out for themselves which bait is most successful at catching Addish.	A successful fisherman absolutely must catch the fish that fetches the highest price. Addish fish will earn you the most. Everyone needs to figure out for themselves which bait is most successful at catching Addish.	3	1	4	6	Male/man	40	4-year Bachelor''s degree	$25,000 to $49,999	Rural: Population between 2,500 and 10,000	7	7	7	7	1	1	1	1	4	1	7	1	7	7	Mexico	7	Chal	4627.2999999523	188946	Addish	9	54	1	5	2024-04-09T02:44:39Z
272	23	1	6	1	1	12	0.9	A successful fisherman absolutely must catch the fish that fetches the highest price. Addish fish will earn you the most. Everyone needs to figure out for themselves which bait is most successful at catching Addish.	A successful fisherman absolutely must catch the fish that fetches the highest price. Addish fish will earn you the most. Everyone needs to figure out for themselves which bait is most successful at catching Addish.	3	1	4	6	Male/man	40	4-year Bachelor''s degree	$25,000 to $49,999	Rural: Population between 2,500 and 10,000	7	7	7	7	1	1	1	1	4	1	7	1	7	7	Mexico	8	Vlid	6103.2000000477	198534	Addish	48	77	1	6	2024-04-09T02:44:39Z
273	23	1	6	1	1	12	0.9	A successful fisherman absolutely must catch the fish that fetches the highest price. Addish fish will earn you the most. Everyone needs to figure out for themselves which bait is most successful at catching Addish.	A successful fisherman absolutely must catch the fish that fetches the highest price. Addish fish will earn you the most. Everyone needs to figure out for themselves which bait is most successful at catching Addish.	3	1	4	6	Male/man	40	4-year Bachelor''s degree	$25,000 to $49,999	Rural: Population between 2,500 and 10,000	7	7	7	7	1	1	1	1	4	1	7	1	7	7	Mexico	9	Zigu	6064.2000000477	207553	Locona	48	100	0	6	2024-04-09T02:44:39Z
274	23	1	6	1	1	12	0.9	A successful fisherman absolutely must catch the fish that fetches the highest price. Addish fish will earn you the most. Everyone needs to figure out for themselves which bait is most successful at catching Addish.	A successful fisherman absolutely must catch the fish that fetches the highest price. Addish fish will earn you the most. Everyone needs to figure out for themselves which bait is most successful at catching Addish.	3	1	4	6	Male/man	40	4-year Bachelor''s degree	$25,000 to $49,999	Rural: Population between 2,500 and 10,000	7	7	7	7	1	1	1	1	4	1	7	1	7	7	Mexico	10	Grib	4527	215926	Locona	40	115	0	6	2024-04-09T02:44:39Z
275	23	1	6	1	1	12	0.9	A successful fisherman absolutely must catch the fish that fetches the highest price. Addish fish will earn you the most. Everyone needs to figure out for themselves which bait is most successful at catching Addish.	A successful fisherman absolutely must catch the fish that fetches the highest price. Addish fish will earn you the most. Everyone needs to figure out for themselves which bait is most successful at catching Addish.	3	1	4	6	Male/man	40	4-year Bachelor''s degree	$25,000 to $49,999	Rural: Population between 2,500 and 10,000	7	7	7	7	1	1	1	1	4	1	7	1	7	7	Mexico	11	Chal	8089.7000000477	227704	Addish	22	112	1	7	2024-04-09T02:44:39Z
276	23	1	6	1	1	12	0.9	A successful fisherman absolutely must catch the fish that fetches the highest price. Addish fish will earn you the most. Everyone needs to figure out for themselves which bait is most successful at catching Addish.	A successful fisherman absolutely must catch the fish that fetches the highest price. Addish fish will earn you the most. Everyone needs to figure out for themselves which bait is most successful at catching Addish.	3	1	4	6	Male/man	40	4-year Bachelor''s degree	$25,000 to $49,999	Rural: Population between 2,500 and 10,000	7	7	7	7	1	1	1	1	4	1	7	1	7	7	Mexico	12	Vlid	4898.3999998569	235609	Addish	13	100	1	8	2024-04-09T02:44:39Z
277	24	1	2	1	1	12	0.9	A successful fisherman absolutely must pick the right bait to use. Grib and Zigu bait are the best.	A successful fisherman absolutely must pick the right bait to use. Grib and Zigu bait are the best.	4	1	4	5	Female/woman	25	4-year Bachelor''s degree	$50,000 to $74,999	Urban: Population between 50,000 and 100,000	6	6	5	6	1	2	5	4	5	7	4	4	3	3	Saint Vincent and the Grenadines	1	Grib	10345	114621	Locona	14	-11	0	0	2024-04-09T02:47:50Z
278	24	1	2	1	1	12	0.9	A successful fisherman absolutely must pick the right bait to use. Grib and Zigu bait are the best.	A successful fisherman absolutely must pick the right bait to use. Grib and Zigu bait are the best.	4	1	4	5	Female/woman	25	4-year Bachelor''s degree	$50,000 to $74,999	Urban: Population between 50,000 and 100,000	6	6	5	6	1	2	5	4	5	7	4	4	3	3	Saint Vincent and the Grenadines	2	Zigu	6444	134472	Locona	20	-16	0	0	2024-04-09T02:47:50Z
279	24	1	2	1	1	12	0.9	A successful fisherman absolutely must pick the right bait to use. Grib and Zigu bait are the best.	A successful fisherman absolutely must pick the right bait to use. Grib and Zigu bait are the best.	4	1	4	5	Female/woman	25	4-year Bachelor''s degree	$50,000 to $74,999	Urban: Population between 50,000 and 100,000	6	6	5	6	1	2	5	4	5	7	4	4	3	3	Saint Vincent and the Grenadines	3	Chal	5461	144558	Addish	30	-11	1	1	2024-04-09T02:47:50Z
280	24	1	2	1	1	12	0.9	A successful fisherman absolutely must pick the right bait to use. Grib and Zigu bait are the best.	A successful fisherman absolutely must pick the right bait to use. Grib and Zigu bait are the best.	4	1	4	5	Female/woman	25	4-year Bachelor''s degree	$50,000 to $74,999	Urban: Population between 50,000 and 100,000	6	6	5	6	1	2	5	4	5	7	4	4	3	3	Saint Vincent and the Grenadines	4	Vlid	2732	152921	Locona	37	1	1	2	2024-04-09T02:47:50Z
281	24	1	2	1	1	12	0.9	A successful fisherman absolutely must pick the right bait to use. Grib and Zigu bait are the best.	A successful fisherman absolutely must pick the right bait to use. Grib and Zigu bait are the best.	4	1	4	5	Female/woman	25	4-year Bachelor''s degree	$50,000 to $74,999	Urban: Population between 50,000 and 100,000	6	6	5	6	1	2	5	4	5	7	4	4	3	3	Saint Vincent and the Grenadines	5	Vlid	4215	161219	Locona	24	0	1	3	2024-04-09T02:47:50Z
282	24	1	2	1	1	12	0.9	A successful fisherman absolutely must pick the right bait to use. Grib and Zigu bait are the best.	A successful fisherman absolutely must pick the right bait to use. Grib and Zigu bait are the best.	4	1	4	5	Female/woman	25	4-year Bachelor''s degree	$50,000 to $74,999	Urban: Population between 50,000 and 100,000	6	6	5	6	1	2	5	4	5	7	4	4	3	3	Saint Vincent and the Grenadines	6	Grib	6073	170838	Locona	36	11	0	3	2024-04-09T02:47:50Z
283	24	1	2	1	1	12	0.9	A successful fisherman absolutely must pick the right bait to use. Grib and Zigu bait are the best.	A successful fisherman absolutely must pick the right bait to use. Grib and Zigu bait are the best.	4	1	4	5	Female/woman	25	4-year Bachelor''s degree	$50,000 to $74,999	Urban: Population between 50,000 and 100,000	6	6	5	6	1	2	5	4	5	7	4	4	3	3	Saint Vincent and the Grenadines	7	Grib	4374	183161	Locona	24	10	0	3	2024-04-09T02:47:50Z
284	24	1	2	1	1	12	0.9	A successful fisherman absolutely must pick the right bait to use. Grib and Zigu bait are the best.	A successful fisherman absolutely must pick the right bait to use. Grib and Zigu bait are the best.	4	1	4	5	Female/woman	25	4-year Bachelor''s degree	$50,000 to $74,999	Urban: Population between 50,000 and 100,000	6	6	5	6	1	2	5	4	5	7	4	4	3	3	Saint Vincent and the Grenadines	8	Zigu	2441	192027	Addish	8	-7	0	3	2024-04-09T02:47:50Z
285	24	1	2	1	1	12	0.9	A successful fisherman absolutely must pick the right bait to use. Grib and Zigu bait are the best.	A successful fisherman absolutely must pick the right bait to use. Grib and Zigu bait are the best.	4	1	4	5	Female/woman	25	4-year Bachelor''s degree	$50,000 to $74,999	Urban: Population between 50,000 and 100,000	6	6	5	6	1	2	5	4	5	7	4	4	3	3	Saint Vincent and the Grenadines	9	Grib	1851	197103	Locona	13	-19	0	3	2024-04-09T02:47:50Z
286	24	1	2	1	1	12	0.9	A successful fisherman absolutely must pick the right bait to use. Grib and Zigu bait are the best.	A successful fisherman absolutely must pick the right bait to use. Grib and Zigu bait are the best.	4	1	4	5	Female/woman	25	4-year Bachelor''s degree	$50,000 to $74,999	Urban: Population between 50,000 and 100,000	6	6	5	6	1	2	5	4	5	7	4	4	3	3	Saint Vincent and the Grenadines	10	Vlid	2006	200868	Addish	16	-28	1	4	2024-04-09T02:47:50Z
287	24	1	2	1	1	12	0.9	A successful fisherman absolutely must pick the right bait to use. Grib and Zigu bait are the best.	A successful fisherman absolutely must pick the right bait to use. Grib and Zigu bait are the best.	4	1	4	5	Female/woman	25	4-year Bachelor''s degree	$50,000 to $74,999	Urban: Population between 50,000 and 100,000	6	6	5	6	1	2	5	4	5	7	4	4	3	3	Saint Vincent and the Grenadines	11	Grib	2320	204785	Addish	29	-24	0	4	2024-04-09T02:47:50Z
288	24	1	2	1	1	12	0.9	A successful fisherman absolutely must pick the right bait to use. Grib and Zigu bait are the best.	A successful fisherman absolutely must pick the right bait to use. Grib and Zigu bait are the best.	4	1	4	5	Female/woman	25	4-year Bachelor''s degree	$50,000 to $74,999	Urban: Population between 50,000 and 100,000	6	6	5	6	1	2	5	4	5	7	4	4	3	3	Saint Vincent and the Grenadines	12	Grib	2392	208747	Locona	6	-43	0	4	2024-04-09T02:47:50Z
289	25	1	4	1	1	12	0.9	A successful fisherman absolutely must pick the right bait to use. Grib and Zigu bait are the best.	A successful fisherman absolutely must pick the right bait to use. Grib and Zigu bait are the best.	4	1	4	4	Male/man	38	4-year Bachelor''s degree	$100,000 to $149,999	Urban: Population between 50,000 and 100,000	6	6	6	6	2	3	2	1	1	5	3	2	3	3	Ireland	1	Grib	10750.899999976	72493	Locona	43	18	0	0	2024-04-09T02:47:59Z
290	25	1	4	1	1	12	0.9	A successful fisherman absolutely must pick the right bait to use. Grib and Zigu bait are the best.	A successful fisherman absolutely must pick the right bait to use. Grib and Zigu bait are the best.	4	1	4	4	Male/man	38	4-year Bachelor''s degree	$100,000 to $149,999	Urban: Population between 50,000 and 100,000	6	6	6	6	2	3	2	1	1	5	3	2	3	3	Ireland	2	Grib	5030.8999999762	83052	Locona	27	20	0	0	2024-04-09T02:47:59Z
291	25	1	4	1	1	12	0.9	A successful fisherman absolutely must pick the right bait to use. Grib and Zigu bait are the best.	A successful fisherman absolutely must pick the right bait to use. Grib and Zigu bait are the best.	4	1	4	4	Male/man	38	4-year Bachelor''s degree	$100,000 to $149,999	Urban: Population between 50,000 and 100,000	6	6	6	6	2	3	2	1	1	5	3	2	3	3	Ireland	3	Zigu	6215.2999999523	92980	Locona	26	21	0	0	2024-04-09T02:47:59Z
292	25	1	4	1	1	12	0.9	A successful fisherman absolutely must pick the right bait to use. Grib and Zigu bait are the best.	A successful fisherman absolutely must pick the right bait to use. Grib and Zigu bait are the best.	4	1	4	4	Male/man	38	4-year Bachelor''s degree	$100,000 to $149,999	Urban: Population between 50,000 and 100,000	6	6	6	6	2	3	2	1	1	5	3	2	3	3	Ireland	4	Zigu	2191.1999999285	98876	Locona	0	-4	0	0	2024-04-09T02:47:59Z
293	25	1	4	1	1	12	0.9	A successful fisherman absolutely must pick the right bait to use. Grib and Zigu bait are the best.	A successful fisherman absolutely must pick the right bait to use. Grib and Zigu bait are the best.	4	1	4	4	Male/man	38	4-year Bachelor''s degree	$100,000 to $149,999	Urban: Population between 50,000 and 100,000	6	6	6	6	2	3	2	1	1	5	3	2	3	3	Ireland	5	Grib	2327.5999999046	107636	Locona	40	11	0	0	2024-04-09T02:47:59Z
294	25	1	4	1	1	12	0.9	A successful fisherman absolutely must pick the right bait to use. Grib and Zigu bait are the best.	A successful fisherman absolutely must pick the right bait to use. Grib and Zigu bait are the best.	4	1	4	4	Male/man	38	4-year Bachelor''s degree	$100,000 to $149,999	Urban: Population between 50,000 and 100,000	6	6	6	6	2	3	2	1	1	5	3	2	3	3	Ireland	6	Grib	2071.2999999523	111924	Locona	39	25	0	0	2024-04-09T02:47:59Z
295	25	1	4	1	1	12	0.9	A successful fisherman absolutely must pick the right bait to use. Grib and Zigu bait are the best.	A successful fisherman absolutely must pick the right bait to use. Grib and Zigu bait are the best.	4	1	4	4	Male/man	38	4-year Bachelor''s degree	$100,000 to $149,999	Urban: Population between 50,000 and 100,000	6	6	6	6	2	3	2	1	1	5	3	2	3	3	Ireland	7	Grib	1847.1999999285	116524	Locona	8	8	0	0	2024-04-09T02:47:59Z
296	25	1	4	1	1	12	0.9	A successful fisherman absolutely must pick the right bait to use. Grib and Zigu bait are the best.	A successful fisherman absolutely must pick the right bait to use. Grib and Zigu bait are the best.	4	1	4	4	Male/man	38	4-year Bachelor''s degree	$100,000 to $149,999	Urban: Population between 50,000 and 100,000	6	6	6	6	2	3	2	1	1	5	3	2	3	3	Ireland	8	Grib	1695.5	119940	Locona	39	22	0	0	2024-04-09T02:47:59Z
297	25	1	4	1	1	12	0.9	A successful fisherman absolutely must pick the right bait to use. Grib and Zigu bait are the best.	A successful fisherman absolutely must pick the right bait to use. Grib and Zigu bait are the best.	4	1	4	4	Male/man	38	4-year Bachelor''s degree	$100,000 to $149,999	Urban: Population between 50,000 and 100,000	6	6	6	6	2	3	2	1	1	5	3	2	3	3	Ireland	9	Grib	1639.3999999762	123761	Locona	11	8	0	0	2024-04-09T02:47:59Z
298	25	1	4	1	1	12	0.9	A successful fisherman absolutely must pick the right bait to use. Grib and Zigu bait are the best.	A successful fisherman absolutely must pick the right bait to use. Grib and Zigu bait are the best.	4	1	4	4	Male/man	38	4-year Bachelor''s degree	$100,000 to $149,999	Urban: Population between 50,000 and 100,000	6	6	6	6	2	3	2	1	1	5	3	2	3	3	Ireland	10	Grib	2103.3999999762	127545	Locona	32	15	0	0	2024-04-09T02:47:59Z
299	25	1	4	1	1	12	0.9	A successful fisherman absolutely must pick the right bait to use. Grib and Zigu bait are the best.	A successful fisherman absolutely must pick the right bait to use. Grib and Zigu bait are the best.	4	1	4	4	Male/man	38	4-year Bachelor''s degree	$100,000 to $149,999	Urban: Population between 50,000 and 100,000	6	6	6	6	2	3	2	1	1	5	3	2	3	3	Ireland	11	Grib	1831.1000000238	133377	Locona	32	22	0	0	2024-04-09T02:47:59Z
300	25	1	4	1	1	12	0.9	A successful fisherman absolutely must pick the right bait to use. Grib and Zigu bait are the best.	A successful fisherman absolutely must pick the right bait to use. Grib and Zigu bait are the best.	4	1	4	4	Male/man	38	4-year Bachelor''s degree	$100,000 to $149,999	Urban: Population between 50,000 and 100,000	6	6	6	6	2	3	2	1	1	5	3	2	3	3	Ireland	12	Zigu	2031.3999999762	137809	Locona	49	46	0	0	2024-04-09T02:47:59Z
301	26	1	3	0	0	12	0.9	A successful fisherman absolutely must catch the fish that fetches the highest price. Addish fish will earn you the most. Everyone needs to figure out for themselves which bait is most successful at catching Addish.	A successful fisherman absolutely must catch the fish that fetches the highest price. Addish fish will earn you the most. Everyone needs to figure out for themselves which bait is most successful at catching Addish.	3	1	4	2	Female/woman	42	Graduate or professional degree (MA, MS, MBA, PhD, JD, MD, DDS, etc.)	$75,000 to $99,999	Very Urban: Population greater than 100,000	6	6	6	6	2	2	4	5	2	6	4	5	2	2	South Africa	1	Zigu	52349	551346	Addish	51	26	1	1	2024-04-09T02:48:18Z
302	26	1	3	0	0	12	0.9	A successful fisherman absolutely must catch the fish that fetches the highest price. Addish fish will earn you the most. Everyone needs to figure out for themselves which bait is most successful at catching Addish.	A successful fisherman absolutely must catch the fish that fetches the highest price. Addish fish will earn you the most. Everyone needs to figure out for themselves which bait is most successful at catching Addish.	3	1	4	2	Female/woman	42	Graduate or professional degree (MA, MS, MBA, PhD, JD, MD, DDS, etc.)	$75,000 to $99,999	Very Urban: Population greater than 100,000	6	6	6	6	2	2	4	5	2	6	4	5	2	2	South Africa	2	Zigu	26855.900000036	713541	Addish	31	32	1	2	2024-04-09T02:48:18Z
303	26	1	3	0	0	12	0.9	A successful fisherman absolutely must catch the fish that fetches the highest price. Addish fish will earn you the most. Everyone needs to figure out for themselves which bait is most successful at catching Addish.	A successful fisherman absolutely must catch the fish that fetches the highest price. Addish fish will earn you the most. Everyone needs to figure out for themselves which bait is most successful at catching Addish.	3	1	4	2	Female/woman	42	Graduate or professional degree (MA, MS, MBA, PhD, JD, MD, DDS, etc.)	$75,000 to $99,999	Very Urban: Population greater than 100,000	6	6	6	6	2	2	4	5	2	6	4	5	2	2	South Africa	3	Zigu	7099.8000000119	733395	Addish	21	28	1	3	2024-04-09T02:48:18Z
304	26	1	3	0	0	12	0.9	A successful fisherman absolutely must catch the fish that fetches the highest price. Addish fish will earn you the most. Everyone needs to figure out for themselves which bait is most successful at catching Addish.	A successful fisherman absolutely must catch the fish that fetches the highest price. Addish fish will earn you the most. Everyone needs to figure out for themselves which bait is most successful at catching Addish.	3	1	4	2	Female/woman	42	Graduate or professional degree (MA, MS, MBA, PhD, JD, MD, DDS, etc.)	$75,000 to $99,999	Very Urban: Population greater than 100,000	6	6	6	6	2	2	4	5	2	6	4	5	2	2	South Africa	4	Zigu	4855.3000000119	741596	Addish	48	51	1	4	2024-04-09T02:48:18Z
305	26	1	3	0	0	12	0.9	A successful fisherman absolutely must catch the fish that fetches the highest price. Addish fish will earn you the most. Everyone needs to figure out for themselves which bait is most successful at catching Addish.	A successful fisherman absolutely must catch the fish that fetches the highest price. Addish fish will earn you the most. Everyone needs to figure out for themselves which bait is most successful at catching Addish.	3	1	4	2	Female/woman	42	Graduate or professional degree (MA, MS, MBA, PhD, JD, MD, DDS, etc.)	$75,000 to $99,999	Very Urban: Population greater than 100,000	6	6	6	6	2	2	4	5	2	6	4	5	2	2	South Africa	5	Zigu	4625	749307	Locona	33	59	1	5	2024-04-09T02:48:18Z
306	26	1	3	0	0	12	0.9	A successful fisherman absolutely must catch the fish that fetches the highest price. Addish fish will earn you the most. Everyone needs to figure out for themselves which bait is most successful at catching Addish.	A successful fisherman absolutely must catch the fish that fetches the highest price. Addish fish will earn you the most. Everyone needs to figure out for themselves which bait is most successful at catching Addish.	3	1	4	2	Female/woman	42	Graduate or professional degree (MA, MS, MBA, PhD, JD, MD, DDS, etc.)	$75,000 to $99,999	Very Urban: Population greater than 100,000	6	6	6	6	2	2	4	5	2	6	4	5	2	2	South Africa	6	Zigu	4051.6000000238	759619	Addish	33	67	1	6	2024-04-09T02:48:18Z
307	26	1	3	0	0	12	0.9	A successful fisherman absolutely must catch the fish that fetches the highest price. Addish fish will earn you the most. Everyone needs to figure out for themselves which bait is most successful at catching Addish.	A successful fisherman absolutely must catch the fish that fetches the highest price. Addish fish will earn you the most. Everyone needs to figure out for themselves which bait is most successful at catching Addish.	3	1	4	2	Female/woman	42	Graduate or professional degree (MA, MS, MBA, PhD, JD, MD, DDS, etc.)	$75,000 to $99,999	Very Urban: Population greater than 100,000	6	6	6	6	2	2	4	5	2	6	4	5	2	2	South Africa	7	Zigu	4850.1999999881	767543	Addish	17	59	1	7	2024-04-09T02:48:18Z
308	26	1	3	0	0	12	0.9	A successful fisherman absolutely must catch the fish that fetches the highest price. Addish fish will earn you the most. Everyone needs to figure out for themselves which bait is most successful at catching Addish.	A successful fisherman absolutely must catch the fish that fetches the highest price. Addish fish will earn you the most. Everyone needs to figure out for themselves which bait is most successful at catching Addish.	3	1	4	2	Female/woman	42	Graduate or professional degree (MA, MS, MBA, PhD, JD, MD, DDS, etc.)	$75,000 to $99,999	Very Urban: Population greater than 100,000	6	6	6	6	2	2	4	5	2	6	4	5	2	2	South Africa	8	Zigu	42072.600000024	839659	Addish	17	51	1	8	2024-04-09T02:48:18Z
309	26	1	3	0	0	12	0.9	A successful fisherman absolutely must catch the fish that fetches the highest price. Addish fish will earn you the most. Everyone needs to figure out for themselves which bait is most successful at catching Addish.	A successful fisherman absolutely must catch the fish that fetches the highest price. Addish fish will earn you the most. Everyone needs to figure out for themselves which bait is most successful at catching Addish.	3	1	4	2	Female/woman	42	Graduate or professional degree (MA, MS, MBA, PhD, JD, MD, DDS, etc.)	$75,000 to $99,999	Very Urban: Population greater than 100,000	6	6	6	6	2	2	4	5	2	6	4	5	2	2	South Africa	9	Zigu	17122.599999964	876426	Addish	6	32	1	9	2024-04-09T02:48:18Z
310	26	1	3	0	0	12	0.9	A successful fisherman absolutely must catch the fish that fetches the highest price. Addish fish will earn you the most. Everyone needs to figure out for themselves which bait is most successful at catching Addish.	A successful fisherman absolutely must catch the fish that fetches the highest price. Addish fish will earn you the most. Everyone needs to figure out for themselves which bait is most successful at catching Addish.	3	1	4	2	Female/woman	42	Graduate or professional degree (MA, MS, MBA, PhD, JD, MD, DDS, etc.)	$75,000 to $99,999	Very Urban: Population greater than 100,000	6	6	6	6	2	2	4	5	2	6	4	5	2	2	South Africa	10	Zigu	4258.8000000119	915721	Addish	34	41	1	10	2024-04-09T02:48:18Z
311	26	1	3	0	0	12	0.9	A successful fisherman absolutely must catch the fish that fetches the highest price. Addish fish will earn you the most. Everyone needs to figure out for themselves which bait is most successful at catching Addish.	A successful fisherman absolutely must catch the fish that fetches the highest price. Addish fish will earn you the most. Everyone needs to figure out for themselves which bait is most successful at catching Addish.	3	1	4	2	Female/woman	42	Graduate or professional degree (MA, MS, MBA, PhD, JD, MD, DDS, etc.)	$75,000 to $99,999	Very Urban: Population greater than 100,000	6	6	6	6	2	2	4	5	2	6	4	5	2	2	South Africa	11	Zigu	4152.7999999523	938619	Addish	33	49	1	11	2024-04-09T02:48:18Z
312	26	1	3	0	0	12	0.9	A successful fisherman absolutely must catch the fish that fetches the highest price. Addish fish will earn you the most. Everyone needs to figure out for themselves which bait is most successful at catching Addish.	A successful fisherman absolutely must catch the fish that fetches the highest price. Addish fish will earn you the most. Everyone needs to figure out for themselves which bait is most successful at catching Addish.	3	1	4	2	Female/woman	42	Graduate or professional degree (MA, MS, MBA, PhD, JD, MD, DDS, etc.)	$75,000 to $99,999	Very Urban: Population greater than 100,000	6	6	6	6	2	2	4	5	2	6	4	5	2	2	South Africa	12	Zigu	4855.2000000477	948063	Addish	36	60	1	12	2024-04-09T02:48:18Z
313	27	1	4	0	0	12	0.9	A successful fisherman absolutely must pick the right bait to use. Grib and Zigu bait are the best.	A successful fisherman absolutely must pick the right bait to use. the Chal and Grib bait are the best.	2	1	2	6	Male/man	41	High school diploma or GED	Less than $25,000	Suburban/Small Town: Population between 10,000 and 50,000	5	7	6	7	2	2	6	2	1	7	1	3	1	2	United Kingdom	1	Grib	14669.5	116031	Addish	42	17	1	1	2024-04-09T02:48:23Z
314	27	1	4	0	0	12	0.9	A successful fisherman absolutely must pick the right bait to use. Grib and Zigu bait are the best.	A successful fisherman absolutely must pick the right bait to use. the Chal and Grib bait are the best.	2	1	2	6	Male/man	41	High school diploma or GED	Less than $25,000	Suburban/Small Town: Population between 10,000 and 50,000	5	7	6	7	2	2	6	2	1	7	1	3	1	2	United Kingdom	2	Zigu	4733	131780	Addish	22	14	1	2	2024-04-09T02:48:23Z
315	27	1	4	0	0	12	0.9	A successful fisherman absolutely must pick the right bait to use. Grib and Zigu bait are the best.	A successful fisherman absolutely must pick the right bait to use. the Chal and Grib bait are the best.	2	1	2	6	Male/man	41	High school diploma or GED	Less than $25,000	Suburban/Small Town: Population between 10,000 and 50,000	5	7	6	7	2	2	6	2	1	7	1	3	1	2	United Kingdom	3	Vlid	2979.9000000954	138148	Locona	47	36	0	2	2024-04-09T02:48:23Z
316	27	1	4	0	0	12	0.9	A successful fisherman absolutely must pick the right bait to use. Grib and Zigu bait are the best.	A successful fisherman absolutely must pick the right bait to use. the Chal and Grib bait are the best.	2	1	2	6	Male/man	41	High school diploma or GED	Less than $25,000	Suburban/Small Town: Population between 10,000 and 50,000	5	7	6	7	2	2	6	2	1	7	1	3	1	2	United Kingdom	4	Chal	2381.1000001431	143620	Locona	27	38	0	2	2024-04-09T02:48:23Z
317	27	1	4	0	0	12	0.9	A successful fisherman absolutely must pick the right bait to use. Grib and Zigu bait are the best.	A successful fisherman absolutely must pick the right bait to use. the Chal and Grib bait are the best.	2	1	2	6	Male/man	41	High school diploma or GED	Less than $25,000	Suburban/Small Town: Population between 10,000 and 50,000	5	7	6	7	2	2	6	2	1	7	1	3	1	2	United Kingdom	5	Vlid	1638.3000001907	147460	Locona	1	14	0	2	2024-04-09T02:48:23Z
318	27	1	4	0	0	12	0.9	A successful fisherman absolutely must pick the right bait to use. Grib and Zigu bait are the best.	A successful fisherman absolutely must pick the right bait to use. the Chal and Grib bait are the best.	2	1	2	6	Male/man	41	High school diploma or GED	Less than $25,000	Suburban/Small Town: Population between 10,000 and 50,000	5	7	6	7	2	2	6	2	1	7	1	3	1	2	United Kingdom	6	Grib	2316.5	151810	Addish	1	-10	1	3	2024-04-09T02:48:23Z
319	27	1	4	0	0	12	0.9	A successful fisherman absolutely must pick the right bait to use. Grib and Zigu bait are the best.	A successful fisherman absolutely must pick the right bait to use. the Chal and Grib bait are the best.	2	1	2	6	Male/man	41	High school diploma or GED	Less than $25,000	Suburban/Small Town: Population between 10,000 and 50,000	5	7	6	7	2	2	6	2	1	7	1	3	1	2	United Kingdom	7	Zigu	1846.3999998569	155132	Addish	19	-16	1	4	2024-04-09T02:48:23Z
320	27	1	4	0	0	12	0.9	A successful fisherman absolutely must pick the right bait to use. Grib and Zigu bait are the best.	A successful fisherman absolutely must pick the right bait to use. the Chal and Grib bait are the best.	2	1	2	6	Male/man	41	High school diploma or GED	Less than $25,000	Suburban/Small Town: Population between 10,000 and 50,000	5	7	6	7	2	2	6	2	1	7	1	3	1	2	United Kingdom	8	Chal	2006.6000001431	159380	Addish	51	10	0	4	2024-04-09T02:48:23Z
321	27	1	4	0	0	12	0.9	A successful fisherman absolutely must pick the right bait to use. Grib and Zigu bait are the best.	A successful fisherman absolutely must pick the right bait to use. the Chal and Grib bait are the best.	2	1	2	6	Male/man	41	High school diploma or GED	Less than $25,000	Suburban/Small Town: Population between 10,000 and 50,000	5	7	6	7	2	2	6	2	1	7	1	3	1	2	United Kingdom	9	Grib	2198	163980	Addish	41	26	1	5	2024-04-09T02:48:23Z
322	27	1	4	0	0	12	0.9	A successful fisherman absolutely must pick the right bait to use. Grib and Zigu bait are the best.	A successful fisherman absolutely must pick the right bait to use. the Chal and Grib bait are the best.	2	1	2	6	Male/man	41	High school diploma or GED	Less than $25,000	Suburban/Small Town: Population between 10,000 and 50,000	5	7	6	7	2	2	6	2	1	7	1	3	1	2	United Kingdom	10	Zigu	2566.5	168380	Addish	15	16	1	6	2024-04-09T02:48:23Z
323	27	1	4	0	0	12	0.9	A successful fisherman absolutely must pick the right bait to use. Grib and Zigu bait are the best.	A successful fisherman absolutely must pick the right bait to use. the Chal and Grib bait are the best.	2	1	2	6	Male/man	41	High school diploma or GED	Less than $25,000	Suburban/Small Town: Population between 10,000 and 50,000	5	7	6	7	2	2	6	2	1	7	1	3	1	2	United Kingdom	11	Grib	2339	172056	Addish	42	33	1	7	2024-04-09T02:48:23Z
324	27	1	4	0	0	12	0.9	A successful fisherman absolutely must pick the right bait to use. Grib and Zigu bait are the best.	A successful fisherman absolutely must pick the right bait to use. the Chal and Grib bait are the best.	2	1	2	6	Male/man	41	High school diploma or GED	Less than $25,000	Suburban/Small Town: Population between 10,000 and 50,000	5	7	6	7	2	2	6	2	1	7	1	3	1	2	United Kingdom	12	Chal	2246	175772	Locona	10	18	0	7	2024-04-09T02:48:23Z
325	28	1	1	0	0	12	0.9	A successful fisherman absolutely must catch the fish that fetches the highest price. Addish fish will earn you the most. Everyone needs to figure out for themselves which bait is most successful at catching Addish.	A successful fisherman absolutely must catch the fish that fetches the highest price. Addish fish will earn you the most. Everyone needs to figure out for themselves which bait is most successful at catching Addish. However the price you receive for Addish fish may vary.	2	1	3	4	Female/woman	36	Some college, but no degree	Less than $25,000	Very Rural: Population less than 2,500	7	7	4	7	5	4	3	4	1	6	2	6	4	5	Cameroon,France,Germany	1	Chal	13768.699999988	126857	Addish	26	1	0	0	2024-04-09T02:48:49Z
326	28	1	1	0	0	12	0.9	A successful fisherman absolutely must catch the fish that fetches the highest price. Addish fish will earn you the most. Everyone needs to figure out for themselves which bait is most successful at catching Addish.	A successful fisherman absolutely must catch the fish that fetches the highest price. Addish fish will earn you the most. Everyone needs to figure out for themselves which bait is most successful at catching Addish. However the price you receive for Addish fish may vary.	2	1	3	4	Female/woman	36	Some college, but no degree	Less than $25,000	Very Rural: Population less than 2,500	7	7	4	7	5	4	3	4	1	6	2	6	4	5	Cameroon,France,Germany	2	Grib	10718.800000012	149838	Addish	42	18	1	1	2024-04-09T02:48:49Z
327	28	1	1	0	0	12	0.9	A successful fisherman absolutely must catch the fish that fetches the highest price. Addish fish will earn you the most. Everyone needs to figure out for themselves which bait is most successful at catching Addish.	A successful fisherman absolutely must catch the fish that fetches the highest price. Addish fish will earn you the most. Everyone needs to figure out for themselves which bait is most successful at catching Addish. However the price you receive for Addish fish may vary.	2	1	3	4	Female/woman	36	Some college, but no degree	Less than $25,000	Very Rural: Population less than 2,500	7	7	4	7	5	4	3	4	1	6	2	6	4	5	Cameroon,France,Germany	3	Zigu	3597.3999999762	160376	Addish	3	-4	1	2	2024-04-09T02:48:49Z
328	28	1	1	0	0	12	0.9	A successful fisherman absolutely must catch the fish that fetches the highest price. Addish fish will earn you the most. Everyone needs to figure out for themselves which bait is most successful at catching Addish.	A successful fisherman absolutely must catch the fish that fetches the highest price. Addish fish will earn you the most. Everyone needs to figure out for themselves which bait is most successful at catching Addish. However the price you receive for Addish fish may vary.	2	1	3	4	Female/woman	36	Some college, but no degree	Less than $25,000	Very Rural: Population less than 2,500	7	7	4	7	5	4	3	4	1	6	2	6	4	5	Cameroon,France,Germany	4	Vlid	2365.2000000477	166488	Locona	9	-20	0	2	2024-04-09T02:48:49Z
329	28	1	1	0	0	12	0.9	A successful fisherman absolutely must catch the fish that fetches the highest price. Addish fish will earn you the most. Everyone needs to figure out for themselves which bait is most successful at catching Addish.	A successful fisherman absolutely must catch the fish that fetches the highest price. Addish fish will earn you the most. Everyone needs to figure out for themselves which bait is most successful at catching Addish. However the price you receive for Addish fish may vary.	2	1	3	4	Female/woman	36	Some college, but no degree	Less than $25,000	Very Rural: Population less than 2,500	7	7	4	7	5	4	3	4	1	6	2	6	4	5	Cameroon,France,Germany	5	Grib	3653.3999999762	176176	Addish	9	-36	1	3	2024-04-09T02:48:49Z
330	28	1	1	0	0	12	0.9	A successful fisherman absolutely must catch the fish that fetches the highest price. Addish fish will earn you the most. Everyone needs to figure out for themselves which bait is most successful at catching Addish.	A successful fisherman absolutely must catch the fish that fetches the highest price. Addish fish will earn you the most. Everyone needs to figure out for themselves which bait is most successful at catching Addish. However the price you receive for Addish fish may vary.	2	1	3	4	Female/woman	36	Some college, but no degree	Less than $25,000	Very Rural: Population less than 2,500	7	7	4	7	5	4	3	4	1	6	2	6	4	5	Cameroon,France,Germany	6	Chal	3465.1999999881	181960	Addish	21	-40	0	3	2024-04-09T02:48:49Z
331	28	1	1	0	0	12	0.9	A successful fisherman absolutely must catch the fish that fetches the highest price. Addish fish will earn you the most. Everyone needs to figure out for themselves which bait is most successful at catching Addish.	A successful fisherman absolutely must catch the fish that fetches the highest price. Addish fish will earn you the most. Everyone needs to figure out for themselves which bait is most successful at catching Addish. However the price you receive for Addish fish may vary.	2	1	3	4	Female/woman	36	Some college, but no degree	Less than $25,000	Very Rural: Population less than 2,500	7	7	4	7	5	4	3	4	1	6	2	6	4	5	Cameroon,France,Germany	7	Grib	3909.6999999881	187994	Addish	31	-34	1	4	2024-04-09T02:48:49Z
332	28	1	1	0	0	12	0.9	A successful fisherman absolutely must catch the fish that fetches the highest price. Addish fish will earn you the most. Everyone needs to figure out for themselves which bait is most successful at catching Addish.	A successful fisherman absolutely must catch the fish that fetches the highest price. Addish fish will earn you the most. Everyone needs to figure out for themselves which bait is most successful at catching Addish. However the price you receive for Addish fish may vary.	2	1	3	4	Female/woman	36	Some college, but no degree	Less than $25,000	Very Rural: Population less than 2,500	7	7	4	7	5	4	3	4	1	6	2	6	4	5	Cameroon,France,Germany	8	Zigu	2271.3000000119	192834	Addish	7	-52	1	5	2024-04-09T02:48:49Z
333	28	1	1	0	0	12	0.9	A successful fisherman absolutely must catch the fish that fetches the highest price. Addish fish will earn you the most. Everyone needs to figure out for themselves which bait is most successful at catching Addish.	A successful fisherman absolutely must catch the fish that fetches the highest price. Addish fish will earn you the most. Everyone needs to figure out for themselves which bait is most successful at catching Addish. However the price you receive for Addish fish may vary.	2	1	3	4	Female/woman	36	Some college, but no degree	Less than $25,000	Very Rural: Population less than 2,500	7	7	4	7	5	4	3	4	1	6	2	6	4	5	Cameroon,France,Germany	9	Vlid	1935.3999999762	197097	Locona	29	-48	0	5	2024-04-09T02:48:49Z
334	28	1	1	0	0	12	0.9	A successful fisherman absolutely must catch the fish that fetches the highest price. Addish fish will earn you the most. Everyone needs to figure out for themselves which bait is most successful at catching Addish.	A successful fisherman absolutely must catch the fish that fetches the highest price. Addish fish will earn you the most. Everyone needs to figure out for themselves which bait is most successful at catching Addish. However the price you receive for Addish fish may vary.	2	1	3	4	Female/woman	36	Some college, but no degree	Less than $25,000	Very Rural: Population less than 2,500	7	7	4	7	5	4	3	4	1	6	2	6	4	5	Cameroon,France,Germany	10	Zigu	2083.5999999642	204029	Addish	31	-42	1	6	2024-04-09T02:48:49Z
335	28	1	1	0	0	12	0.9	A successful fisherman absolutely must catch the fish that fetches the highest price. Addish fish will earn you the most. Everyone needs to figure out for themselves which bait is most successful at catching Addish.	A successful fisherman absolutely must catch the fish that fetches the highest price. Addish fish will earn you the most. Everyone needs to figure out for themselves which bait is most successful at catching Addish. However the price you receive for Addish fish may vary.	2	1	3	4	Female/woman	36	Some college, but no degree	Less than $25,000	Very Rural: Population less than 2,500	7	7	4	7	5	4	3	4	1	6	2	6	4	5	Cameroon,France,Germany	11	Zigu	3393	209944	Locona	8	-59	1	7	2024-04-09T02:48:49Z
336	28	1	1	0	0	12	0.9	A successful fisherman absolutely must catch the fish that fetches the highest price. Addish fish will earn you the most. Everyone needs to figure out for themselves which bait is most successful at catching Addish.	A successful fisherman absolutely must catch the fish that fetches the highest price. Addish fish will earn you the most. Everyone needs to figure out for themselves which bait is most successful at catching Addish. However the price you receive for Addish fish may vary.	2	1	3	4	Female/woman	36	Some college, but no degree	Less than $25,000	Very Rural: Population less than 2,500	7	7	4	7	5	4	3	4	1	6	2	6	4	5	Cameroon,France,Germany	12	Chal	1887.3000000119	213566	Locona	19	-65	0	7	2024-04-09T02:48:49Z
337	29	1	5	1	1	12	0.9	A successful fisherman absolutely must pick the right bait to use. Grib and Zigu bait are the best.	A successful fisherman absolutely must pick the right bait to use. Vlid and Zigu bait are the best.	4	1	3	4	Male/man	42	4-year Bachelor''s degree	$100,000 to $149,999	Very Urban: Population greater than 100,000	3	4	4	5	5	4	5	4	2	5	3	4	5	4	Ireland,United Kingdom,United States	1	Grib	5436.2000000477	152817	Locona	12	-13	0	0	2024-04-09T02:50:57Z
338	29	1	5	1	1	12	0.9	A successful fisherman absolutely must pick the right bait to use. Grib and Zigu bait are the best.	A successful fisherman absolutely must pick the right bait to use. Vlid and Zigu bait are the best.	4	1	3	4	Male/man	42	4-year Bachelor''s degree	$100,000 to $149,999	Very Urban: Population greater than 100,000	3	4	4	5	5	4	5	4	2	5	3	4	5	4	Ireland,United Kingdom,United States	2	Zigu	5858.8000000119	164407	Locona	26	-12	0	0	2024-04-09T02:50:57Z
339	29	1	5	1	1	12	0.9	A successful fisherman absolutely must pick the right bait to use. Grib and Zigu bait are the best.	A successful fisherman absolutely must pick the right bait to use. Vlid and Zigu bait are the best.	4	1	3	4	Male/man	42	4-year Bachelor''s degree	$100,000 to $149,999	Very Urban: Population greater than 100,000	3	4	4	5	5	4	5	4	2	5	3	4	5	4	Ireland,United Kingdom,United States	3	Chal	4061.8000000119	177649	Addish	21	-16	1	1	2024-04-09T02:50:57Z
340	29	1	5	1	1	12	0.9	A successful fisherman absolutely must pick the right bait to use. Grib and Zigu bait are the best.	A successful fisherman absolutely must pick the right bait to use. Vlid and Zigu bait are the best.	4	1	3	4	Male/man	42	4-year Bachelor''s degree	$100,000 to $149,999	Very Urban: Population greater than 100,000	3	4	4	5	5	4	5	4	2	5	3	4	5	4	Ireland,United Kingdom,United States	4	Vlid	2278	185360	Addish	38	-3	1	2	2024-04-09T02:50:57Z
341	29	1	5	1	1	12	0.9	A successful fisherman absolutely must pick the right bait to use. Grib and Zigu bait are the best.	A successful fisherman absolutely must pick the right bait to use. Vlid and Zigu bait are the best.	4	1	3	4	Male/man	42	4-year Bachelor''s degree	$100,000 to $149,999	Very Urban: Population greater than 100,000	3	4	4	5	5	4	5	4	2	5	3	4	5	4	Ireland,United Kingdom,United States	5	Vlid	2015	192439	Addish	4	-24	1	3	2024-04-09T02:50:57Z
342	29	1	5	1	1	12	0.9	A successful fisherman absolutely must pick the right bait to use. Grib and Zigu bait are the best.	A successful fisherman absolutely must pick the right bait to use. Vlid and Zigu bait are the best.	4	1	3	4	Male/man	42	4-year Bachelor''s degree	$100,000 to $149,999	Very Urban: Population greater than 100,000	3	4	4	5	5	4	5	4	2	5	3	4	5	4	Ireland,United Kingdom,United States	6	Zigu	1713.4000000358	197103	Locona	43	-6	0	3	2024-04-09T02:50:57Z
343	29	1	5	1	1	12	0.9	A successful fisherman absolutely must pick the right bait to use. Grib and Zigu bait are the best.	A successful fisherman absolutely must pick the right bait to use. Vlid and Zigu bait are the best.	4	1	3	4	Male/man	42	4-year Bachelor''s degree	$100,000 to $149,999	Very Urban: Population greater than 100,000	3	4	4	5	5	4	5	4	2	5	3	4	5	4	Ireland,United Kingdom,United States	7	Grib	2330.8000000119	202050	Locona	13	-18	0	3	2024-04-09T02:50:57Z
344	29	1	5	1	1	12	0.9	A successful fisherman absolutely must pick the right bait to use. Grib and Zigu bait are the best.	A successful fisherman absolutely must pick the right bait to use. Vlid and Zigu bait are the best.	4	1	3	4	Male/man	42	4-year Bachelor''s degree	$100,000 to $149,999	Very Urban: Population greater than 100,000	3	4	4	5	5	4	5	4	2	5	3	4	5	4	Ireland,United Kingdom,United States	8	Chal	1831.3000000119	206296	Addish	55	12	1	4	2024-04-09T02:50:57Z
345	29	1	5	1	1	12	0.9	A successful fisherman absolutely must pick the right bait to use. Grib and Zigu bait are the best.	A successful fisherman absolutely must pick the right bait to use. Vlid and Zigu bait are the best.	4	1	3	4	Male/man	42	4-year Bachelor''s degree	$100,000 to $149,999	Very Urban: Population greater than 100,000	3	4	4	5	5	4	5	4	2	5	3	4	5	4	Ireland,United Kingdom,United States	9	Zigu	1846.5	210126	Locona	28	15	0	4	2024-04-09T02:50:57Z
346	29	1	5	1	1	12	0.9	A successful fisherman absolutely must pick the right bait to use. Grib and Zigu bait are the best.	A successful fisherman absolutely must pick the right bait to use. Vlid and Zigu bait are the best.	4	1	3	4	Male/man	42	4-year Bachelor''s degree	$100,000 to $149,999	Very Urban: Population greater than 100,000	3	4	4	5	5	4	5	4	2	5	3	4	5	4	Ireland,United Kingdom,United States	10	Vlid	1645.8999999762	213325	Addish	53	43	1	5	2024-04-09T02:50:57Z
347	29	1	5	1	1	12	0.9	A successful fisherman absolutely must pick the right bait to use. Grib and Zigu bait are the best.	A successful fisherman absolutely must pick the right bait to use. Vlid and Zigu bait are the best.	4	1	3	4	Male/man	42	4-year Bachelor''s degree	$100,000 to $149,999	Very Urban: Population greater than 100,000	3	4	4	5	5	4	5	4	2	5	3	4	5	4	Ireland,United Kingdom,United States	11	Chal	1545.4000000358	216405	Addish	37	55	1	6	2024-04-09T02:50:57Z
348	29	1	5	1	1	12	0.9	A successful fisherman absolutely must pick the right bait to use. Grib and Zigu bait are the best.	A successful fisherman absolutely must pick the right bait to use. Vlid and Zigu bait are the best.	4	1	3	4	Male/man	42	4-year Bachelor''s degree	$100,000 to $149,999	Very Urban: Population greater than 100,000	3	4	4	5	5	4	5	4	2	5	3	4	5	4	Ireland,United Kingdom,United States	12	Grib	1631.1000000238	219288	Locona	25	55	0	6	2024-04-09T02:50:57Z
349	30	1	5	0	0	12	0.9	A successful fisherman absolutely must catch the fish that fetches the highest price. Addish fish will earn you the most. Everyone needs to figure out for themselves which bait is most successful at catching Addish.	A successful fisherman absolutely must catch the fish that fetches the highest price. Addish fish will earn you the most. Everyone needs to figure out for themselves which bait is most successful at catching Addish. It seems that Grib is a good bait to use to catch Addish.	3	1	1	3	Male/man	43	Some college, but no degree	Less than $25,000	Urban: Population between 50,000 and 100,000	6	4	2	4	3	6	4	5	5	7	5	4	4	5	Germany	1	Grib	11230	178337	Addish	5	-20	1	1	2024-04-09T02:51:01Z
350	30	1	5	0	0	12	0.9	A successful fisherman absolutely must catch the fish that fetches the highest price. Addish fish will earn you the most. Everyone needs to figure out for themselves which bait is most successful at catching Addish.	A successful fisherman absolutely must catch the fish that fetches the highest price. Addish fish will earn you the most. Everyone needs to figure out for themselves which bait is most successful at catching Addish. It seems that Grib is a good bait to use to catch Addish.	3	1	1	3	Male/man	43	Some college, but no degree	Less than $25,000	Urban: Population between 50,000 and 100,000	6	4	2	4	3	6	4	5	5	7	5	4	4	5	Germany	2	Chal	6596.9000000954	206531	Locona	36	-9	0	1	2024-04-09T02:51:01Z
351	30	1	5	0	0	12	0.9	A successful fisherman absolutely must catch the fish that fetches the highest price. Addish fish will earn you the most. Everyone needs to figure out for themselves which bait is most successful at catching Addish.	A successful fisherman absolutely must catch the fish that fetches the highest price. Addish fish will earn you the most. Everyone needs to figure out for themselves which bait is most successful at catching Addish. It seems that Grib is a good bait to use to catch Addish.	3	1	1	3	Male/man	43	Some college, but no degree	Less than $25,000	Urban: Population between 50,000 and 100,000	6	4	2	4	3	6	4	5	5	7	5	4	4	5	Germany	3	Vlid	4002.7999999523	219741	Locona	25	-9	0	1	2024-04-09T02:51:01Z
352	30	1	5	0	0	12	0.9	A successful fisherman absolutely must catch the fish that fetches the highest price. Addish fish will earn you the most. Everyone needs to figure out for themselves which bait is most successful at catching Addish.	A successful fisherman absolutely must catch the fish that fetches the highest price. Addish fish will earn you the most. Everyone needs to figure out for themselves which bait is most successful at catching Addish. It seems that Grib is a good bait to use to catch Addish.	3	1	1	3	Male/man	43	Some college, but no degree	Less than $25,000	Urban: Population between 50,000 and 100,000	6	4	2	4	3	6	4	5	5	7	5	4	4	5	Germany	4	Zigu	4237.7999999523	226899	Addish	17	-17	1	2	2024-04-09T02:51:01Z
353	30	1	5	0	0	12	0.9	A successful fisherman absolutely must catch the fish that fetches the highest price. Addish fish will earn you the most. Everyone needs to figure out for themselves which bait is most successful at catching Addish.	A successful fisherman absolutely must catch the fish that fetches the highest price. Addish fish will earn you the most. Everyone needs to figure out for themselves which bait is most successful at catching Addish. It seems that Grib is a good bait to use to catch Addish.	3	1	1	3	Male/man	43	Some college, but no degree	Less than $25,000	Urban: Population between 50,000 and 100,000	6	4	2	4	3	6	4	5	5	7	5	4	4	5	Germany	5	Zigu	4613.6000000238	234267	Addish	21	-21	1	3	2024-04-09T02:51:01Z
354	30	1	5	0	0	12	0.9	A successful fisherman absolutely must catch the fish that fetches the highest price. Addish fish will earn you the most. Everyone needs to figure out for themselves which bait is most successful at catching Addish.	A successful fisherman absolutely must catch the fish that fetches the highest price. Addish fish will earn you the most. Everyone needs to figure out for themselves which bait is most successful at catching Addish. It seems that Grib is a good bait to use to catch Addish.	3	1	1	3	Male/man	43	Some college, but no degree	Less than $25,000	Urban: Population between 50,000 and 100,000	6	4	2	4	3	6	4	5	5	7	5	4	4	5	Germany	6	Chal	2801.3999999762	239480	Locona	31	-15	0	3	2024-04-09T02:51:01Z
355	30	1	5	0	0	12	0.9	A successful fisherman absolutely must catch the fish that fetches the highest price. Addish fish will earn you the most. Everyone needs to figure out for themselves which bait is most successful at catching Addish.	A successful fisherman absolutely must catch the fish that fetches the highest price. Addish fish will earn you the most. Everyone needs to figure out for themselves which bait is most successful at catching Addish. It seems that Grib is a good bait to use to catch Addish.	3	1	1	3	Male/man	43	Some college, but no degree	Less than $25,000	Urban: Population between 50,000 and 100,000	6	4	2	4	3	6	4	5	5	7	5	4	4	5	Germany	7	Vlid	2905.5	245741	Locona	41	1	0	3	2024-04-09T02:51:01Z
356	30	1	5	0	0	12	0.9	A successful fisherman absolutely must catch the fish that fetches the highest price. Addish fish will earn you the most. Everyone needs to figure out for themselves which bait is most successful at catching Addish.	A successful fisherman absolutely must catch the fish that fetches the highest price. Addish fish will earn you the most. Everyone needs to figure out for themselves which bait is most successful at catching Addish. It seems that Grib is a good bait to use to catch Addish.	3	1	1	3	Male/man	43	Some college, but no degree	Less than $25,000	Urban: Population between 50,000 and 100,000	6	4	2	4	3	6	4	5	5	7	5	4	4	5	Germany	8	Vlid	2627.6999999285	250804	Locona	42	18	0	3	2024-04-09T02:51:01Z
357	30	1	5	0	0	12	0.9	A successful fisherman absolutely must catch the fish that fetches the highest price. Addish fish will earn you the most. Everyone needs to figure out for themselves which bait is most successful at catching Addish.	A successful fisherman absolutely must catch the fish that fetches the highest price. Addish fish will earn you the most. Everyone needs to figure out for themselves which bait is most successful at catching Addish. It seems that Grib is a good bait to use to catch Addish.	3	1	1	3	Male/man	43	Some college, but no degree	Less than $25,000	Urban: Population between 50,000 and 100,000	6	4	2	4	3	6	4	5	5	7	5	4	4	5	Germany	9	Vlid	2726.2999999523	255395	Locona	19	12	0	3	2024-04-09T02:51:01Z
358	30	1	5	0	0	12	0.9	A successful fisherman absolutely must catch the fish that fetches the highest price. Addish fish will earn you the most. Everyone needs to figure out for themselves which bait is most successful at catching Addish.	A successful fisherman absolutely must catch the fish that fetches the highest price. Addish fish will earn you the most. Everyone needs to figure out for themselves which bait is most successful at catching Addish. It seems that Grib is a good bait to use to catch Addish.	3	1	1	3	Male/man	43	Some college, but no degree	Less than $25,000	Urban: Population between 50,000 and 100,000	6	4	2	4	3	6	4	5	5	7	5	4	4	5	Germany	10	Grib	3126.5999999046	260301	Locona	36	23	1	4	2024-04-09T02:51:01Z
359	30	1	5	0	0	12	0.9	A successful fisherman absolutely must catch the fish that fetches the highest price. Addish fish will earn you the most. Everyone needs to figure out for themselves which bait is most successful at catching Addish.	A successful fisherman absolutely must catch the fish that fetches the highest price. Addish fish will earn you the most. Everyone needs to figure out for themselves which bait is most successful at catching Addish. It seems that Grib is a good bait to use to catch Addish.	3	1	1	3	Male/man	43	Some college, but no degree	Less than $25,000	Urban: Population between 50,000 and 100,000	6	4	2	4	3	6	4	5	5	7	5	4	4	5	Germany	11	Zigu	4832.7000000477	267432	Addish	21	19	1	5	2024-04-09T02:51:01Z
360	30	1	5	0	0	12	0.9	A successful fisherman absolutely must catch the fish that fetches the highest price. Addish fish will earn you the most. Everyone needs to figure out for themselves which bait is most successful at catching Addish.	A successful fisherman absolutely must catch the fish that fetches the highest price. Addish fish will earn you the most. Everyone needs to figure out for themselves which bait is most successful at catching Addish. It seems that Grib is a good bait to use to catch Addish.	3	1	1	3	Male/man	43	Some college, but no degree	Less than $25,000	Urban: Population between 50,000 and 100,000	6	4	2	4	3	6	4	5	5	7	5	4	4	5	Germany	12	Grib	5089.1000000238	276971	Addish	49	43	1	6	2024-04-09T02:51:01Z
361	31	1	1	1	1	12	0.9	A successful fisherman absolutely must pick the right bait to use. Grib and Zigu bait are the best.	A successful fisherman absolutely must pick the right bait to use. Zigu and Vlid bait are the best.	2	1	5	2	Female/woman	27	High school diploma or GED	$25,000 to $49,999	Suburban/Small Town: Population between 10,000 and 50,000	6	5	6	6	2	6	7	6	3	6	6	5	5	5	Iceland	1	Zigu	18100.600000024	179342	Locona	29	4	0	0	2024-04-09T02:51:10Z
362	31	1	1	1	1	12	0.9	A successful fisherman absolutely must pick the right bait to use. Grib and Zigu bait are the best.	A successful fisherman absolutely must pick the right bait to use. Zigu and Vlid bait are the best.	2	1	5	2	Female/woman	27	High school diploma or GED	$25,000 to $49,999	Suburban/Small Town: Population between 10,000 and 50,000	6	5	6	6	2	6	7	6	3	6	6	5	5	5	Iceland	2	Grib	7534	203785	Addish	11	-10	0	0	2024-04-09T02:51:10Z
363	31	1	1	1	1	12	0.9	A successful fisherman absolutely must pick the right bait to use. Grib and Zigu bait are the best.	A successful fisherman absolutely must pick the right bait to use. Zigu and Vlid bait are the best.	2	1	5	2	Female/woman	27	High school diploma or GED	$25,000 to $49,999	Suburban/Small Town: Population between 10,000 and 50,000	6	5	6	6	2	6	7	6	3	6	6	5	5	5	Iceland	3	Zigu	5352.1999999285	221033	Locona	45	10	0	0	2024-04-09T02:51:10Z
364	31	1	1	1	1	12	0.9	A successful fisherman absolutely must pick the right bait to use. Grib and Zigu bait are the best.	A successful fisherman absolutely must pick the right bait to use. Zigu and Vlid bait are the best.	2	1	5	2	Female/woman	27	High school diploma or GED	$25,000 to $49,999	Suburban/Small Town: Population between 10,000 and 50,000	6	5	6	6	2	6	7	6	3	6	6	5	5	5	Iceland	4	Vlid	9542.5	242768	Addish	58	43	1	1	2024-04-09T02:51:10Z
365	31	1	1	1	1	12	0.9	A successful fisherman absolutely must pick the right bait to use. Grib and Zigu bait are the best.	A successful fisherman absolutely must pick the right bait to use. Zigu and Vlid bait are the best.	2	1	5	2	Female/woman	27	High school diploma or GED	$25,000 to $49,999	Suburban/Small Town: Population between 10,000 and 50,000	6	5	6	6	2	6	7	6	3	6	6	5	5	5	Iceland	5	Vlid	3303.8999999762	260274	Addish	35	53	1	2	2024-04-09T02:51:10Z
366	31	1	1	1	1	12	0.9	A successful fisherman absolutely must pick the right bait to use. Grib and Zigu bait are the best.	A successful fisherman absolutely must pick the right bait to use. Zigu and Vlid bait are the best.	2	1	5	2	Female/woman	27	High school diploma or GED	$25,000 to $49,999	Suburban/Small Town: Population between 10,000 and 50,000	6	5	6	6	2	6	7	6	3	6	6	5	5	5	Iceland	6	Vlid	2678.7000000477	266676	Addish	28	56	1	3	2024-04-09T02:51:10Z
367	31	1	1	1	1	12	0.9	A successful fisherman absolutely must pick the right bait to use. Grib and Zigu bait are the best.	A successful fisherman absolutely must pick the right bait to use. Zigu and Vlid bait are the best.	2	1	5	2	Female/woman	27	High school diploma or GED	$25,000 to $49,999	Suburban/Small Town: Population between 10,000 and 50,000	6	5	6	6	2	6	7	6	3	6	6	5	5	5	Iceland	7	Vlid	4969.3000000715	278161	Addish	39	70	1	4	2024-04-09T02:51:10Z
368	31	1	1	1	1	12	0.9	A successful fisherman absolutely must pick the right bait to use. Grib and Zigu bait are the best.	A successful fisherman absolutely must pick the right bait to use. Zigu and Vlid bait are the best.	2	1	5	2	Female/woman	27	High school diploma or GED	$25,000 to $49,999	Suburban/Small Town: Population between 10,000 and 50,000	6	5	6	6	2	6	7	6	3	6	6	5	5	5	Iceland	8	Vlid	2616.4000000954	287787	Addish	30	75	1	5	2024-04-09T02:51:10Z
369	31	1	1	1	1	12	0.9	A successful fisherman absolutely must pick the right bait to use. Grib and Zigu bait are the best.	A successful fisherman absolutely must pick the right bait to use. Zigu and Vlid bait are the best.	2	1	5	2	Female/woman	27	High school diploma or GED	$25,000 to $49,999	Suburban/Small Town: Population between 10,000 and 50,000	6	5	6	6	2	6	7	6	3	6	6	5	5	5	Iceland	9	Vlid	3201.2000000477	296317	Addish	28	78	1	6	2024-04-09T02:51:10Z
370	31	1	1	1	1	12	0.9	A successful fisherman absolutely must pick the right bait to use. Grib and Zigu bait are the best.	A successful fisherman absolutely must pick the right bait to use. Zigu and Vlid bait are the best.	2	1	5	2	Female/woman	27	High school diploma or GED	$25,000 to $49,999	Suburban/Small Town: Population between 10,000 and 50,000	6	5	6	6	2	6	7	6	3	6	6	5	5	5	Iceland	10	Chal	2607.2000000477	302815	Addish	20	73	1	7	2024-04-09T02:51:10Z
371	31	1	1	1	1	12	0.9	A successful fisherman absolutely must pick the right bait to use. Grib and Zigu bait are the best.	A successful fisherman absolutely must pick the right bait to use. Zigu and Vlid bait are the best.	2	1	5	2	Female/woman	27	High school diploma or GED	$25,000 to $49,999	Suburban/Small Town: Population between 10,000 and 50,000	6	5	6	6	2	6	7	6	3	6	6	5	5	5	Iceland	11	Chal	3073.1999999285	309990	Addish	8	56	1	8	2024-04-09T02:51:10Z
372	31	1	1	1	1	12	0.9	A successful fisherman absolutely must pick the right bait to use. Grib and Zigu bait are the best.	A successful fisherman absolutely must pick the right bait to use. Zigu and Vlid bait are the best.	2	1	5	2	Female/woman	27	High school diploma or GED	$25,000 to $49,999	Suburban/Small Town: Population between 10,000 and 50,000	6	5	6	6	2	6	7	6	3	6	6	5	5	5	Iceland	12	Vlid	4878	326563	Addish	32	63	1	9	2024-04-09T02:51:10Z
373	32	1	6	0	0	12	0.9	A successful fisherman absolutely must pick the right bait to use. Grib and Zigu bait are the best.	A successful fisherman absolutely must pick the right bait to use. Grib and Zigu bait are the best.	2	1	3	5	Female/woman	40	High school diploma or GED	$50,000 to $74,999	Urban: Population between 50,000 and 100,000	6	6	6	6	2	1	1	1	4	7	4	2	1	4	Sweden	1	Zigu	21297.799999982	106562	Addish	45	20	1	1	2024-04-09T02:52:49Z
374	32	1	6	0	0	12	0.9	A successful fisherman absolutely must pick the right bait to use. Grib and Zigu bait are the best.	A successful fisherman absolutely must pick the right bait to use. Grib and Zigu bait are the best.	2	1	3	5	Female/woman	40	High school diploma or GED	$50,000 to $74,999	Urban: Population between 50,000 and 100,000	6	6	6	6	2	1	1	1	4	7	4	2	1	4	Sweden	2	Zigu	5103.099999994	119072	Addish	26	21	1	2	2024-04-09T02:52:49Z
375	32	1	6	0	0	12	0.9	A successful fisherman absolutely must pick the right bait to use. Grib and Zigu bait are the best.	A successful fisherman absolutely must pick the right bait to use. Grib and Zigu bait are the best.	2	1	3	5	Female/woman	40	High school diploma or GED	$50,000 to $74,999	Urban: Population between 50,000 and 100,000	6	6	6	6	2	1	1	1	4	7	4	2	1	4	Sweden	3	Grib	2553.3000000119	124771	Addish	17	13	1	3	2024-04-09T02:52:49Z
376	32	1	6	0	0	12	0.9	A successful fisherman absolutely must pick the right bait to use. Grib and Zigu bait are the best.	A successful fisherman absolutely must pick the right bait to use. Grib and Zigu bait are the best.	2	1	3	5	Female/woman	40	High school diploma or GED	$50,000 to $74,999	Urban: Population between 50,000 and 100,000	6	6	6	6	2	1	1	1	4	7	4	2	1	4	Sweden	4	Zigu	2463.099999994	129174	Addish	8	-4	1	4	2024-04-09T02:52:49Z
377	32	1	6	0	0	12	0.9	A successful fisherman absolutely must pick the right bait to use. Grib and Zigu bait are the best.	A successful fisherman absolutely must pick the right bait to use. Grib and Zigu bait are the best.	2	1	3	5	Female/woman	40	High school diploma or GED	$50,000 to $74,999	Urban: Population between 50,000 and 100,000	6	6	6	6	2	1	1	1	4	7	4	2	1	4	Sweden	5	Grib	2623.8999999762	133830	Addish	25	-4	1	5	2024-04-09T02:52:49Z
378	32	1	6	0	0	12	0.9	A successful fisherman absolutely must pick the right bait to use. Grib and Zigu bait are the best.	A successful fisherman absolutely must pick the right bait to use. Grib and Zigu bait are the best.	2	1	3	5	Female/woman	40	High school diploma or GED	$50,000 to $74,999	Urban: Population between 50,000 and 100,000	6	6	6	6	2	1	1	1	4	7	4	2	1	4	Sweden	6	Grib	2223.8000000119	137858	Addish	13	-16	1	6	2024-04-09T02:52:49Z
379	32	1	6	0	0	12	0.9	A successful fisherman absolutely must pick the right bait to use. Grib and Zigu bait are the best.	A successful fisherman absolutely must pick the right bait to use. Grib and Zigu bait are the best.	2	1	3	5	Female/woman	40	High school diploma or GED	$50,000 to $74,999	Urban: Population between 50,000 and 100,000	6	6	6	6	2	1	1	1	4	7	4	2	1	4	Sweden	7	Grib	2252.1000000238	141886	Locona	57	16	1	7	2024-04-09T02:52:49Z
380	32	1	6	0	0	12	0.9	A successful fisherman absolutely must pick the right bait to use. Grib and Zigu bait are the best.	A successful fisherman absolutely must pick the right bait to use. Grib and Zigu bait are the best.	2	1	3	5	Female/woman	40	High school diploma or GED	$50,000 to $74,999	Urban: Population between 50,000 and 100,000	6	6	6	6	2	1	1	1	4	7	4	2	1	4	Sweden	8	Grib	1938.7999999821	147557	Addish	30	21	1	8	2024-04-09T02:52:49Z
381	32	1	6	0	0	12	0.9	A successful fisherman absolutely must pick the right bait to use. Grib and Zigu bait are the best.	A successful fisherman absolutely must pick the right bait to use. Grib and Zigu bait are the best.	2	1	3	5	Female/woman	40	High school diploma or GED	$50,000 to $74,999	Urban: Population between 50,000 and 100,000	6	6	6	6	2	1	1	1	4	7	4	2	1	4	Sweden	9	Grib	2032.900000006	152473	Addish	32	28	1	9	2024-04-09T02:52:49Z
382	32	1	6	0	0	12	0.9	A successful fisherman absolutely must pick the right bait to use. Grib and Zigu bait are the best.	A successful fisherman absolutely must pick the right bait to use. Grib and Zigu bait are the best.	2	1	3	5	Female/woman	40	High school diploma or GED	$50,000 to $74,999	Urban: Population between 50,000 and 100,000	6	6	6	6	2	1	1	1	4	7	4	2	1	4	Sweden	10	Grib	1935.6999999881	157086	Addish	2	5	1	10	2024-04-09T02:52:49Z
383	32	1	6	0	0	12	0.9	A successful fisherman absolutely must pick the right bait to use. Grib and Zigu bait are the best.	A successful fisherman absolutely must pick the right bait to use. Grib and Zigu bait are the best.	2	1	3	5	Female/woman	40	High school diploma or GED	$50,000 to $74,999	Urban: Population between 50,000 and 100,000	6	6	6	6	2	1	1	1	4	7	4	2	1	4	Sweden	11	Grib	1895	160697	Addish	29	9	1	11	2024-04-09T02:52:49Z
384	32	1	6	0	0	12	0.9	A successful fisherman absolutely must pick the right bait to use. Grib and Zigu bait are the best.	A successful fisherman absolutely must pick the right bait to use. Grib and Zigu bait are the best.	2	1	3	5	Female/woman	40	High school diploma or GED	$50,000 to $74,999	Urban: Population between 50,000 and 100,000	6	6	6	6	2	1	1	1	4	7	4	2	1	4	Sweden	12	Grib	2295.1999999881	164670	Addish	44	28	1	12	2024-04-09T02:52:49Z
385	33	1	4	0	0	12	0.9	A successful fisherman absolutely must catch the fish that fetches the highest price. Addish fish will earn you the most. Everyone needs to figure out for themselves which bait is most successful at catching Addish.	A successful fisherman absolutely must catch the fish that fetches the highest price. Addish fish will earn you the most. Everyone needs to figure out for themselves which bait is most successful at catching Addish.	3	1	3	5	Female/woman	43	4-year Bachelor''s degree	$150,000 to $199,999	Urban: Population between 50,000 and 100,000	6	6	6	6	2	2	2	2	2	2	6	2	2	2	China	1	Vlid	137360.29999995	704961	Locona	58	33	0	0	2024-04-09T02:53:11Z
386	33	1	4	0	0	12	0.9	A successful fisherman absolutely must catch the fish that fetches the highest price. Addish fish will earn you the most. Everyone needs to figure out for themselves which bait is most successful at catching Addish.	A successful fisherman absolutely must catch the fish that fetches the highest price. Addish fish will earn you the most. Everyone needs to figure out for themselves which bait is most successful at catching Addish.	3	1	3	5	Female/woman	43	4-year Bachelor''s degree	$150,000 to $199,999	Urban: Population between 50,000 and 100,000	6	6	6	6	2	2	2	2	2	2	6	2	2	2	China	2	Chal	10129.599999905	737091	Locona	30	38	0	0	2024-04-09T02:53:11Z
387	33	1	4	0	0	12	0.9	A successful fisherman absolutely must catch the fish that fetches the highest price. Addish fish will earn you the most. Everyone needs to figure out for themselves which bait is most successful at catching Addish.	A successful fisherman absolutely must catch the fish that fetches the highest price. Addish fish will earn you the most. Everyone needs to figure out for themselves which bait is most successful at catching Addish.	3	1	3	5	Female/woman	43	4-year Bachelor''s degree	$150,000 to $199,999	Urban: Population between 50,000 and 100,000	6	6	6	6	2	2	2	2	2	2	6	2	2	2	China	3	Grib	10327.100000143	755547	Addish	21	34	1	1	2024-04-09T02:53:11Z
388	33	1	4	0	0	12	0.9	A successful fisherman absolutely must catch the fish that fetches the highest price. Addish fish will earn you the most. Everyone needs to figure out for themselves which bait is most successful at catching Addish.	A successful fisherman absolutely must catch the fish that fetches the highest price. Addish fish will earn you the most. Everyone needs to figure out for themselves which bait is most successful at catching Addish.	3	1	3	5	Female/woman	43	4-year Bachelor''s degree	$150,000 to $199,999	Urban: Population between 50,000 and 100,000	6	6	6	6	2	2	2	2	2	2	6	2	2	2	China	4	Zigu	7073.1000001431	779898	Addish	39	48	1	2	2024-04-09T02:53:11Z
389	33	1	4	0	0	12	0.9	A successful fisherman absolutely must catch the fish that fetches the highest price. Addish fish will earn you the most. Everyone needs to figure out for themselves which bait is most successful at catching Addish.	A successful fisherman absolutely must catch the fish that fetches the highest price. Addish fish will earn you the most. Everyone needs to figure out for themselves which bait is most successful at catching Addish.	3	1	3	5	Female/woman	43	4-year Bachelor''s degree	$150,000 to $199,999	Urban: Population between 50,000 and 100,000	6	6	6	6	2	2	2	2	2	2	6	2	2	2	China	5	Zigu	7896.1999998093	796040	Addish	30	53	1	3	2024-04-09T02:53:11Z
390	33	1	4	0	0	12	0.9	A successful fisherman absolutely must catch the fish that fetches the highest price. Addish fish will earn you the most. Everyone needs to figure out for themselves which bait is most successful at catching Addish.	A successful fisherman absolutely must catch the fish that fetches the highest price. Addish fish will earn you the most. Everyone needs to figure out for themselves which bait is most successful at catching Addish.	3	1	3	5	Female/woman	43	4-year Bachelor''s degree	$150,000 to $199,999	Urban: Population between 50,000 and 100,000	6	6	6	6	2	2	2	2	2	2	6	2	2	2	China	6	Zigu	4620.5	805827	Addish	22	50	1	4	2024-04-09T02:53:11Z
391	33	1	4	0	0	12	0.9	A successful fisherman absolutely must catch the fish that fetches the highest price. Addish fish will earn you the most. Everyone needs to figure out for themselves which bait is most successful at catching Addish.	A successful fisherman absolutely must catch the fish that fetches the highest price. Addish fish will earn you the most. Everyone needs to figure out for themselves which bait is most successful at catching Addish.	3	1	3	5	Female/woman	43	4-year Bachelor''s degree	$150,000 to $199,999	Urban: Population between 50,000 and 100,000	6	6	6	6	2	2	2	2	2	2	6	2	2	2	China	7	Vlid	6079.1000001431	817631	Locona	27	52	0	4	2024-04-09T02:53:11Z
392	33	1	4	0	0	12	0.9	A successful fisherman absolutely must catch the fish that fetches the highest price. Addish fish will earn you the most. Everyone needs to figure out for themselves which bait is most successful at catching Addish.	A successful fisherman absolutely must catch the fish that fetches the highest price. Addish fish will earn you the most. Everyone needs to figure out for themselves which bait is most successful at catching Addish.	3	1	3	5	Female/woman	43	4-year Bachelor''s degree	$150,000 to $199,999	Urban: Population between 50,000 and 100,000	6	6	6	6	2	2	2	2	2	2	6	2	2	2	China	8	Zigu	4486.2000000477	827621	Addish	47	74	1	5	2024-04-09T02:53:11Z
393	33	1	4	0	0	12	0.9	A successful fisherman absolutely must catch the fish that fetches the highest price. Addish fish will earn you the most. Everyone needs to figure out for themselves which bait is most successful at catching Addish.	A successful fisherman absolutely must catch the fish that fetches the highest price. Addish fish will earn you the most. Everyone needs to figure out for themselves which bait is most successful at catching Addish.	3	1	3	5	Female/woman	43	4-year Bachelor''s degree	$150,000 to $199,999	Urban: Population between 50,000 and 100,000	6	6	6	6	2	2	2	2	2	2	6	2	2	2	China	9	Zigu	3822.5	835406	Locona	50	99	1	6	2024-04-09T02:53:11Z
394	33	1	4	0	0	12	0.9	A successful fisherman absolutely must catch the fish that fetches the highest price. Addish fish will earn you the most. Everyone needs to figure out for themselves which bait is most successful at catching Addish.	A successful fisherman absolutely must catch the fish that fetches the highest price. Addish fish will earn you the most. Everyone needs to figure out for themselves which bait is most successful at catching Addish.	3	1	3	5	Female/woman	43	4-year Bachelor''s degree	$150,000 to $199,999	Urban: Population between 50,000 and 100,000	6	6	6	6	2	2	2	2	2	2	6	2	2	2	China	10	Zigu	3651.1000001431	844484	Locona	21	95	1	7	2024-04-09T02:53:11Z
395	33	1	4	0	0	12	0.9	A successful fisherman absolutely must catch the fish that fetches the highest price. Addish fish will earn you the most. Everyone needs to figure out for themselves which bait is most successful at catching Addish.	A successful fisherman absolutely must catch the fish that fetches the highest price. Addish fish will earn you the most. Everyone needs to figure out for themselves which bait is most successful at catching Addish.	3	1	3	5	Female/woman	43	4-year Bachelor''s degree	$150,000 to $199,999	Urban: Population between 50,000 and 100,000	6	6	6	6	2	2	2	2	2	2	6	2	2	2	China	11	Grib	9715.2999999523	858128	Addish	24	94	1	8	2024-04-09T02:53:11Z
396	33	1	4	0	0	12	0.9	A successful fisherman absolutely must catch the fish that fetches the highest price. Addish fish will earn you the most. Everyone needs to figure out for themselves which bait is most successful at catching Addish.	A successful fisherman absolutely must catch the fish that fetches the highest price. Addish fish will earn you the most. Everyone needs to figure out for themselves which bait is most successful at catching Addish.	3	1	3	5	Female/woman	43	4-year Bachelor''s degree	$150,000 to $199,999	Urban: Population between 50,000 and 100,000	6	6	6	6	2	2	2	2	2	2	6	2	2	2	China	12	Grib	3814.6999998093	866459	Addish	11	80	1	9	2024-04-09T02:53:11Z
397	34	1	5	1	1	12	0.9	A successful fisherman absolutely must pick the right bait to use. Grib and Zigu bait are the best.	A successful fisherman absolutely must pick the right bait to use. Grib and Zigu bait are the best. But a fisherman might also find success with Vlid.	2	1	3	5	Female/woman	48	4-year Bachelor''s degree	Less than $25,000	Suburban/Small Town: Population between 10,000 and 50,000	5	5	4	5	3	4	2	2	1	2	1	3	2	4	Italy,Mexico,Spain	1	Grib	17504.399999976	234356	Locona	33	8	0	0	2024-04-09T02:53:35Z
398	34	1	5	1	1	12	0.9	A successful fisherman absolutely must pick the right bait to use. Grib and Zigu bait are the best.	A successful fisherman absolutely must pick the right bait to use. Grib and Zigu bait are the best. But a fisherman might also find success with Vlid.	2	1	3	5	Female/woman	48	4-year Bachelor''s degree	Less than $25,000	Suburban/Small Town: Population between 10,000 and 50,000	5	5	4	5	3	4	2	2	1	2	1	3	2	4	Italy,Mexico,Spain	2	Zigu	10211	269621	Locona	13	-4	0	0	2024-04-09T02:53:35Z
399	34	1	5	1	1	12	0.9	A successful fisherman absolutely must pick the right bait to use. Grib and Zigu bait are the best.	A successful fisherman absolutely must pick the right bait to use. Grib and Zigu bait are the best. But a fisherman might also find success with Vlid.	2	1	3	5	Female/woman	48	4-year Bachelor''s degree	Less than $25,000	Suburban/Small Town: Population between 10,000 and 50,000	5	5	4	5	3	4	2	2	1	2	1	3	2	4	Italy,Mexico,Spain	3	Chal	9800.8999999762	292662	Addish	37	8	1	1	2024-04-09T02:53:35Z
400	34	1	5	1	1	12	0.9	A successful fisherman absolutely must pick the right bait to use. Grib and Zigu bait are the best.	A successful fisherman absolutely must pick the right bait to use. Grib and Zigu bait are the best. But a fisherman might also find success with Vlid.	2	1	3	5	Female/woman	48	4-year Bachelor''s degree	Less than $25,000	Suburban/Small Town: Population between 10,000 and 50,000	5	5	4	5	3	4	2	2	1	2	1	3	2	4	Italy,Mexico,Spain	4	Grib	8873.3999999762	316155	Locona	14	-3	0	1	2024-04-09T02:53:35Z
401	34	1	5	1	1	12	0.9	A successful fisherman absolutely must pick the right bait to use. Grib and Zigu bait are the best.	A successful fisherman absolutely must pick the right bait to use. Grib and Zigu bait are the best. But a fisherman might also find success with Vlid.	2	1	3	5	Female/woman	48	4-year Bachelor''s degree	Less than $25,000	Suburban/Small Town: Population between 10,000 and 50,000	5	5	4	5	3	4	2	2	1	2	1	3	2	4	Italy,Mexico,Spain	5	Vlid	8361.2000000477	333723	Addish	49	21	1	2	2024-04-09T02:53:35Z
402	34	1	5	1	1	12	0.9	A successful fisherman absolutely must pick the right bait to use. Grib and Zigu bait are the best.	A successful fisherman absolutely must pick the right bait to use. Grib and Zigu bait are the best. But a fisherman might also find success with Vlid.	2	1	3	5	Female/woman	48	4-year Bachelor''s degree	Less than $25,000	Suburban/Small Town: Population between 10,000 and 50,000	5	5	4	5	3	4	2	2	1	2	1	3	2	4	Italy,Mexico,Spain	6	Vlid	8946.3999999762	355364	Addish	37	33	1	3	2024-04-09T02:53:35Z
403	34	1	5	1	1	12	0.9	A successful fisherman absolutely must pick the right bait to use. Grib and Zigu bait are the best.	A successful fisherman absolutely must pick the right bait to use. Grib and Zigu bait are the best. But a fisherman might also find success with Vlid.	2	1	3	5	Female/woman	48	4-year Bachelor''s degree	Less than $25,000	Suburban/Small Town: Population between 10,000 and 50,000	5	5	4	5	3	4	2	2	1	2	1	3	2	4	Italy,Mexico,Spain	7	Vlid	14250.899999976	391174	Addish	29	37	1	4	2024-04-09T02:53:35Z
404	34	1	5	1	1	12	0.9	A successful fisherman absolutely must pick the right bait to use. Grib and Zigu bait are the best.	A successful fisherman absolutely must pick the right bait to use. Grib and Zigu bait are the best. But a fisherman might also find success with Vlid.	2	1	3	5	Female/woman	48	4-year Bachelor''s degree	Less than $25,000	Suburban/Small Town: Population between 10,000 and 50,000	5	5	4	5	3	4	2	2	1	2	1	3	2	4	Italy,Mexico,Spain	8	Vlid	8435.8000000119	412815	Locona	5	17	1	5	2024-04-09T02:53:35Z
405	34	1	5	1	1	12	0.9	A successful fisherman absolutely must pick the right bait to use. Grib and Zigu bait are the best.	A successful fisherman absolutely must pick the right bait to use. Grib and Zigu bait are the best. But a fisherman might also find success with Vlid.	2	1	3	5	Female/woman	48	4-year Bachelor''s degree	Less than $25,000	Suburban/Small Town: Population between 10,000 and 50,000	5	5	4	5	3	4	2	2	1	2	1	3	2	4	Italy,Mexico,Spain	9	Grib	5362.0999999642	426956	Locona	59	51	0	5	2024-04-09T02:53:35Z
406	34	1	5	1	1	12	0.9	A successful fisherman absolutely must pick the right bait to use. Grib and Zigu bait are the best.	A successful fisherman absolutely must pick the right bait to use. Grib and Zigu bait are the best. But a fisherman might also find success with Vlid.	2	1	3	5	Female/woman	48	4-year Bachelor''s degree	Less than $25,000	Suburban/Small Town: Population between 10,000 and 50,000	5	5	4	5	3	4	2	2	1	2	1	3	2	4	Italy,Mexico,Spain	10	Grib	6924.3000000119	444134	Addish	41	67	0	5	2024-04-09T02:53:35Z
407	34	1	5	1	1	12	0.9	A successful fisherman absolutely must pick the right bait to use. Grib and Zigu bait are the best.	A successful fisherman absolutely must pick the right bait to use. Grib and Zigu bait are the best. But a fisherman might also find success with Vlid.	2	1	3	5	Female/woman	48	4-year Bachelor''s degree	Less than $25,000	Suburban/Small Town: Population between 10,000 and 50,000	5	5	4	5	3	4	2	2	1	2	1	3	2	4	Italy,Mexico,Spain	11	Grib	6008.8000000119	460848	Locona	47	89	0	5	2024-04-09T02:53:35Z
408	34	1	5	1	1	12	0.9	A successful fisherman absolutely must pick the right bait to use. Grib and Zigu bait are the best.	A successful fisherman absolutely must pick the right bait to use. Grib and Zigu bait are the best. But a fisherman might also find success with Vlid.	2	1	3	5	Female/woman	48	4-year Bachelor''s degree	Less than $25,000	Suburban/Small Town: Population between 10,000 and 50,000	5	5	4	5	3	4	2	2	1	2	1	3	2	4	Italy,Mexico,Spain	12	Grib	5971.4000000358	478074	Locona	16	80	0	5	2024-04-09T02:53:35Z
409	35	1	2	0	0	12	0.9	A successful fisherman absolutely must catch the fish that fetches the highest price. Addish fish will earn you the most. Everyone needs to figure out for themselves which bait is most successful at catching Addish.	A successful fisherman absolutely must catch the fish that fetches the highest price. Addish fish will earn you the most. Everyone needs to figure out for themselves which bait is most successful at catching Addish. Id reccomend giving the grib bait a try	3	1	4	4	Male/man	27	Some college, but no degree	$75,000 to $99,999	Suburban/Small Town: Population between 10,000 and 50,000	6	6	7	6	3	4	5	3	5	5	5	3	4	4	United States	1	Chal	20134.599999905	130819	Locona	14	-11	0	0	2024-04-09T02:54:25Z
410	35	1	2	0	0	12	0.9	A successful fisherman absolutely must catch the fish that fetches the highest price. Addish fish will earn you the most. Everyone needs to figure out for themselves which bait is most successful at catching Addish.	A successful fisherman absolutely must catch the fish that fetches the highest price. Addish fish will earn you the most. Everyone needs to figure out for themselves which bait is most successful at catching Addish. Id reccomend giving the grib bait a try	3	1	4	4	Male/man	27	Some college, but no degree	$75,000 to $99,999	Suburban/Small Town: Population between 10,000 and 50,000	6	6	7	6	3	4	5	3	5	5	5	3	4	4	United States	2	Vlid	8900.0999999046	157961	Locona	17	-19	0	0	2024-04-09T02:54:25Z
411	35	1	2	0	0	12	0.9	A successful fisherman absolutely must catch the fish that fetches the highest price. Addish fish will earn you the most. Everyone needs to figure out for themselves which bait is most successful at catching Addish.	A successful fisherman absolutely must catch the fish that fetches the highest price. Addish fish will earn you the most. Everyone needs to figure out for themselves which bait is most successful at catching Addish. Id reccomend giving the grib bait a try	3	1	4	4	Male/man	27	Some college, but no degree	$75,000 to $99,999	Suburban/Small Town: Population between 10,000 and 50,000	6	6	7	6	3	4	5	3	5	5	5	3	4	4	United States	3	Zigu	10518.299999952	181645	Addish	2	-42	1	1	2024-04-09T02:54:25Z
412	35	1	2	0	0	12	0.9	A successful fisherman absolutely must catch the fish that fetches the highest price. Addish fish will earn you the most. Everyone needs to figure out for themselves which bait is most successful at catching Addish.	A successful fisherman absolutely must catch the fish that fetches the highest price. Addish fish will earn you the most. Everyone needs to figure out for themselves which bait is most successful at catching Addish. Id reccomend giving the grib bait a try	3	1	4	4	Male/man	27	Some college, but no degree	$75,000 to $99,999	Suburban/Small Town: Population between 10,000 and 50,000	6	6	7	6	3	4	5	3	5	5	5	3	4	4	United States	4	Grib	4632.4000000954	190316	Addish	34	-33	1	2	2024-04-09T02:54:25Z
413	35	1	2	0	0	12	0.9	A successful fisherman absolutely must catch the fish that fetches the highest price. Addish fish will earn you the most. Everyone needs to figure out for themselves which bait is most successful at catching Addish.	A successful fisherman absolutely must catch the fish that fetches the highest price. Addish fish will earn you the most. Everyone needs to figure out for themselves which bait is most successful at catching Addish. Id reccomend giving the grib bait a try	3	1	4	4	Male/man	27	Some college, but no degree	$75,000 to $99,999	Suburban/Small Town: Population between 10,000 and 50,000	6	6	7	6	3	4	5	3	5	5	5	3	4	4	United States	5	Grib	4877.9000000954	200436	Addish	31	-27	1	3	2024-04-09T02:54:25Z
414	35	1	2	0	0	12	0.9	A successful fisherman absolutely must catch the fish that fetches the highest price. Addish fish will earn you the most. Everyone needs to figure out for themselves which bait is most successful at catching Addish.	A successful fisherman absolutely must catch the fish that fetches the highest price. Addish fish will earn you the most. Everyone needs to figure out for themselves which bait is most successful at catching Addish. Id reccomend giving the grib bait a try	3	1	4	4	Male/man	27	Some college, but no degree	$75,000 to $99,999	Suburban/Small Town: Population between 10,000 and 50,000	6	6	7	6	3	4	5	3	5	5	5	3	4	4	United States	6	Grib	4582	208660	Addish	36	-16	1	4	2024-04-09T02:54:25Z
415	35	1	2	0	0	12	0.9	A successful fisherman absolutely must catch the fish that fetches the highest price. Addish fish will earn you the most. Everyone needs to figure out for themselves which bait is most successful at catching Addish.	A successful fisherman absolutely must catch the fish that fetches the highest price. Addish fish will earn you the most. Everyone needs to figure out for themselves which bait is most successful at catching Addish. Id reccomend giving the grib bait a try	3	1	4	4	Male/man	27	Some college, but no degree	$75,000 to $99,999	Suburban/Small Town: Population between 10,000 and 50,000	6	6	7	6	3	4	5	3	5	5	5	3	4	4	United States	7	Grib	4147.9000000954	216976	Addish	19	-22	1	5	2024-04-09T02:54:25Z
416	35	1	2	0	0	12	0.9	A successful fisherman absolutely must catch the fish that fetches the highest price. Addish fish will earn you the most. Everyone needs to figure out for themselves which bait is most successful at catching Addish.	A successful fisherman absolutely must catch the fish that fetches the highest price. Addish fish will earn you the most. Everyone needs to figure out for themselves which bait is most successful at catching Addish. Id reccomend giving the grib bait a try	3	1	4	4	Male/man	27	Some college, but no degree	$75,000 to $99,999	Suburban/Small Town: Population between 10,000 and 50,000	6	6	7	6	3	4	5	3	5	5	5	3	4	4	United States	8	Grib	3456.7999999523	224683	Addish	44	-3	1	6	2024-04-09T02:54:25Z
417	35	1	2	0	0	12	0.9	A successful fisherman absolutely must catch the fish that fetches the highest price. Addish fish will earn you the most. Everyone needs to figure out for themselves which bait is most successful at catching Addish.	A successful fisherman absolutely must catch the fish that fetches the highest price. Addish fish will earn you the most. Everyone needs to figure out for themselves which bait is most successful at catching Addish. Id reccomend giving the grib bait a try	3	1	4	4	Male/man	27	Some college, but no degree	$75,000 to $99,999	Suburban/Small Town: Population between 10,000 and 50,000	6	6	7	6	3	4	5	3	5	5	5	3	4	4	United States	9	Grib	5059.0999999046	233090	Addish	11	-17	1	7	2024-04-09T02:54:25Z
418	35	1	2	0	0	12	0.9	A successful fisherman absolutely must catch the fish that fetches the highest price. Addish fish will earn you the most. Everyone needs to figure out for themselves which bait is most successful at catching Addish.	A successful fisherman absolutely must catch the fish that fetches the highest price. Addish fish will earn you the most. Everyone needs to figure out for themselves which bait is most successful at catching Addish. Id reccomend giving the grib bait a try	3	1	4	4	Male/man	27	Some college, but no degree	$75,000 to $99,999	Suburban/Small Town: Population between 10,000 and 50,000	6	6	7	6	3	4	5	3	5	5	5	3	4	4	United States	10	Grib	3334.9000000954	239519	Addish	29	-13	1	8	2024-04-09T02:54:25Z
419	35	1	2	0	0	12	0.9	A successful fisherman absolutely must catch the fish that fetches the highest price. Addish fish will earn you the most. Everyone needs to figure out for themselves which bait is most successful at catching Addish.	A successful fisherman absolutely must catch the fish that fetches the highest price. Addish fish will earn you the most. Everyone needs to figure out for themselves which bait is most successful at catching Addish. Id reccomend giving the grib bait a try	3	1	4	4	Male/man	27	Some college, but no degree	$75,000 to $99,999	Suburban/Small Town: Population between 10,000 and 50,000	6	6	7	6	3	4	5	3	5	5	5	3	4	4	United States	11	Grib	3426.5	246142	Addish	18	-20	1	9	2024-04-09T02:54:25Z
420	35	1	2	0	0	12	0.9	A successful fisherman absolutely must catch the fish that fetches the highest price. Addish fish will earn you the most. Everyone needs to figure out for themselves which bait is most successful at catching Addish.	A successful fisherman absolutely must catch the fish that fetches the highest price. Addish fish will earn you the most. Everyone needs to figure out for themselves which bait is most successful at catching Addish. Id reccomend giving the grib bait a try	3	1	4	4	Male/man	27	Some college, but no degree	$75,000 to $99,999	Suburban/Small Town: Population between 10,000 and 50,000	6	6	7	6	3	4	5	3	5	5	5	3	4	4	United States	12	Grib	4551.2000000477	254365	Addish	12	-33	1	10	2024-04-09T02:54:25Z
421	36	1	5	0	0	12	0.9	A successful fisherman absolutely must pick the right bait to use. Grib and Zigu bait are the best.	A successful fisherman absolutely must pick the right bait to use. Try all of them!	2	1	3	3	Male/man	42	4-year Bachelor''s degree	$75,000 to $99,999	Suburban/Small Town: Population between 10,000 and 50,000	5	5	5	5	3	5	3	4	4	4	4	4	4	4	United States	1	Zigu	12172.099999905	208441	Addish	0	-25	1	1	2024-04-09T02:54:53Z
422	36	1	5	0	0	12	0.9	A successful fisherman absolutely must pick the right bait to use. Grib and Zigu bait are the best.	A successful fisherman absolutely must pick the right bait to use. Try all of them!	2	1	3	3	Male/man	42	4-year Bachelor''s degree	$75,000 to $99,999	Suburban/Small Town: Population between 10,000 and 50,000	5	5	5	5	3	5	3	4	4	4	4	4	4	4	United States	2	Grib	4627.2999997139	226472	Addish	17	-33	1	2	2024-04-09T02:54:53Z
423	36	1	5	0	0	12	0.9	A successful fisherman absolutely must pick the right bait to use. Grib and Zigu bait are the best.	A successful fisherman absolutely must pick the right bait to use. Try all of them!	2	1	3	3	Male/man	42	4-year Bachelor''s degree	$75,000 to $99,999	Suburban/Small Town: Population between 10,000 and 50,000	5	5	5	5	3	5	3	4	4	4	4	4	4	4	United States	3	Zigu	6675	240940	Addish	19	-39	1	3	2024-04-09T02:54:53Z
424	36	1	5	0	0	12	0.9	A successful fisherman absolutely must pick the right bait to use. Grib and Zigu bait are the best.	A successful fisherman absolutely must pick the right bait to use. Try all of them!	2	1	3	3	Male/man	42	4-year Bachelor''s degree	$75,000 to $99,999	Suburban/Small Town: Population between 10,000 and 50,000	5	5	5	5	3	5	3	4	4	4	4	4	4	4	United States	4	Vlid	4117.5999999046	249738	Addish	40	-24	0	3	2024-04-09T02:54:53Z
425	36	1	5	0	0	12	0.9	A successful fisherman absolutely must pick the right bait to use. Grib and Zigu bait are the best.	A successful fisherman absolutely must pick the right bait to use. Try all of them!	2	1	3	3	Male/man	42	4-year Bachelor''s degree	$75,000 to $99,999	Suburban/Small Town: Population between 10,000 and 50,000	5	5	5	5	3	5	3	4	4	4	4	4	4	4	United States	5	Chal	4145.7999997139	261092	Locona	42	-7	0	3	2024-04-09T02:54:53Z
426	36	1	5	0	0	12	0.9	A successful fisherman absolutely must pick the right bait to use. Grib and Zigu bait are the best.	A successful fisherman absolutely must pick the right bait to use. Try all of them!	2	1	3	3	Male/man	42	4-year Bachelor''s degree	$75,000 to $99,999	Suburban/Small Town: Population between 10,000 and 50,000	5	5	5	5	3	5	3	4	4	4	4	4	4	4	United States	6	Chal	4694.5	273424	Locona	14	-18	0	3	2024-04-09T02:54:53Z
427	36	1	5	0	0	12	0.9	A successful fisherman absolutely must pick the right bait to use. Grib and Zigu bait are the best.	A successful fisherman absolutely must pick the right bait to use. Try all of them!	2	1	3	3	Male/man	42	4-year Bachelor''s degree	$75,000 to $99,999	Suburban/Small Town: Population between 10,000 and 50,000	5	5	5	5	3	5	3	4	4	4	4	4	4	4	United States	7	Zigu	2834.6999998093	279132	Addish	14	-29	1	4	2024-04-09T02:54:53Z
428	36	1	5	0	0	12	0.9	A successful fisherman absolutely must pick the right bait to use. Grib and Zigu bait are the best.	A successful fisherman absolutely must pick the right bait to use. Try all of them!	2	1	3	3	Male/man	42	4-year Bachelor''s degree	$75,000 to $99,999	Suburban/Small Town: Population between 10,000 and 50,000	5	5	5	5	3	5	3	4	4	4	4	4	4	4	United States	8	Zigu	4080.1999998093	285582	Addish	12	-42	1	5	2024-04-09T02:54:53Z
429	36	1	5	0	0	12	0.9	A successful fisherman absolutely must pick the right bait to use. Grib and Zigu bait are the best.	A successful fisherman absolutely must pick the right bait to use. Try all of them!	2	1	3	3	Male/man	42	4-year Bachelor''s degree	$75,000 to $99,999	Suburban/Small Town: Population between 10,000 and 50,000	5	5	5	5	3	5	3	4	4	4	4	4	4	4	United States	9	Zigu	3757.0999999046	292002	Addish	15	-52	1	6	2024-04-09T02:54:53Z
430	36	1	5	0	0	12	0.9	A successful fisherman absolutely must pick the right bait to use. Grib and Zigu bait are the best.	A successful fisherman absolutely must pick the right bait to use. Try all of them!	2	1	3	3	Male/man	42	4-year Bachelor''s degree	$75,000 to $99,999	Suburban/Small Town: Population between 10,000 and 50,000	5	5	5	5	3	5	3	4	4	4	4	4	4	4	United States	10	Zigu	4649.4000000954	298872	Addish	35	-42	1	7	2024-04-09T02:54:53Z
431	36	1	5	0	0	12	0.9	A successful fisherman absolutely must pick the right bait to use. Grib and Zigu bait are the best.	A successful fisherman absolutely must pick the right bait to use. Try all of them!	2	1	3	3	Male/man	42	4-year Bachelor''s degree	$75,000 to $99,999	Suburban/Small Town: Population between 10,000 and 50,000	5	5	5	5	3	5	3	4	4	4	4	4	4	4	United States	11	Zigu	2594.5	303313	Addish	6	-61	1	8	2024-04-09T02:54:53Z
432	36	1	5	0	0	12	0.9	A successful fisherman absolutely must pick the right bait to use. Grib and Zigu bait are the best.	A successful fisherman absolutely must pick the right bait to use. Try all of them!	2	1	3	3	Male/man	42	4-year Bachelor''s degree	$75,000 to $99,999	Suburban/Small Town: Population between 10,000 and 50,000	5	5	5	5	3	5	3	4	4	4	4	4	4	4	United States	12	Zigu	2422.6999998093	307484	Addish	35	-51	1	9	2024-04-09T02:54:53Z
433	37	1	1	0	0	12	0.9	A successful fisherman absolutely must catch the fish that fetches the highest price. Addish fish will earn you the most. Everyone needs to figure out for themselves which bait is most successful at catching Addish.	A successful fisherman absolutely must catch the fish that fetches the highest price. Addish fish can earn you the most. Everyone needs to figure out for themselves which bait is most successful at catching Addish. You have a 50/50 chance.	2	1	4	5	Female/woman	30	4-year Bachelor''s degree	Less than $25,000	Rural: Population between 2,500 and 10,000	5	4	3	5	6	6	5	6	5	7	6	4	6	5	Germany,United Kingdom,United States	1	Chal	15566.200000048	189524	Locona	9	-16	0	0	2024-04-09T02:56:26Z
434	37	1	1	0	0	12	0.9	A successful fisherman absolutely must catch the fish that fetches the highest price. Addish fish will earn you the most. Everyone needs to figure out for themselves which bait is most successful at catching Addish.	A successful fisherman absolutely must catch the fish that fetches the highest price. Addish fish can earn you the most. Everyone needs to figure out for themselves which bait is most successful at catching Addish. You have a 50/50 chance.	2	1	4	5	Female/woman	30	4-year Bachelor''s degree	Less than $25,000	Rural: Population between 2,500 and 10,000	5	4	3	5	6	6	5	6	5	7	6	4	6	5	Germany,United Kingdom,United States	2	Grib	11773.399999857	218017	Addish	2	-39	1	1	2024-04-09T02:56:26Z
435	37	1	1	0	0	12	0.9	A successful fisherman absolutely must catch the fish that fetches the highest price. Addish fish will earn you the most. Everyone needs to figure out for themselves which bait is most successful at catching Addish.	A successful fisherman absolutely must catch the fish that fetches the highest price. Addish fish can earn you the most. Everyone needs to figure out for themselves which bait is most successful at catching Addish. You have a 50/50 chance.	2	1	4	5	Female/woman	30	4-year Bachelor''s degree	Less than $25,000	Rural: Population between 2,500 and 10,000	5	4	3	5	6	6	5	6	5	7	6	4	6	5	Germany,United Kingdom,United States	3	Vlid	18342	249244	Locona	13	-51	0	1	2024-04-09T02:56:26Z
436	37	1	1	0	0	12	0.9	A successful fisherman absolutely must catch the fish that fetches the highest price. Addish fish will earn you the most. Everyone needs to figure out for themselves which bait is most successful at catching Addish.	A successful fisherman absolutely must catch the fish that fetches the highest price. Addish fish can earn you the most. Everyone needs to figure out for themselves which bait is most successful at catching Addish. You have a 50/50 chance.	2	1	4	5	Female/woman	30	4-year Bachelor''s degree	Less than $25,000	Rural: Population between 2,500 and 10,000	5	4	3	5	6	6	5	6	5	7	6	4	6	5	Germany,United Kingdom,United States	4	Zigu	5980.8000001907	260610	Addish	26	-50	1	2	2024-04-09T02:56:26Z
437	37	1	1	0	0	12	0.9	A successful fisherman absolutely must catch the fish that fetches the highest price. Addish fish will earn you the most. Everyone needs to figure out for themselves which bait is most successful at catching Addish.	A successful fisherman absolutely must catch the fish that fetches the highest price. Addish fish can earn you the most. Everyone needs to figure out for themselves which bait is most successful at catching Addish. You have a 50/50 chance.	2	1	4	5	Female/woman	30	4-year Bachelor''s degree	Less than $25,000	Rural: Population between 2,500 and 10,000	5	4	3	5	6	6	5	6	5	7	6	4	6	5	Germany,United Kingdom,United States	5	Zigu	5262.5	273006	Addish	53	-22	1	3	2024-04-09T02:56:26Z
438	37	1	1	0	0	12	0.9	A successful fisherman absolutely must catch the fish that fetches the highest price. Addish fish will earn you the most. Everyone needs to figure out for themselves which bait is most successful at catching Addish.	A successful fisherman absolutely must catch the fish that fetches the highest price. Addish fish can earn you the most. Everyone needs to figure out for themselves which bait is most successful at catching Addish. You have a 50/50 chance.	2	1	4	5	Female/woman	30	4-year Bachelor''s degree	Less than $25,000	Rural: Population between 2,500 and 10,000	5	4	3	5	6	6	5	6	5	7	6	4	6	5	Germany,United Kingdom,United States	6	Zigu	5511.6000001431	284654	Addish	21	-26	1	4	2024-04-09T02:56:26Z
439	37	1	1	0	0	12	0.9	A successful fisherman absolutely must catch the fish that fetches the highest price. Addish fish will earn you the most. Everyone needs to figure out for themselves which bait is most successful at catching Addish.	A successful fisherman absolutely must catch the fish that fetches the highest price. Addish fish can earn you the most. Everyone needs to figure out for themselves which bait is most successful at catching Addish. You have a 50/50 chance.	2	1	4	5	Female/woman	30	4-year Bachelor''s degree	Less than $25,000	Rural: Population between 2,500 and 10,000	5	4	3	5	6	6	5	6	5	7	6	4	6	5	Germany,United Kingdom,United States	7	Zigu	4293	293365	Addish	58	7	1	5	2024-04-09T02:56:26Z
440	37	1	1	0	0	12	0.9	A successful fisherman absolutely must catch the fish that fetches the highest price. Addish fish will earn you the most. Everyone needs to figure out for themselves which bait is most successful at catching Addish.	A successful fisherman absolutely must catch the fish that fetches the highest price. Addish fish can earn you the most. Everyone needs to figure out for themselves which bait is most successful at catching Addish. You have a 50/50 chance.	2	1	4	5	Female/woman	30	4-year Bachelor''s degree	Less than $25,000	Rural: Population between 2,500 and 10,000	5	4	3	5	6	6	5	6	5	7	6	4	6	5	Germany,United Kingdom,United States	8	Zigu	7712	305450	Addish	40	22	1	6	2024-04-09T02:56:26Z
441	37	1	1	0	0	12	0.9	A successful fisherman absolutely must catch the fish that fetches the highest price. Addish fish will earn you the most. Everyone needs to figure out for themselves which bait is most successful at catching Addish.	A successful fisherman absolutely must catch the fish that fetches the highest price. Addish fish can earn you the most. Everyone needs to figure out for themselves which bait is most successful at catching Addish. You have a 50/50 chance.	2	1	4	5	Female/woman	30	4-year Bachelor''s degree	Less than $25,000	Rural: Population between 2,500 and 10,000	5	4	3	5	6	6	5	6	5	7	6	4	6	5	Germany,United Kingdom,United States	9	Zigu	4832.3000001907	314898	Addish	19	16	1	7	2024-04-09T02:56:26Z
442	37	1	1	0	0	12	0.9	A successful fisherman absolutely must catch the fish that fetches the highest price. Addish fish will earn you the most. Everyone needs to figure out for themselves which bait is most successful at catching Addish.	A successful fisherman absolutely must catch the fish that fetches the highest price. Addish fish can earn you the most. Everyone needs to figure out for themselves which bait is most successful at catching Addish. You have a 50/50 chance.	2	1	4	5	Female/woman	30	4-year Bachelor''s degree	Less than $25,000	Rural: Population between 2,500 and 10,000	5	4	3	5	6	6	5	6	5	7	6	4	6	5	Germany,United Kingdom,United States	10	Vlid	6510.2000000477	325878	Locona	23	14	0	7	2024-04-09T02:56:26Z
443	37	1	1	0	0	12	0.9	A successful fisherman absolutely must catch the fish that fetches the highest price. Addish fish will earn you the most. Everyone needs to figure out for themselves which bait is most successful at catching Addish.	A successful fisherman absolutely must catch the fish that fetches the highest price. Addish fish can earn you the most. Everyone needs to figure out for themselves which bait is most successful at catching Addish. You have a 50/50 chance.	2	1	4	5	Female/woman	30	4-year Bachelor''s degree	Less than $25,000	Rural: Population between 2,500 and 10,000	5	4	3	5	6	6	5	6	5	7	6	4	6	5	Germany,United Kingdom,United States	11	Zigu	5245.5	335694	Addish	18	7	1	8	2024-04-09T02:56:26Z
444	37	1	1	0	0	12	0.9	A successful fisherman absolutely must catch the fish that fetches the highest price. Addish fish will earn you the most. Everyone needs to figure out for themselves which bait is most successful at catching Addish.	A successful fisherman absolutely must catch the fish that fetches the highest price. Addish fish can earn you the most. Everyone needs to figure out for themselves which bait is most successful at catching Addish. You have a 50/50 chance.	2	1	4	5	Female/woman	30	4-year Bachelor''s degree	Less than $25,000	Rural: Population between 2,500 and 10,000	5	4	3	5	6	6	5	6	5	7	6	4	6	5	Germany,United Kingdom,United States	12	Vlid	8559.5	348156	Locona	36	18	0	8	2024-04-09T02:56:26Z
445	38	1	3	0	0	12	0.9	A successful fisherman absolutely must catch the fish that fetches the highest price. Addish fish will earn you the most. Everyone needs to figure out for themselves which bait is most successful at catching Addish.	A successful fisherman absolutely must catch the fish that fetches the highest price. Addish fish will earn you the most. Everyone needs to figure out for themselves which bait is most successful at catching Addish. I pass down a scroll. Chal bait is mostly successful.	3	1	2	4	Male/man	43	Graduate or professional degree (MA, MS, MBA, PhD, JD, MD, DDS, etc.)	$75,000 to $99,999	Urban: Population between 50,000 and 100,000	6	6	5	6	2	4	4	2	2	4	5	4	4	4	United States	1	Zigu	7053.8999999762	55418	Addish	20	-5	1	1	2024-04-09T02:57:19Z
446	38	1	3	0	0	12	0.9	A successful fisherman absolutely must catch the fish that fetches the highest price. Addish fish will earn you the most. Everyone needs to figure out for themselves which bait is most successful at catching Addish.	A successful fisherman absolutely must catch the fish that fetches the highest price. Addish fish will earn you the most. Everyone needs to figure out for themselves which bait is most successful at catching Addish. I pass down a scroll. Chal bait is mostly successful.	3	1	2	4	Male/man	43	Graduate or professional degree (MA, MS, MBA, PhD, JD, MD, DDS, etc.)	$75,000 to $99,999	Urban: Population between 50,000 and 100,000	6	6	5	6	2	4	4	2	2	4	5	4	4	4	United States	2	Chal	3871.2999999523	70357	Locona	30	0	0	1	2024-04-09T02:57:19Z
447	38	1	3	0	0	12	0.9	A successful fisherman absolutely must catch the fish that fetches the highest price. Addish fish will earn you the most. Everyone needs to figure out for themselves which bait is most successful at catching Addish.	A successful fisherman absolutely must catch the fish that fetches the highest price. Addish fish will earn you the most. Everyone needs to figure out for themselves which bait is most successful at catching Addish. I pass down a scroll. Chal bait is mostly successful.	3	1	2	4	Male/man	43	Graduate or professional degree (MA, MS, MBA, PhD, JD, MD, DDS, etc.)	$75,000 to $99,999	Urban: Population between 50,000 and 100,000	6	6	5	6	2	4	4	2	2	4	5	4	4	4	United States	3	Vlid	2272.3999999762	77224	Locona	32	7	0	1	2024-04-09T02:57:19Z
448	38	1	3	0	0	12	0.9	A successful fisherman absolutely must catch the fish that fetches the highest price. Addish fish will earn you the most. Everyone needs to figure out for themselves which bait is most successful at catching Addish.	A successful fisherman absolutely must catch the fish that fetches the highest price. Addish fish will earn you the most. Everyone needs to figure out for themselves which bait is most successful at catching Addish. I pass down a scroll. Chal bait is mostly successful.	3	1	2	4	Male/man	43	Graduate or professional degree (MA, MS, MBA, PhD, JD, MD, DDS, etc.)	$75,000 to $99,999	Urban: Population between 50,000 and 100,000	6	6	5	6	2	4	4	2	2	4	5	4	4	4	United States	4	Grib	4034.3999999762	84078	Addish	38	20	1	2	2024-04-09T02:57:19Z
449	38	1	3	0	0	12	0.9	A successful fisherman absolutely must catch the fish that fetches the highest price. Addish fish will earn you the most. Everyone needs to figure out for themselves which bait is most successful at catching Addish.	A successful fisherman absolutely must catch the fish that fetches the highest price. Addish fish will earn you the most. Everyone needs to figure out for themselves which bait is most successful at catching Addish. I pass down a scroll. Chal bait is mostly successful.	3	1	2	4	Male/man	43	Graduate or professional degree (MA, MS, MBA, PhD, JD, MD, DDS, etc.)	$75,000 to $99,999	Urban: Population between 50,000 and 100,000	6	6	5	6	2	4	4	2	2	4	5	4	4	4	United States	5	Chal	4981.1000000238	91538	Addish	9	4	0	2	2024-04-09T02:57:19Z
450	38	1	3	0	0	12	0.9	A successful fisherman absolutely must catch the fish that fetches the highest price. Addish fish will earn you the most. Everyone needs to figure out for themselves which bait is most successful at catching Addish.	A successful fisherman absolutely must catch the fish that fetches the highest price. Addish fish will earn you the most. Everyone needs to figure out for themselves which bait is most successful at catching Addish. I pass down a scroll. Chal bait is mostly successful.	3	1	2	4	Male/man	43	Graduate or professional degree (MA, MS, MBA, PhD, JD, MD, DDS, etc.)	$75,000 to $99,999	Urban: Population between 50,000 and 100,000	6	6	5	6	2	4	4	2	2	4	5	4	4	4	United States	6	Chal	2982.7999999523	96583	Locona	29	8	0	2	2024-04-09T02:57:19Z
451	38	1	3	0	0	12	0.9	A successful fisherman absolutely must catch the fish that fetches the highest price. Addish fish will earn you the most. Everyone needs to figure out for themselves which bait is most successful at catching Addish.	A successful fisherman absolutely must catch the fish that fetches the highest price. Addish fish will earn you the most. Everyone needs to figure out for themselves which bait is most successful at catching Addish. I pass down a scroll. Chal bait is mostly successful.	3	1	2	4	Male/man	43	Graduate or professional degree (MA, MS, MBA, PhD, JD, MD, DDS, etc.)	$75,000 to $99,999	Urban: Population between 50,000 and 100,000	6	6	5	6	2	4	4	2	2	4	5	4	4	4	United States	7	Chal	1748.5999999046	100070	Addish	23	6	0	2	2024-04-09T02:57:19Z
452	38	1	3	0	0	12	0.9	A successful fisherman absolutely must catch the fish that fetches the highest price. Addish fish will earn you the most. Everyone needs to figure out for themselves which bait is most successful at catching Addish.	A successful fisherman absolutely must catch the fish that fetches the highest price. Addish fish will earn you the most. Everyone needs to figure out for themselves which bait is most successful at catching Addish. I pass down a scroll. Chal bait is mostly successful.	3	1	2	4	Male/man	43	Graduate or professional degree (MA, MS, MBA, PhD, JD, MD, DDS, etc.)	$75,000 to $99,999	Urban: Population between 50,000 and 100,000	6	6	5	6	2	4	4	2	2	4	5	4	4	4	United States	8	Zigu	1861.1000000238	103669	Addish	19	0	1	3	2024-04-09T02:57:19Z
453	38	1	3	0	0	12	0.9	A successful fisherman absolutely must catch the fish that fetches the highest price. Addish fish will earn you the most. Everyone needs to figure out for themselves which bait is most successful at catching Addish.	A successful fisherman absolutely must catch the fish that fetches the highest price. Addish fish will earn you the most. Everyone needs to figure out for themselves which bait is most successful at catching Addish. I pass down a scroll. Chal bait is mostly successful.	3	1	2	4	Male/man	43	Graduate or professional degree (MA, MS, MBA, PhD, JD, MD, DDS, etc.)	$75,000 to $99,999	Urban: Population between 50,000 and 100,000	6	6	5	6	2	4	4	2	2	4	5	4	4	4	United States	9	Vlid	2074.3000000715	107370	Locona	13	-12	0	3	2024-04-09T02:57:19Z
454	38	1	3	0	0	12	0.9	A successful fisherman absolutely must catch the fish that fetches the highest price. Addish fish will earn you the most. Everyone needs to figure out for themselves which bait is most successful at catching Addish.	A successful fisherman absolutely must catch the fish that fetches the highest price. Addish fish will earn you the most. Everyone needs to figure out for themselves which bait is most successful at catching Addish. I pass down a scroll. Chal bait is mostly successful.	3	1	2	4	Male/man	43	Graduate or professional degree (MA, MS, MBA, PhD, JD, MD, DDS, etc.)	$75,000 to $99,999	Urban: Population between 50,000 and 100,000	6	6	5	6	2	4	4	2	2	4	5	4	4	4	United States	10	Chal	1524.7999999523	110307	Locona	19	-18	0	3	2024-04-09T02:57:19Z
455	38	1	3	0	0	12	0.9	A successful fisherman absolutely must catch the fish that fetches the highest price. Addish fish will earn you the most. Everyone needs to figure out for themselves which bait is most successful at catching Addish.	A successful fisherman absolutely must catch the fish that fetches the highest price. Addish fish will earn you the most. Everyone needs to figure out for themselves which bait is most successful at catching Addish. I pass down a scroll. Chal bait is mostly successful.	3	1	2	4	Male/man	43	Graduate or professional degree (MA, MS, MBA, PhD, JD, MD, DDS, etc.)	$75,000 to $99,999	Urban: Population between 50,000 and 100,000	6	6	5	6	2	4	4	2	2	4	5	4	4	4	United States	11	Grib	2083.1999999285	114163	Addish	29	-14	1	4	2024-04-09T02:57:19Z
456	38	1	3	0	0	12	0.9	A successful fisherman absolutely must catch the fish that fetches the highest price. Addish fish will earn you the most. Everyone needs to figure out for themselves which bait is most successful at catching Addish.	A successful fisherman absolutely must catch the fish that fetches the highest price. Addish fish will earn you the most. Everyone needs to figure out for themselves which bait is most successful at catching Addish. I pass down a scroll. Chal bait is mostly successful.	3	1	2	4	Male/man	43	Graduate or professional degree (MA, MS, MBA, PhD, JD, MD, DDS, etc.)	$75,000 to $99,999	Urban: Population between 50,000 and 100,000	6	6	5	6	2	4	4	2	2	4	5	4	4	4	United States	12	Chal	1483.3000000715	117086	Locona	42	3	0	4	2024-04-09T02:57:19Z
457	39	1	6	1	1	12	0.9	A successful fisherman absolutely must pick the right bait to use. Grib and Zigu bait are the best.	A successful fisherman absolutely must pick the right bait to use. Grib and Zigu bait are the best. Make sure you alternate which bait you use.	4	1	5	4	Male/man	40	Graduate or professional degree (MA, MS, MBA, PhD, JD, MD, DDS, etc.)	$100,000 to $149,999	Very Urban: Population greater than 100,000	7	5	5	6	3	5	5	5	2	3	1	7	1	2	Canada,France,Ireland,United Kingdom,United States	1	Grib	8998	104683	Locona	11	-14	0	0	2024-04-09T02:57:22Z
458	39	1	6	1	1	12	0.9	A successful fisherman absolutely must pick the right bait to use. Grib and Zigu bait are the best.	A successful fisherman absolutely must pick the right bait to use. Grib and Zigu bait are the best. Make sure you alternate which bait you use.	4	1	5	4	Male/man	40	Graduate or professional degree (MA, MS, MBA, PhD, JD, MD, DDS, etc.)	$100,000 to $149,999	Very Urban: Population greater than 100,000	7	5	5	6	3	5	5	5	2	3	1	7	1	2	Canada,France,Ireland,United Kingdom,United States	2	Zigu	3694.5999999046	114658	Addish	30	-9	0	0	2024-04-09T02:57:22Z
459	39	1	6	1	1	12	0.9	A successful fisherman absolutely must pick the right bait to use. Grib and Zigu bait are the best.	A successful fisherman absolutely must pick the right bait to use. Grib and Zigu bait are the best. Make sure you alternate which bait you use.	4	1	5	4	Male/man	40	Graduate or professional degree (MA, MS, MBA, PhD, JD, MD, DDS, etc.)	$100,000 to $149,999	Very Urban: Population greater than 100,000	7	5	5	6	3	5	5	5	2	3	1	7	1	2	Canada,France,Ireland,United Kingdom,United States	3	Zigu	3487	124234	Locona	46	12	0	0	2024-04-09T02:57:22Z
460	39	1	6	1	1	12	0.9	A successful fisherman absolutely must pick the right bait to use. Grib and Zigu bait are the best.	A successful fisherman absolutely must pick the right bait to use. Grib and Zigu bait are the best. Make sure you alternate which bait you use.	4	1	5	4	Male/man	40	Graduate or professional degree (MA, MS, MBA, PhD, JD, MD, DDS, etc.)	$100,000 to $149,999	Very Urban: Population greater than 100,000	7	5	5	6	3	5	5	5	2	3	1	7	1	2	Canada,France,Ireland,United Kingdom,United States	4	Zigu	2462.2999999523	131282	Locona	21	8	0	0	2024-04-09T02:57:22Z
461	39	1	6	1	1	12	0.9	A successful fisherman absolutely must pick the right bait to use. Grib and Zigu bait are the best.	A successful fisherman absolutely must pick the right bait to use. Grib and Zigu bait are the best. Make sure you alternate which bait you use.	4	1	5	4	Male/man	40	Graduate or professional degree (MA, MS, MBA, PhD, JD, MD, DDS, etc.)	$100,000 to $149,999	Very Urban: Population greater than 100,000	7	5	5	6	3	5	5	5	2	3	1	7	1	2	Canada,France,Ireland,United Kingdom,United States	5	Zigu	2598.3999998569	137666	Addish	20	3	0	0	2024-04-09T02:57:22Z
462	39	1	6	1	1	12	0.9	A successful fisherman absolutely must pick the right bait to use. Grib and Zigu bait are the best.	A successful fisherman absolutely must pick the right bait to use. Grib and Zigu bait are the best. Make sure you alternate which bait you use.	4	1	5	4	Male/man	40	Graduate or professional degree (MA, MS, MBA, PhD, JD, MD, DDS, etc.)	$100,000 to $149,999	Very Urban: Population greater than 100,000	7	5	5	6	3	5	5	5	2	3	1	7	1	2	Canada,France,Ireland,United Kingdom,United States	6	Grib	1743.0999999046	143306	Locona	48	26	0	0	2024-04-09T02:57:22Z
463	39	1	6	1	1	12	0.9	A successful fisherman absolutely must pick the right bait to use. Grib and Zigu bait are the best.	A successful fisherman absolutely must pick the right bait to use. Grib and Zigu bait are the best. Make sure you alternate which bait you use.	4	1	5	4	Male/man	40	Graduate or professional degree (MA, MS, MBA, PhD, JD, MD, DDS, etc.)	$100,000 to $149,999	Very Urban: Population greater than 100,000	7	5	5	6	3	5	5	5	2	3	1	7	1	2	Canada,France,Ireland,United Kingdom,United States	7	Grib	2783.0999999046	149915	Locona	12	13	0	0	2024-04-09T02:57:22Z
464	39	1	6	1	1	12	0.9	A successful fisherman absolutely must pick the right bait to use. Grib and Zigu bait are the best.	A successful fisherman absolutely must pick the right bait to use. Grib and Zigu bait are the best. Make sure you alternate which bait you use.	4	1	5	4	Male/man	40	Graduate or professional degree (MA, MS, MBA, PhD, JD, MD, DDS, etc.)	$100,000 to $149,999	Very Urban: Population greater than 100,000	7	5	5	6	3	5	5	5	2	3	1	7	1	2	Canada,France,Ireland,United Kingdom,United States	8	Zigu	1919.1000001431	154267	Locona	17	5	0	0	2024-04-09T02:57:22Z
465	39	1	6	1	1	12	0.9	A successful fisherman absolutely must pick the right bait to use. Grib and Zigu bait are the best.	A successful fisherman absolutely must pick the right bait to use. Grib and Zigu bait are the best. Make sure you alternate which bait you use.	4	1	5	4	Male/man	40	Graduate or professional degree (MA, MS, MBA, PhD, JD, MD, DDS, etc.)	$100,000 to $149,999	Very Urban: Population greater than 100,000	7	5	5	6	3	5	5	5	2	3	1	7	1	2	Canada,France,Ireland,United Kingdom,United States	9	Grib	3266	159074	Locona	20	0	0	0	2024-04-09T02:57:22Z
466	39	1	6	1	1	12	0.9	A successful fisherman absolutely must pick the right bait to use. Grib and Zigu bait are the best.	A successful fisherman absolutely must pick the right bait to use. Grib and Zigu bait are the best. Make sure you alternate which bait you use.	4	1	5	4	Male/man	40	Graduate or professional degree (MA, MS, MBA, PhD, JD, MD, DDS, etc.)	$100,000 to $149,999	Very Urban: Population greater than 100,000	7	5	5	6	3	5	5	5	2	3	1	7	1	2	Canada,France,Ireland,United Kingdom,United States	10	Grib	2527	163002	Locona	26	1	0	0	2024-04-09T02:57:22Z
467	39	1	6	1	1	12	0.9	A successful fisherman absolutely must pick the right bait to use. Grib and Zigu bait are the best.	A successful fisherman absolutely must pick the right bait to use. Grib and Zigu bait are the best. Make sure you alternate which bait you use.	4	1	5	4	Male/man	40	Graduate or professional degree (MA, MS, MBA, PhD, JD, MD, DDS, etc.)	$100,000 to $149,999	Very Urban: Population greater than 100,000	7	5	5	6	3	5	5	5	2	3	1	7	1	2	Canada,France,Ireland,United Kingdom,United States	11	Zigu	1775.2999999523	166850	Locona	33	9	0	0	2024-04-09T02:57:22Z
468	39	1	6	1	1	12	0.9	A successful fisherman absolutely must pick the right bait to use. Grib and Zigu bait are the best.	A successful fisherman absolutely must pick the right bait to use. Grib and Zigu bait are the best. Make sure you alternate which bait you use.	4	1	5	4	Male/man	40	Graduate or professional degree (MA, MS, MBA, PhD, JD, MD, DDS, etc.)	$100,000 to $149,999	Very Urban: Population greater than 100,000	7	5	5	6	3	5	5	5	2	3	1	7	1	2	Canada,France,Ireland,United Kingdom,United States	12	Zigu	1990.5999999046	170386	Locona	11	-5	0	0	2024-04-09T02:57:22Z
469	40	1	4	1	1	12	0.9	A successful fisherman absolutely must catch the fish that fetches the highest price. Addish fish will earn you the most. Everyone needs to figure out for themselves which bait is most successful at catching Addish.	A successful fisherman absolutely must catch the fish that fetches the highest price. Addish fish will earn you the most. Everyone needs to figure out for themselves which bait is most successful at catching Addish.	4	1	2	5	Female/woman	40	4-year Bachelor''s degree	$200,000 or more	Suburban/Small Town: Population between 10,000 and 50,000	7	7	2	7	5	1	1	1	1	1	5	3	4	1	France	1	Grib	12067.599999905	112982	Locona	13	-12	0	0	2024-04-09T02:57:47Z
470	40	1	4	1	1	12	0.9	A successful fisherman absolutely must catch the fish that fetches the highest price. Addish fish will earn you the most. Everyone needs to figure out for themselves which bait is most successful at catching Addish.	A successful fisherman absolutely must catch the fish that fetches the highest price. Addish fish will earn you the most. Everyone needs to figure out for themselves which bait is most successful at catching Addish.	4	1	2	5	Female/woman	40	4-year Bachelor''s degree	$200,000 or more	Suburban/Small Town: Population between 10,000 and 50,000	7	7	2	7	5	1	1	1	1	1	5	3	4	1	France	2	Vlid	5278.7999999523	131858	Addish	11	-26	1	1	2024-04-09T02:57:47Z
471	40	1	4	1	1	12	0.9	A successful fisherman absolutely must catch the fish that fetches the highest price. Addish fish will earn you the most. Everyone needs to figure out for themselves which bait is most successful at catching Addish.	A successful fisherman absolutely must catch the fish that fetches the highest price. Addish fish will earn you the most. Everyone needs to figure out for themselves which bait is most successful at catching Addish.	4	1	2	5	Female/woman	40	4-year Bachelor''s degree	$200,000 or more	Suburban/Small Town: Population between 10,000 and 50,000	7	7	2	7	5	1	1	1	1	1	5	3	4	1	France	3	Zigu	4172.7999999523	146821	Locona	6	-45	0	1	2024-04-09T02:57:47Z
472	40	1	4	1	1	12	0.9	A successful fisherman absolutely must catch the fish that fetches the highest price. Addish fish will earn you the most. Everyone needs to figure out for themselves which bait is most successful at catching Addish.	A successful fisherman absolutely must catch the fish that fetches the highest price. Addish fish will earn you the most. Everyone needs to figure out for themselves which bait is most successful at catching Addish.	4	1	2	5	Female/woman	40	4-year Bachelor''s degree	$200,000 or more	Suburban/Small Town: Population between 10,000 and 50,000	7	7	2	7	5	1	1	1	1	1	5	3	4	1	France	4	Chal	4236	155529	Addish	14	-56	1	2	2024-04-09T02:57:47Z
473	40	1	4	1	1	12	0.9	A successful fisherman absolutely must catch the fish that fetches the highest price. Addish fish will earn you the most. Everyone needs to figure out for themselves which bait is most successful at catching Addish.	A successful fisherman absolutely must catch the fish that fetches the highest price. Addish fish will earn you the most. Everyone needs to figure out for themselves which bait is most successful at catching Addish.	4	1	2	5	Female/woman	40	4-year Bachelor''s degree	$200,000 or more	Suburban/Small Town: Population between 10,000 and 50,000	7	7	2	7	5	1	1	1	1	1	5	3	4	1	France	5	Vlid	8148.8999999762	169275	Addish	20	-61	1	3	2024-04-09T02:57:47Z
474	40	1	4	1	1	12	0.9	A successful fisherman absolutely must catch the fish that fetches the highest price. Addish fish will earn you the most. Everyone needs to figure out for themselves which bait is most successful at catching Addish.	A successful fisherman absolutely must catch the fish that fetches the highest price. Addish fish will earn you the most. Everyone needs to figure out for themselves which bait is most successful at catching Addish.	4	1	2	5	Female/woman	40	4-year Bachelor''s degree	$200,000 or more	Suburban/Small Town: Population between 10,000 and 50,000	7	7	2	7	5	1	1	1	1	1	5	3	4	1	France	6	Zigu	4415.1000000238	181997	Locona	26	-60	0	3	2024-04-09T02:57:47Z
475	40	1	4	1	1	12	0.9	A successful fisherman absolutely must catch the fish that fetches the highest price. Addish fish will earn you the most. Everyone needs to figure out for themselves which bait is most successful at catching Addish.	A successful fisherman absolutely must catch the fish that fetches the highest price. Addish fish will earn you the most. Everyone needs to figure out for themselves which bait is most successful at catching Addish.	4	1	2	5	Female/woman	40	4-year Bachelor''s degree	$200,000 or more	Suburban/Small Town: Population between 10,000 and 50,000	7	7	2	7	5	1	1	1	1	1	5	3	4	1	France	7	Zigu	4155.7999999523	195692	Locona	26	-59	0	3	2024-04-09T02:57:47Z
476	40	1	4	1	1	12	0.9	A successful fisherman absolutely must catch the fish that fetches the highest price. Addish fish will earn you the most. Everyone needs to figure out for themselves which bait is most successful at catching Addish.	A successful fisherman absolutely must catch the fish that fetches the highest price. Addish fish will earn you the most. Everyone needs to figure out for themselves which bait is most successful at catching Addish.	4	1	2	5	Female/woman	40	4-year Bachelor''s degree	$200,000 or more	Suburban/Small Town: Population between 10,000 and 50,000	7	7	2	7	5	1	1	1	1	1	5	3	4	1	France	8	Zigu	2895.5999999046	204319	Locona	25	-59	0	3	2024-04-09T02:57:47Z
477	40	1	4	1	1	12	0.9	A successful fisherman absolutely must catch the fish that fetches the highest price. Addish fish will earn you the most. Everyone needs to figure out for themselves which bait is most successful at catching Addish.	A successful fisherman absolutely must catch the fish that fetches the highest price. Addish fish will earn you the most. Everyone needs to figure out for themselves which bait is most successful at catching Addish.	4	1	2	5	Female/woman	40	4-year Bachelor''s degree	$200,000 or more	Suburban/Small Town: Population between 10,000 and 50,000	7	7	2	7	5	1	1	1	1	1	5	3	4	1	France	9	Chal	3876.2999999523	211166	Addish	20	-64	1	4	2024-04-09T02:57:47Z
478	40	1	4	1	1	12	0.9	A successful fisherman absolutely must catch the fish that fetches the highest price. Addish fish will earn you the most. Everyone needs to figure out for themselves which bait is most successful at catching Addish.	A successful fisherman absolutely must catch the fish that fetches the highest price. Addish fish will earn you the most. Everyone needs to figure out for themselves which bait is most successful at catching Addish.	4	1	2	5	Female/woman	40	4-year Bachelor''s degree	$200,000 or more	Suburban/Small Town: Population between 10,000 and 50,000	7	7	2	7	5	1	1	1	1	1	5	3	4	1	France	10	Grib	4542.5	219343	Locona	5	-84	0	4	2024-04-09T02:57:47Z
479	40	1	4	1	1	12	0.9	A successful fisherman absolutely must catch the fish that fetches the highest price. Addish fish will earn you the most. Everyone needs to figure out for themselves which bait is most successful at catching Addish.	A successful fisherman absolutely must catch the fish that fetches the highest price. Addish fish will earn you the most. Everyone needs to figure out for themselves which bait is most successful at catching Addish.	4	1	2	5	Female/woman	40	4-year Bachelor''s degree	$200,000 or more	Suburban/Small Town: Population between 10,000 and 50,000	7	7	2	7	5	1	1	1	1	1	5	3	4	1	France	11	Zigu	2877	224624	Locona	24	-85	0	4	2024-04-09T02:57:47Z
480	40	1	4	1	1	12	0.9	A successful fisherman absolutely must catch the fish that fetches the highest price. Addish fish will earn you the most. Everyone needs to figure out for themselves which bait is most successful at catching Addish.	A successful fisherman absolutely must catch the fish that fetches the highest price. Addish fish will earn you the most. Everyone needs to figure out for themselves which bait is most successful at catching Addish.	4	1	2	5	Female/woman	40	4-year Bachelor''s degree	$200,000 or more	Suburban/Small Town: Population between 10,000 and 50,000	7	7	2	7	5	1	1	1	1	1	5	3	4	1	France	12	Zigu	2356.8000000715	229266	Locona	21	-89	0	4	2024-04-09T02:57:47Z
481	41	1	4	0	0	12	0.9	A successful fisherman absolutely must catch the fish that fetches the highest price. Addish fish will earn you the most. Everyone needs to figure out for themselves which bait is most successful at catching Addish.	A successful fisherman absolutely must catch the fish that fetches the highest price. Addish fish will earn you the most. Everyone needs to figure out for themselves which bait is most successful at catching Addish.	4	1	3	5	Male/man	37	4-year Bachelor''s degree	$150,000 to $199,999	Suburban/Small Town: Population between 10,000 and 50,000	5	6	5	4	2	4	3	5	2	4	5	5	3	5	Ireland	1	Zigu	15740.5	122610	Addish	1	-24	1	1	2024-04-09T02:58:51Z
482	41	1	4	0	0	12	0.9	A successful fisherman absolutely must catch the fish that fetches the highest price. Addish fish will earn you the most. Everyone needs to figure out for themselves which bait is most successful at catching Addish.	A successful fisherman absolutely must catch the fish that fetches the highest price. Addish fish will earn you the most. Everyone needs to figure out for themselves which bait is most successful at catching Addish.	4	1	3	5	Male/man	37	4-year Bachelor''s degree	$150,000 to $199,999	Suburban/Small Town: Population between 10,000 and 50,000	5	6	5	4	2	4	3	5	2	4	5	5	3	5	Ireland	2	Chal	6345.8999999762	141146	Locona	2	-47	0	1	2024-04-09T02:58:51Z
483	41	1	4	0	0	12	0.9	A successful fisherman absolutely must catch the fish that fetches the highest price. Addish fish will earn you the most. Everyone needs to figure out for themselves which bait is most successful at catching Addish.	A successful fisherman absolutely must catch the fish that fetches the highest price. Addish fish will earn you the most. Everyone needs to figure out for themselves which bait is most successful at catching Addish.	4	1	3	5	Male/man	37	4-year Bachelor''s degree	$150,000 to $199,999	Suburban/Small Town: Population between 10,000 and 50,000	5	6	5	4	2	4	3	5	2	4	5	5	3	5	Ireland	3	Grib	3909.3000000119	151588	Addish	13	-59	1	2	2024-04-09T02:58:51Z
484	41	1	4	0	0	12	0.9	A successful fisherman absolutely must catch the fish that fetches the highest price. Addish fish will earn you the most. Everyone needs to figure out for themselves which bait is most successful at catching Addish.	A successful fisherman absolutely must catch the fish that fetches the highest price. Addish fish will earn you the most. Everyone needs to figure out for themselves which bait is most successful at catching Addish.	4	1	3	5	Male/man	37	4-year Bachelor''s degree	$150,000 to $199,999	Suburban/Small Town: Population between 10,000 and 50,000	5	6	5	4	2	4	3	5	2	4	5	5	3	5	Ireland	4	Vlid	3841.8999999762	161676	Locona	8	-76	0	2	2024-04-09T02:58:51Z
485	41	1	4	0	0	12	0.9	A successful fisherman absolutely must catch the fish that fetches the highest price. Addish fish will earn you the most. Everyone needs to figure out for themselves which bait is most successful at catching Addish.	A successful fisherman absolutely must catch the fish that fetches the highest price. Addish fish will earn you the most. Everyone needs to figure out for themselves which bait is most successful at catching Addish.	4	1	3	5	Male/man	37	4-year Bachelor''s degree	$150,000 to $199,999	Suburban/Small Town: Population between 10,000 and 50,000	5	6	5	4	2	4	3	5	2	4	5	5	3	5	Ireland	5	Grib	5087.5	169719	Addish	36	-65	1	3	2024-04-09T02:58:51Z
486	41	1	4	0	0	12	0.9	A successful fisherman absolutely must catch the fish that fetches the highest price. Addish fish will earn you the most. Everyone needs to figure out for themselves which bait is most successful at catching Addish.	A successful fisherman absolutely must catch the fish that fetches the highest price. Addish fish will earn you the most. Everyone needs to figure out for themselves which bait is most successful at catching Addish.	4	1	3	5	Male/man	37	4-year Bachelor''s degree	$150,000 to $199,999	Suburban/Small Town: Population between 10,000 and 50,000	5	6	5	4	2	4	3	5	2	4	5	5	3	5	Ireland	6	Grib	3349.400000006	176192	Addish	27	-63	1	4	2024-04-09T02:58:51Z
487	41	1	4	0	0	12	0.9	A successful fisherman absolutely must catch the fish that fetches the highest price. Addish fish will earn you the most. Everyone needs to figure out for themselves which bait is most successful at catching Addish.	A successful fisherman absolutely must catch the fish that fetches the highest price. Addish fish will earn you the most. Everyone needs to figure out for themselves which bait is most successful at catching Addish.	4	1	3	5	Male/man	37	4-year Bachelor''s degree	$150,000 to $199,999	Suburban/Small Town: Population between 10,000 and 50,000	5	6	5	4	2	4	3	5	2	4	5	5	3	5	Ireland	7	Grib	4694.400000006	183546	Addish	37	-51	1	5	2024-04-09T02:58:51Z
488	41	1	4	0	0	12	0.9	A successful fisherman absolutely must catch the fish that fetches the highest price. Addish fish will earn you the most. Everyone needs to figure out for themselves which bait is most successful at catching Addish.	A successful fisherman absolutely must catch the fish that fetches the highest price. Addish fish will earn you the most. Everyone needs to figure out for themselves which bait is most successful at catching Addish.	4	1	3	5	Male/man	37	4-year Bachelor''s degree	$150,000 to $199,999	Suburban/Small Town: Population between 10,000 and 50,000	5	6	5	4	2	4	3	5	2	4	5	5	3	5	Ireland	8	Grib	3722	192345	Addish	16	-60	1	6	2024-04-09T02:58:51Z
489	41	1	4	0	0	12	0.9	A successful fisherman absolutely must catch the fish that fetches the highest price. Addish fish will earn you the most. Everyone needs to figure out for themselves which bait is most successful at catching Addish.	A successful fisherman absolutely must catch the fish that fetches the highest price. Addish fish will earn you the most. Everyone needs to figure out for themselves which bait is most successful at catching Addish.	4	1	3	5	Male/man	37	4-year Bachelor''s degree	$150,000 to $199,999	Suburban/Small Town: Population between 10,000 and 50,000	5	6	5	4	2	4	3	5	2	4	5	5	3	5	Ireland	9	Grib	3692.5	202223	Addish	3	-82	1	7	2024-04-09T02:58:51Z
490	41	1	4	0	0	12	0.9	A successful fisherman absolutely must catch the fish that fetches the highest price. Addish fish will earn you the most. Everyone needs to figure out for themselves which bait is most successful at catching Addish.	A successful fisherman absolutely must catch the fish that fetches the highest price. Addish fish will earn you the most. Everyone needs to figure out for themselves which bait is most successful at catching Addish.	4	1	3	5	Male/man	37	4-year Bachelor''s degree	$150,000 to $199,999	Suburban/Small Town: Population between 10,000 and 50,000	5	6	5	4	2	4	3	5	2	4	5	5	3	5	Ireland	10	Zigu	3976.6999999881	209018	Addish	24	-83	1	8	2024-04-09T02:58:51Z
491	41	1	4	0	0	12	0.9	A successful fisherman absolutely must catch the fish that fetches the highest price. Addish fish will earn you the most. Everyone needs to figure out for themselves which bait is most successful at catching Addish.	A successful fisherman absolutely must catch the fish that fetches the highest price. Addish fish will earn you the most. Everyone needs to figure out for themselves which bait is most successful at catching Addish.	4	1	3	5	Male/man	37	4-year Bachelor''s degree	$150,000 to $199,999	Suburban/Small Town: Population between 10,000 and 50,000	5	6	5	4	2	4	3	5	2	4	5	5	3	5	Ireland	11	Grib	3033.6000000238	215320	Addish	35	-73	1	9	2024-04-09T02:58:51Z
492	41	1	4	0	0	12	0.9	A successful fisherman absolutely must catch the fish that fetches the highest price. Addish fish will earn you the most. Everyone needs to figure out for themselves which bait is most successful at catching Addish.	A successful fisherman absolutely must catch the fish that fetches the highest price. Addish fish will earn you the most. Everyone needs to figure out for themselves which bait is most successful at catching Addish.	4	1	3	5	Male/man	37	4-year Bachelor''s degree	$150,000 to $199,999	Suburban/Small Town: Population between 10,000 and 50,000	5	6	5	4	2	4	3	5	2	4	5	5	3	5	Ireland	12	Zigu	3171	221711	Addish	1	-97	1	10	2024-04-09T02:58:51Z
493	42	1	6	0	0	12	0.9	A successful fisherman absolutely must pick the right bait to use. Grib and Zigu bait are the best.	A successful fisherman absolutely must pick the right bait to use. Grib and Zigu bait are the best. Vlid may also be used.	4	1	3	5	Male/man	57	Associate or technical degree	Less than $25,000	Urban: Population between 50,000 and 100,000	5	6	5	6	6	4	2	3	1	6	1	6	3	4	American Samoa,Australia,Fiji,Marshall Islands,New Zealand,Samoa,Thailand,Tonga,United States,Vanuatu	1	Grib	53220	285706	Addish	1	-24	1	1	2024-04-09T02:59:33Z
494	42	1	6	0	0	12	0.9	A successful fisherman absolutely must pick the right bait to use. Grib and Zigu bait are the best.	A successful fisherman absolutely must pick the right bait to use. Grib and Zigu bait are the best. Vlid may also be used.	4	1	3	5	Male/man	57	Associate or technical degree	Less than $25,000	Urban: Population between 50,000 and 100,000	5	6	5	6	6	4	2	3	1	6	1	6	3	4	American Samoa,Australia,Fiji,Marshall Islands,New Zealand,Samoa,Thailand,Tonga,United States,Vanuatu	2	Zigu	19070	352347	Addish	4	-45	1	2	2024-04-09T02:59:33Z
495	42	1	6	0	0	12	0.9	A successful fisherman absolutely must pick the right bait to use. Grib and Zigu bait are the best.	A successful fisherman absolutely must pick the right bait to use. Grib and Zigu bait are the best. Vlid may also be used.	4	1	3	5	Male/man	57	Associate or technical degree	Less than $25,000	Urban: Population between 50,000 and 100,000	5	6	5	6	6	4	2	3	1	6	1	6	3	4	American Samoa,Australia,Fiji,Marshall Islands,New Zealand,Samoa,Thailand,Tonga,United States,Vanuatu	3	Chal	26022	405981	Locona	2	-68	0	2	2024-04-09T02:59:33Z
496	42	1	6	0	0	12	0.9	A successful fisherman absolutely must pick the right bait to use. Grib and Zigu bait are the best.	A successful fisherman absolutely must pick the right bait to use. Grib and Zigu bait are the best. Vlid may also be used.	4	1	3	5	Male/man	57	Associate or technical degree	Less than $25,000	Urban: Population between 50,000 and 100,000	5	6	5	6	6	4	2	3	1	6	1	6	3	4	American Samoa,Australia,Fiji,Marshall Islands,New Zealand,Samoa,Thailand,Tonga,United States,Vanuatu	4	Vlid	5973	424175	Locona	20	-73	0	2	2024-04-09T02:59:33Z
497	42	1	6	0	0	12	0.9	A successful fisherman absolutely must pick the right bait to use. Grib and Zigu bait are the best.	A successful fisherman absolutely must pick the right bait to use. Grib and Zigu bait are the best. Vlid may also be used.	4	1	3	5	Male/man	57	Associate or technical degree	Less than $25,000	Urban: Population between 50,000 and 100,000	5	6	5	6	6	4	2	3	1	6	1	6	3	4	American Samoa,Australia,Fiji,Marshall Islands,New Zealand,Samoa,Thailand,Tonga,United States,Vanuatu	5	Vlid	3786	438601	Addish	13	-85	0	2	2024-04-09T02:59:33Z
498	42	1	6	0	0	12	0.9	A successful fisherman absolutely must pick the right bait to use. Grib and Zigu bait are the best.	A successful fisherman absolutely must pick the right bait to use. Grib and Zigu bait are the best. Vlid may also be used.	4	1	3	5	Male/man	57	Associate or technical degree	Less than $25,000	Urban: Population between 50,000 and 100,000	5	6	5	6	6	4	2	3	1	6	1	6	3	4	American Samoa,Australia,Fiji,Marshall Islands,New Zealand,Samoa,Thailand,Tonga,United States,Vanuatu	6	Grib	5274	450229	Addish	54	-56	1	3	2024-04-09T02:59:33Z
499	42	1	6	0	0	12	0.9	A successful fisherman absolutely must pick the right bait to use. Grib and Zigu bait are the best.	A successful fisherman absolutely must pick the right bait to use. Grib and Zigu bait are the best. Vlid may also be used.	4	1	3	5	Male/man	57	Associate or technical degree	Less than $25,000	Urban: Population between 50,000 and 100,000	5	6	5	6	6	4	2	3	1	6	1	6	3	4	American Samoa,Australia,Fiji,Marshall Islands,New Zealand,Samoa,Thailand,Tonga,United States,Vanuatu	7	Grib	3256	460859	Addish	31	-50	1	4	2024-04-09T02:59:33Z
500	42	1	6	0	0	12	0.9	A successful fisherman absolutely must pick the right bait to use. Grib and Zigu bait are the best.	A successful fisherman absolutely must pick the right bait to use. Grib and Zigu bait are the best. Vlid may also be used.	4	1	3	5	Male/man	57	Associate or technical degree	Less than $25,000	Urban: Population between 50,000 and 100,000	5	6	5	6	6	4	2	3	1	6	1	6	3	4	American Samoa,Australia,Fiji,Marshall Islands,New Zealand,Samoa,Thailand,Tonga,United States,Vanuatu	8	Zigu	4496	472709	Addish	12	-63	1	5	2024-04-09T02:59:33Z
501	42	1	6	0	0	12	0.9	A successful fisherman absolutely must pick the right bait to use. Grib and Zigu bait are the best.	A successful fisherman absolutely must pick the right bait to use. Grib and Zigu bait are the best. Vlid may also be used.	4	1	3	5	Male/man	57	Associate or technical degree	Less than $25,000	Urban: Population between 50,000 and 100,000	5	6	5	6	6	4	2	3	1	6	1	6	3	4	American Samoa,Australia,Fiji,Marshall Islands,New Zealand,Samoa,Thailand,Tonga,United States,Vanuatu	9	Grib	3950	479097	Addish	13	-75	1	6	2024-04-09T02:59:33Z
502	42	1	6	0	0	12	0.9	A successful fisherman absolutely must pick the right bait to use. Grib and Zigu bait are the best.	A successful fisherman absolutely must pick the right bait to use. Grib and Zigu bait are the best. Vlid may also be used.	4	1	3	5	Male/man	57	Associate or technical degree	Less than $25,000	Urban: Population between 50,000 and 100,000	5	6	5	6	6	4	2	3	1	6	1	6	3	4	American Samoa,Australia,Fiji,Marshall Islands,New Zealand,Samoa,Thailand,Tonga,United States,Vanuatu	10	Vlid	3400	484378	Locona	19	-81	0	6	2024-04-09T02:59:33Z
503	42	1	6	0	0	12	0.9	A successful fisherman absolutely must pick the right bait to use. Grib and Zigu bait are the best.	A successful fisherman absolutely must pick the right bait to use. Grib and Zigu bait are the best. Vlid may also be used.	4	1	3	5	Male/man	57	Associate or technical degree	Less than $25,000	Urban: Population between 50,000 and 100,000	5	6	5	6	6	4	2	3	1	6	1	6	3	4	American Samoa,Australia,Fiji,Marshall Islands,New Zealand,Samoa,Thailand,Tonga,United States,Vanuatu	11	Grib	3579	490190	Locona	50	-56	1	7	2024-04-09T02:59:33Z
504	42	1	6	0	0	12	0.9	A successful fisherman absolutely must pick the right bait to use. Grib and Zigu bait are the best.	A successful fisherman absolutely must pick the right bait to use. Grib and Zigu bait are the best. Vlid may also be used.	4	1	3	5	Male/man	57	Associate or technical degree	Less than $25,000	Urban: Population between 50,000 and 100,000	5	6	5	6	6	4	2	3	1	6	1	6	3	4	American Samoa,Australia,Fiji,Marshall Islands,New Zealand,Samoa,Thailand,Tonga,United States,Vanuatu	12	Grib	3387	497135	Addish	49	-32	1	8	2024-04-09T02:59:33Z
505	43	1	5	0	0	12	0.9	A successful fisherman absolutely must pick the right bait to use. Grib and Zigu bait are the best.	A successful fisherman absolutely must pick the right bait to use. Chal and Vlid bait are the best.	4	1	2	3	Female/woman	46	Graduate or professional degree (MA, MS, MBA, PhD, JD, MD, DDS, etc.)	$200,000 or more	Very Rural: Population less than 2,500	7	7	7	7	1	3	1	5	4	1	4	4	1	1	France	1	Grib	10443.199999999	134280	Addish	35	10	1	1	2024-04-09T03:00:16Z
506	43	1	5	0	0	12	0.9	A successful fisherman absolutely must pick the right bait to use. Grib and Zigu bait are the best.	A successful fisherman absolutely must pick the right bait to use. Chal and Vlid bait are the best.	4	1	2	3	Female/woman	46	Graduate or professional degree (MA, MS, MBA, PhD, JD, MD, DDS, etc.)	$200,000 or more	Very Rural: Population less than 2,500	7	7	7	7	1	3	1	5	4	1	4	4	1	1	France	2	Zigu	5496.6999999993	151725	Addish	34	19	1	2	2024-04-09T03:00:16Z
507	43	1	5	0	0	12	0.9	A successful fisherman absolutely must pick the right bait to use. Grib and Zigu bait are the best.	A successful fisherman absolutely must pick the right bait to use. Chal and Vlid bait are the best.	4	1	2	3	Female/woman	46	Graduate or professional degree (MA, MS, MBA, PhD, JD, MD, DDS, etc.)	$200,000 or more	Very Rural: Population less than 2,500	7	7	7	7	1	3	1	5	4	1	4	4	1	1	France	3	Vlid	4910.6999999993	163703	Locona	48	42	0	2	2024-04-09T03:00:16Z
508	43	1	5	0	0	12	0.9	A successful fisherman absolutely must pick the right bait to use. Grib and Zigu bait are the best.	A successful fisherman absolutely must pick the right bait to use. Chal and Vlid bait are the best.	4	1	2	3	Female/woman	46	Graduate or professional degree (MA, MS, MBA, PhD, JD, MD, DDS, etc.)	$200,000 or more	Very Rural: Population less than 2,500	7	7	7	7	1	3	1	5	4	1	4	4	1	1	France	4	Chal	2530.3999999985	172349	Locona	50	67	0	2	2024-04-09T03:00:16Z
509	43	1	5	0	0	12	0.9	A successful fisherman absolutely must pick the right bait to use. Grib and Zigu bait are the best.	A successful fisherman absolutely must pick the right bait to use. Chal and Vlid bait are the best.	4	1	2	3	Female/woman	46	Graduate or professional degree (MA, MS, MBA, PhD, JD, MD, DDS, etc.)	$200,000 or more	Very Rural: Population less than 2,500	7	7	7	7	1	3	1	5	4	1	4	4	1	1	France	5	Chal	3685.1000000015	181301	Locona	30	72	0	2	2024-04-09T03:00:16Z
510	43	1	5	0	0	12	0.9	A successful fisherman absolutely must pick the right bait to use. Grib and Zigu bait are the best.	A successful fisherman absolutely must pick the right bait to use. Chal and Vlid bait are the best.	4	1	2	3	Female/woman	46	Graduate or professional degree (MA, MS, MBA, PhD, JD, MD, DDS, etc.)	$200,000 or more	Very Rural: Population less than 2,500	7	7	7	7	1	3	1	5	4	1	4	4	1	1	France	6	Vlid	2440.1999999993	185780	Locona	37	84	0	2	2024-04-09T03:00:16Z
511	43	1	5	0	0	12	0.9	A successful fisherman absolutely must pick the right bait to use. Grib and Zigu bait are the best.	A successful fisherman absolutely must pick the right bait to use. Chal and Vlid bait are the best.	4	1	2	3	Female/woman	46	Graduate or professional degree (MA, MS, MBA, PhD, JD, MD, DDS, etc.)	$200,000 or more	Very Rural: Population less than 2,500	7	7	7	7	1	3	1	5	4	1	4	4	1	1	France	7	Chal	3003.3000000007	191540	Locona	53	112	0	2	2024-04-09T03:00:16Z
512	43	1	5	0	0	12	0.9	A successful fisherman absolutely must pick the right bait to use. Grib and Zigu bait are the best.	A successful fisherman absolutely must pick the right bait to use. Chal and Vlid bait are the best.	4	1	2	3	Female/woman	46	Graduate or professional degree (MA, MS, MBA, PhD, JD, MD, DDS, etc.)	$200,000 or more	Very Rural: Population less than 2,500	7	7	7	7	1	3	1	5	4	1	4	4	1	1	France	8	Grib	2889.4000000022	196124	Addish	18	105	1	3	2024-04-09T03:00:16Z
513	43	1	5	0	0	12	0.9	A successful fisherman absolutely must pick the right bait to use. Grib and Zigu bait are the best.	A successful fisherman absolutely must pick the right bait to use. Chal and Vlid bait are the best.	4	1	2	3	Female/woman	46	Graduate or professional degree (MA, MS, MBA, PhD, JD, MD, DDS, etc.)	$200,000 or more	Very Rural: Population less than 2,500	7	7	7	7	1	3	1	5	4	1	4	4	1	1	France	9	Vlid	3415.3000000007	201276	Locona	26	106	0	3	2024-04-09T03:00:16Z
514	43	1	5	0	0	12	0.9	A successful fisherman absolutely must pick the right bait to use. Grib and Zigu bait are the best.	A successful fisherman absolutely must pick the right bait to use. Chal and Vlid bait are the best.	4	1	2	3	Female/woman	46	Graduate or professional degree (MA, MS, MBA, PhD, JD, MD, DDS, etc.)	$200,000 or more	Very Rural: Population less than 2,500	7	7	7	7	1	3	1	5	4	1	4	4	1	1	France	10	Chal	2659.3000000007	206118	Locona	41	122	0	3	2024-04-09T03:00:16Z
515	43	1	5	0	0	12	0.9	A successful fisherman absolutely must pick the right bait to use. Grib and Zigu bait are the best.	A successful fisherman absolutely must pick the right bait to use. Chal and Vlid bait are the best.	4	1	2	3	Female/woman	46	Graduate or professional degree (MA, MS, MBA, PhD, JD, MD, DDS, etc.)	$200,000 or more	Very Rural: Population less than 2,500	7	7	7	7	1	3	1	5	4	1	4	4	1	1	France	11	Chal	2307.1999999993	210514	Locona	13	110	0	3	2024-04-09T03:00:16Z
516	43	1	5	0	0	12	0.9	A successful fisherman absolutely must pick the right bait to use. Grib and Zigu bait are the best.	A successful fisherman absolutely must pick the right bait to use. Chal and Vlid bait are the best.	4	1	2	3	Female/woman	46	Graduate or professional degree (MA, MS, MBA, PhD, JD, MD, DDS, etc.)	$200,000 or more	Very Rural: Population less than 2,500	7	7	7	7	1	3	1	5	4	1	4	4	1	1	France	12	Zigu	2289.5	214206	Addish	16	101	1	4	2024-04-09T03:00:16Z
517	44	1	5	1	1	12	0.9	A successful fisherman absolutely must catch the fish that fetches the highest price. Addish fish will earn you the most. Everyone needs to figure out for themselves which bait is most successful at catching Addish.	A successful fisherman absolutely must catch the fish that fetches the highest price. Addish fish will earn you the most. The most successful bait for catching Addish is Chal or Vlid.	4	1	2	5	Female/woman	37	4-year Bachelor''s degree	$50,000 to $74,999	Suburban/Small Town: Population between 10,000 and 50,000	6	6	6	6	1	5	2	3	1	5	1	5	2	4	Ireland,United Kingdom	1	Chal	17711.899999857	170546	Addish	47	22	1	1	2024-04-09T03:01:23Z
518	44	1	5	1	1	12	0.9	A successful fisherman absolutely must catch the fish that fetches the highest price. Addish fish will earn you the most. Everyone needs to figure out for themselves which bait is most successful at catching Addish.	A successful fisherman absolutely must catch the fish that fetches the highest price. Addish fish will earn you the most. The most successful bait for catching Addish is Chal or Vlid.	4	1	2	5	Female/woman	37	4-year Bachelor''s degree	$50,000 to $74,999	Suburban/Small Town: Population between 10,000 and 50,000	6	6	6	6	1	5	2	3	1	5	1	5	2	4	Ireland,United Kingdom	2	Chal	6453	189690	Addish	20	17	1	2	2024-04-09T03:01:23Z
519	44	1	5	1	1	12	0.9	A successful fisherman absolutely must catch the fish that fetches the highest price. Addish fish will earn you the most. Everyone needs to figure out for themselves which bait is most successful at catching Addish.	A successful fisherman absolutely must catch the fish that fetches the highest price. Addish fish will earn you the most. The most successful bait for catching Addish is Chal or Vlid.	4	1	2	5	Female/woman	37	4-year Bachelor''s degree	$50,000 to $74,999	Suburban/Small Town: Population between 10,000 and 50,000	6	6	6	6	1	5	2	3	1	5	1	5	2	4	Ireland,United Kingdom	3	Vlid	5807.7999999523	211722	Addish	11	3	1	3	2024-04-09T03:01:23Z
520	44	1	5	1	1	12	0.9	A successful fisherman absolutely must catch the fish that fetches the highest price. Addish fish will earn you the most. Everyone needs to figure out for themselves which bait is most successful at catching Addish.	A successful fisherman absolutely must catch the fish that fetches the highest price. Addish fish will earn you the most. The most successful bait for catching Addish is Chal or Vlid.	4	1	2	5	Female/woman	37	4-year Bachelor''s degree	$50,000 to $74,999	Suburban/Small Town: Population between 10,000 and 50,000	6	6	6	6	1	5	2	3	1	5	1	5	2	4	Ireland,United Kingdom	4	Grib	4936.5	224396	Locona	14	-8	0	3	2024-04-09T03:01:23Z
521	44	1	5	1	1	12	0.9	A successful fisherman absolutely must catch the fish that fetches the highest price. Addish fish will earn you the most. Everyone needs to figure out for themselves which bait is most successful at catching Addish.	A successful fisherman absolutely must catch the fish that fetches the highest price. Addish fish will earn you the most. The most successful bait for catching Addish is Chal or Vlid.	4	1	2	5	Female/woman	37	4-year Bachelor''s degree	$50,000 to $74,999	Suburban/Small Town: Population between 10,000 and 50,000	6	6	6	6	1	5	2	3	1	5	1	5	2	4	Ireland,United Kingdom	5	Chal	3369.8999998569	234246	Addish	52	19	1	4	2024-04-09T03:01:23Z
522	44	1	5	1	1	12	0.9	A successful fisherman absolutely must catch the fish that fetches the highest price. Addish fish will earn you the most. Everyone needs to figure out for themselves which bait is most successful at catching Addish.	A successful fisherman absolutely must catch the fish that fetches the highest price. Addish fish will earn you the most. The most successful bait for catching Addish is Chal or Vlid.	4	1	2	5	Female/woman	37	4-year Bachelor''s degree	$50,000 to $74,999	Suburban/Small Town: Population between 10,000 and 50,000	6	6	6	6	1	5	2	3	1	5	1	5	2	4	Ireland,United Kingdom	6	Chal	3534.2000000477	244506	Addish	11	5	1	5	2024-04-09T03:01:23Z
523	44	1	5	1	1	12	0.9	A successful fisherman absolutely must catch the fish that fetches the highest price. Addish fish will earn you the most. Everyone needs to figure out for themselves which bait is most successful at catching Addish.	A successful fisherman absolutely must catch the fish that fetches the highest price. Addish fish will earn you the most. The most successful bait for catching Addish is Chal or Vlid.	4	1	2	5	Female/woman	37	4-year Bachelor''s degree	$50,000 to $74,999	Suburban/Small Town: Population between 10,000 and 50,000	6	6	6	6	1	5	2	3	1	5	1	5	2	4	Ireland,United Kingdom	7	Chal	4035.2000000477	256220	Addish	4	-16	1	6	2024-04-09T03:01:23Z
524	44	1	5	1	1	12	0.9	A successful fisherman absolutely must catch the fish that fetches the highest price. Addish fish will earn you the most. Everyone needs to figure out for themselves which bait is most successful at catching Addish.	A successful fisherman absolutely must catch the fish that fetches the highest price. Addish fish will earn you the most. The most successful bait for catching Addish is Chal or Vlid.	4	1	2	5	Female/woman	37	4-year Bachelor''s degree	$50,000 to $74,999	Suburban/Small Town: Population between 10,000 and 50,000	6	6	6	6	1	5	2	3	1	5	1	5	2	4	Ireland,United Kingdom	8	Zigu	4022.2000000477	267111	Locona	27	-14	0	6	2024-04-09T03:01:23Z
525	44	1	5	1	1	12	0.9	A successful fisherman absolutely must catch the fish that fetches the highest price. Addish fish will earn you the most. Everyone needs to figure out for themselves which bait is most successful at catching Addish.	A successful fisherman absolutely must catch the fish that fetches the highest price. Addish fish will earn you the most. The most successful bait for catching Addish is Chal or Vlid.	4	1	2	5	Female/woman	37	4-year Bachelor''s degree	$50,000 to $74,999	Suburban/Small Town: Population between 10,000 and 50,000	6	6	6	6	1	5	2	3	1	5	1	5	2	4	Ireland,United Kingdom	9	Chal	2971.8999998569	273667	Addish	29	-10	1	7	2024-04-09T03:01:23Z
526	44	1	5	1	1	12	0.9	A successful fisherman absolutely must catch the fish that fetches the highest price. Addish fish will earn you the most. Everyone needs to figure out for themselves which bait is most successful at catching Addish.	A successful fisherman absolutely must catch the fish that fetches the highest price. Addish fish will earn you the most. The most successful bait for catching Addish is Chal or Vlid.	4	1	2	5	Female/woman	37	4-year Bachelor''s degree	$50,000 to $74,999	Suburban/Small Town: Population between 10,000 and 50,000	6	6	6	6	1	5	2	3	1	5	1	5	2	4	Ireland,United Kingdom	10	Chal	4311.0999999046	281898	Addish	10	-25	1	8	2024-04-09T03:01:23Z
527	44	1	5	1	1	12	0.9	A successful fisherman absolutely must catch the fish that fetches the highest price. Addish fish will earn you the most. Everyone needs to figure out for themselves which bait is most successful at catching Addish.	A successful fisherman absolutely must catch the fish that fetches the highest price. Addish fish will earn you the most. The most successful bait for catching Addish is Chal or Vlid.	4	1	2	5	Female/woman	37	4-year Bachelor''s degree	$50,000 to $74,999	Suburban/Small Town: Population between 10,000 and 50,000	6	6	6	6	1	5	2	3	1	5	1	5	2	4	Ireland,United Kingdom	11	Chal	4819.7000000477	292364	Addish	28	-22	1	9	2024-04-09T03:01:23Z
528	44	1	5	1	1	12	0.9	A successful fisherman absolutely must catch the fish that fetches the highest price. Addish fish will earn you the most. Everyone needs to figure out for themselves which bait is most successful at catching Addish.	A successful fisherman absolutely must catch the fish that fetches the highest price. Addish fish will earn you the most. The most successful bait for catching Addish is Chal or Vlid.	4	1	2	5	Female/woman	37	4-year Bachelor''s degree	$50,000 to $74,999	Suburban/Small Town: Population between 10,000 and 50,000	6	6	6	6	1	5	2	3	1	5	1	5	2	4	Ireland,United Kingdom	12	Chal	5918.5999999046	303729	Addish	27	-20	1	10	2024-04-09T03:01:23Z
529	45	1	1	0	0	12	0.9	A successful fisherman absolutely must catch the fish that fetches the highest price. Addish fish will earn you the most. Everyone needs to figure out for themselves which bait is most successful at catching Addish.	A successful fisherman absolutely must catch the fish that fetches the highest price. Locona fish will earn you the most. Everyone needs to figure out for themselves which bait is most successful at catching Locona.	3	1	3	3	Male/man	71	Graduate or professional degree (MA, MS, MBA, PhD, JD, MD, DDS, etc.)	Prefer not to say	Urban: Population between 50,000 and 100,000	6	6	2	6	4	2	2	1	1	2	4	5	4	2	United Kingdom	1	Grib	21446	128863	Addish	15	-10	1	1	2024-04-09T03:01:29Z
530	45	1	1	0	0	12	0.9	A successful fisherman absolutely must catch the fish that fetches the highest price. Addish fish will earn you the most. Everyone needs to figure out for themselves which bait is most successful at catching Addish.	A successful fisherman absolutely must catch the fish that fetches the highest price. Locona fish will earn you the most. Everyone needs to figure out for themselves which bait is most successful at catching Locona.	3	1	3	3	Male/man	71	Graduate or professional degree (MA, MS, MBA, PhD, JD, MD, DDS, etc.)	Prefer not to say	Urban: Population between 50,000 and 100,000	6	6	2	6	4	2	2	1	1	2	4	5	4	2	United Kingdom	2	Chal	14338.799999997	156899	Locona	50	15	0	1	2024-04-09T03:01:29Z
531	45	1	1	0	0	12	0.9	A successful fisherman absolutely must catch the fish that fetches the highest price. Addish fish will earn you the most. Everyone needs to figure out for themselves which bait is most successful at catching Addish.	A successful fisherman absolutely must catch the fish that fetches the highest price. Locona fish will earn you the most. Everyone needs to figure out for themselves which bait is most successful at catching Locona.	3	1	3	3	Male/man	71	Graduate or professional degree (MA, MS, MBA, PhD, JD, MD, DDS, etc.)	Prefer not to say	Urban: Population between 50,000 and 100,000	6	6	2	6	4	2	2	1	1	2	4	5	4	2	United Kingdom	3	Vlid	7541.200000003	174083	Locona	25	15	0	1	2024-04-09T03:01:29Z
532	45	1	1	0	0	12	0.9	A successful fisherman absolutely must catch the fish that fetches the highest price. Addish fish will earn you the most. Everyone needs to figure out for themselves which bait is most successful at catching Addish.	A successful fisherman absolutely must catch the fish that fetches the highest price. Locona fish will earn you the most. Everyone needs to figure out for themselves which bait is most successful at catching Locona.	3	1	3	3	Male/man	71	Graduate or professional degree (MA, MS, MBA, PhD, JD, MD, DDS, etc.)	Prefer not to say	Urban: Population between 50,000 and 100,000	6	6	2	6	4	2	2	1	1	2	4	5	4	2	United Kingdom	4	Zigu	7035.1000000015	188886	Addish	4	-6	1	2	2024-04-09T03:01:29Z
533	45	1	1	0	0	12	0.9	A successful fisherman absolutely must catch the fish that fetches the highest price. Addish fish will earn you the most. Everyone needs to figure out for themselves which bait is most successful at catching Addish.	A successful fisherman absolutely must catch the fish that fetches the highest price. Locona fish will earn you the most. Everyone needs to figure out for themselves which bait is most successful at catching Locona.	3	1	3	3	Male/man	71	Graduate or professional degree (MA, MS, MBA, PhD, JD, MD, DDS, etc.)	Prefer not to say	Urban: Population between 50,000 and 100,000	6	6	2	6	4	2	2	1	1	2	4	5	4	2	United Kingdom	5	Chal	4447.299999997	197086	Locona	36	5	0	2	2024-04-09T03:01:29Z
534	45	1	1	0	0	12	0.9	A successful fisherman absolutely must catch the fish that fetches the highest price. Addish fish will earn you the most. Everyone needs to figure out for themselves which bait is most successful at catching Addish.	A successful fisherman absolutely must catch the fish that fetches the highest price. Locona fish will earn you the most. Everyone needs to figure out for themselves which bait is most successful at catching Locona.	3	1	3	3	Male/man	71	Graduate or professional degree (MA, MS, MBA, PhD, JD, MD, DDS, etc.)	Prefer not to say	Urban: Population between 50,000 and 100,000	6	6	2	6	4	2	2	1	1	2	4	5	4	2	United Kingdom	6	Chal	5029.3000000045	207828	Locona	54	34	0	2	2024-04-09T03:01:29Z
535	45	1	1	0	0	12	0.9	A successful fisherman absolutely must catch the fish that fetches the highest price. Addish fish will earn you the most. Everyone needs to figure out for themselves which bait is most successful at catching Addish.	A successful fisherman absolutely must catch the fish that fetches the highest price. Locona fish will earn you the most. Everyone needs to figure out for themselves which bait is most successful at catching Locona.	3	1	3	3	Male/man	71	Graduate or professional degree (MA, MS, MBA, PhD, JD, MD, DDS, etc.)	Prefer not to say	Urban: Population between 50,000 and 100,000	6	6	2	6	4	2	2	1	1	2	4	5	4	2	United Kingdom	7	Chal	4617.1999999955	217021	Locona	28	37	0	2	2024-04-09T03:01:29Z
536	45	1	1	0	0	12	0.9	A successful fisherman absolutely must catch the fish that fetches the highest price. Addish fish will earn you the most. Everyone needs to figure out for themselves which bait is most successful at catching Addish.	A successful fisherman absolutely must catch the fish that fetches the highest price. Locona fish will earn you the most. Everyone needs to figure out for themselves which bait is most successful at catching Locona.	3	1	3	3	Male/man	71	Graduate or professional degree (MA, MS, MBA, PhD, JD, MD, DDS, etc.)	Prefer not to say	Urban: Population between 50,000 and 100,000	6	6	2	6	4	2	2	1	1	2	4	5	4	2	United Kingdom	8	Chal	8429.6000000015	230542	Locona	34	46	0	2	2024-04-09T03:01:29Z
537	45	1	1	0	0	12	0.9	A successful fisherman absolutely must catch the fish that fetches the highest price. Addish fish will earn you the most. Everyone needs to figure out for themselves which bait is most successful at catching Addish.	A successful fisherman absolutely must catch the fish that fetches the highest price. Locona fish will earn you the most. Everyone needs to figure out for themselves which bait is most successful at catching Locona.	3	1	3	3	Male/man	71	Graduate or professional degree (MA, MS, MBA, PhD, JD, MD, DDS, etc.)	Prefer not to say	Urban: Population between 50,000 and 100,000	6	6	2	6	4	2	2	1	1	2	4	5	4	2	United Kingdom	9	Chal	12429.799999997	252347	Locona	50	71	0	2	2024-04-09T03:01:29Z
538	45	1	1	0	0	12	0.9	A successful fisherman absolutely must catch the fish that fetches the highest price. Addish fish will earn you the most. Everyone needs to figure out for themselves which bait is most successful at catching Addish.	A successful fisherman absolutely must catch the fish that fetches the highest price. Locona fish will earn you the most. Everyone needs to figure out for themselves which bait is most successful at catching Locona.	3	1	3	3	Male/man	71	Graduate or professional degree (MA, MS, MBA, PhD, JD, MD, DDS, etc.)	Prefer not to say	Urban: Population between 50,000 and 100,000	6	6	2	6	4	2	2	1	1	2	4	5	4	2	United Kingdom	10	Chal	9956.1000000015	266142	Locona	45	91	0	2	2024-04-09T03:01:29Z
539	45	1	1	0	0	12	0.9	A successful fisherman absolutely must catch the fish that fetches the highest price. Addish fish will earn you the most. Everyone needs to figure out for themselves which bait is most successful at catching Addish.	A successful fisherman absolutely must catch the fish that fetches the highest price. Locona fish will earn you the most. Everyone needs to figure out for themselves which bait is most successful at catching Locona.	3	1	3	3	Male/man	71	Graduate or professional degree (MA, MS, MBA, PhD, JD, MD, DDS, etc.)	Prefer not to say	Urban: Population between 50,000 and 100,000	6	6	2	6	4	2	2	1	1	2	4	5	4	2	United Kingdom	11	Chal	5277	274985	Addish	12	78	0	2	2024-04-09T03:01:29Z
540	45	1	1	0	0	12	0.9	A successful fisherman absolutely must catch the fish that fetches the highest price. Addish fish will earn you the most. Everyone needs to figure out for themselves which bait is most successful at catching Addish.	A successful fisherman absolutely must catch the fish that fetches the highest price. Locona fish will earn you the most. Everyone needs to figure out for themselves which bait is most successful at catching Locona.	3	1	3	3	Male/man	71	Graduate or professional degree (MA, MS, MBA, PhD, JD, MD, DDS, etc.)	Prefer not to say	Urban: Population between 50,000 and 100,000	6	6	2	6	4	2	2	1	1	2	4	5	4	2	United Kingdom	12	Chal	4408.900000006	288439	Locona	30	83	0	2	2024-04-09T03:01:29Z
541	46	1	3	0	0	12	0.9	A successful fisherman absolutely must pick the right bait to use. Grib and Zigu bait are the best.	A successful fisherman absolutely must pick the right bait to use. Vlid and Grib bait are the best.	4	1	2	5	Female/woman	56	Some high school or less	$25,000 to $49,999	Suburban/Small Town: Population between 10,000 and 50,000	7	3	4	6	6	5	5	3	1	6	5	5	5	5	Ireland,United Kingdom,United States	1	Grib	37333	226072	Addish	5	-20	1	1	2024-04-09T03:01:47Z
542	46	1	3	0	0	12	0.9	A successful fisherman absolutely must pick the right bait to use. Grib and Zigu bait are the best.	A successful fisherman absolutely must pick the right bait to use. Vlid and Grib bait are the best.	4	1	2	5	Female/woman	56	Some high school or less	$25,000 to $49,999	Suburban/Small Town: Population between 10,000 and 50,000	7	3	4	6	6	5	5	3	1	6	5	5	5	5	Ireland,United Kingdom,United States	2	Zigu	10119	264958	Addish	38	-7	1	2	2024-04-09T03:01:47Z
543	46	1	3	0	0	12	0.9	A successful fisherman absolutely must pick the right bait to use. Grib and Zigu bait are the best.	A successful fisherman absolutely must pick the right bait to use. Vlid and Grib bait are the best.	4	1	2	5	Female/woman	56	Some high school or less	$25,000 to $49,999	Suburban/Small Town: Population between 10,000 and 50,000	7	3	4	6	6	5	5	3	1	6	5	5	5	5	Ireland,United Kingdom,United States	3	Chal	13930	298454	Locona	26	-6	0	2	2024-04-09T03:01:47Z
544	46	1	3	0	0	12	0.9	A successful fisherman absolutely must pick the right bait to use. Grib and Zigu bait are the best.	A successful fisherman absolutely must pick the right bait to use. Vlid and Grib bait are the best.	4	1	2	5	Female/woman	56	Some high school or less	$25,000 to $49,999	Suburban/Small Town: Population between 10,000 and 50,000	7	3	4	6	6	5	5	3	1	6	5	5	5	5	Ireland,United Kingdom,United States	4	Vlid	5651	333686	Locona	31	0	0	2	2024-04-09T03:01:47Z
545	46	1	3	0	0	12	0.9	A successful fisherman absolutely must pick the right bait to use. Grib and Zigu bait are the best.	A successful fisherman absolutely must pick the right bait to use. Vlid and Grib bait are the best.	4	1	2	5	Female/woman	56	Some high school or less	$25,000 to $49,999	Suburban/Small Town: Population between 10,000 and 50,000	7	3	4	6	6	5	5	3	1	6	5	5	5	5	Ireland,United Kingdom,United States	5	Zigu	16708	366062	Addish	18	-7	1	3	2024-04-09T03:01:47Z
546	46	1	3	0	0	12	0.9	A successful fisherman absolutely must pick the right bait to use. Grib and Zigu bait are the best.	A successful fisherman absolutely must pick the right bait to use. Vlid and Grib bait are the best.	4	1	2	5	Female/woman	56	Some high school or less	$25,000 to $49,999	Suburban/Small Town: Population between 10,000 and 50,000	7	3	4	6	6	5	5	3	1	6	5	5	5	5	Ireland,United Kingdom,United States	6	Chal	5207	380518	Locona	11	-21	0	3	2024-04-09T03:01:47Z
547	46	1	3	0	0	12	0.9	A successful fisherman absolutely must pick the right bait to use. Grib and Zigu bait are the best.	A successful fisherman absolutely must pick the right bait to use. Vlid and Grib bait are the best.	4	1	2	5	Female/woman	56	Some high school or less	$25,000 to $49,999	Suburban/Small Town: Population between 10,000 and 50,000	7	3	4	6	6	5	5	3	1	6	5	5	5	5	Ireland,United Kingdom,United States	7	Grib	18208	407546	Addish	31	-15	1	4	2024-04-09T03:01:47Z
548	46	1	3	0	0	12	0.9	A successful fisherman absolutely must pick the right bait to use. Grib and Zigu bait are the best.	A successful fisherman absolutely must pick the right bait to use. Vlid and Grib bait are the best.	4	1	2	5	Female/woman	56	Some high school or less	$25,000 to $49,999	Suburban/Small Town: Population between 10,000 and 50,000	7	3	4	6	6	5	5	3	1	6	5	5	5	5	Ireland,United Kingdom,United States	8	Grib	12515	426518	Addish	29	-11	1	5	2024-04-09T03:01:47Z
549	46	1	3	0	0	12	0.9	A successful fisherman absolutely must pick the right bait to use. Grib and Zigu bait are the best.	A successful fisherman absolutely must pick the right bait to use. Vlid and Grib bait are the best.	4	1	2	5	Female/woman	56	Some high school or less	$25,000 to $49,999	Suburban/Small Town: Population between 10,000 and 50,000	7	3	4	6	6	5	5	3	1	6	5	5	5	5	Ireland,United Kingdom,United States	9	Vlid	6263	439011	Locona	8	-28	0	5	2024-04-09T03:01:47Z
550	46	1	3	0	0	12	0.9	A successful fisherman absolutely must pick the right bait to use. Grib and Zigu bait are the best.	A successful fisherman absolutely must pick the right bait to use. Vlid and Grib bait are the best.	4	1	2	5	Female/woman	56	Some high school or less	$25,000 to $49,999	Suburban/Small Town: Population between 10,000 and 50,000	7	3	4	6	6	5	5	3	1	6	5	5	5	5	Ireland,United Kingdom,United States	10	Grib	8299	451882	Addish	17	-36	1	6	2024-04-09T03:01:47Z
551	46	1	3	0	0	12	0.9	A successful fisherman absolutely must pick the right bait to use. Grib and Zigu bait are the best.	A successful fisherman absolutely must pick the right bait to use. Vlid and Grib bait are the best.	4	1	2	5	Female/woman	56	Some high school or less	$25,000 to $49,999	Suburban/Small Town: Population between 10,000 and 50,000	7	3	4	6	6	5	5	3	1	6	5	5	5	5	Ireland,United Kingdom,United States	11	Zigu	6903	465334	Addish	32	-29	1	7	2024-04-09T03:01:47Z
552	46	1	3	0	0	12	0.9	A successful fisherman absolutely must pick the right bait to use. Grib and Zigu bait are the best.	A successful fisherman absolutely must pick the right bait to use. Vlid and Grib bait are the best.	4	1	2	5	Female/woman	56	Some high school or less	$25,000 to $49,999	Suburban/Small Town: Population between 10,000 and 50,000	7	3	4	6	6	5	5	3	1	6	5	5	5	5	Ireland,United Kingdom,United States	12	Zigu	6723	479311	Addish	38	-16	1	8	2024-04-09T03:01:47Z
553	47	1	3	0	0	12	0.9	A successful fisherman absolutely must pick the right bait to use. Grib and Zigu bait are the best.	A successful fisherman absolutely must pick the right bait to use. Grib and Zigu bait are the best.	2	1	5	3	Female/woman	33	Some college, but no degree	$75,000 to $99,999	Suburban/Small Town: Population between 10,000 and 50,000	7	7	7	7	6	4	1	3	1	5	4	6	1	5	United States	1	Zigu	24693	254086	Addish	47	22	1	1	2024-04-09T03:01:54Z
554	47	1	3	0	0	12	0.9	A successful fisherman absolutely must pick the right bait to use. Grib and Zigu bait are the best.	A successful fisherman absolutely must pick the right bait to use. Grib and Zigu bait are the best.	2	1	5	3	Female/woman	33	Some college, but no degree	$75,000 to $99,999	Suburban/Small Town: Population between 10,000 and 50,000	7	7	7	7	6	4	1	3	1	5	4	6	1	5	United States	2	Grib	9339	307237	Addish	35	32	1	2	2024-04-09T03:01:54Z
555	47	1	3	0	0	12	0.9	A successful fisherman absolutely must pick the right bait to use. Grib and Zigu bait are the best.	A successful fisherman absolutely must pick the right bait to use. Grib and Zigu bait are the best.	2	1	5	3	Female/woman	33	Some college, but no degree	$75,000 to $99,999	Suburban/Small Town: Population between 10,000 and 50,000	7	7	7	7	6	4	1	3	1	5	4	6	1	5	United States	3	Grib	13002	338099	Addish	12	19	1	3	2024-04-09T03:01:54Z
556	47	1	3	0	0	12	0.9	A successful fisherman absolutely must pick the right bait to use. Grib and Zigu bait are the best.	A successful fisherman absolutely must pick the right bait to use. Grib and Zigu bait are the best.	2	1	5	3	Female/woman	33	Some college, but no degree	$75,000 to $99,999	Suburban/Small Town: Population between 10,000 and 50,000	7	7	7	7	6	4	1	3	1	5	4	6	1	5	United States	4	Zigu	8575.9999999999	357820	Addish	51	45	1	4	2024-04-09T03:01:54Z
557	47	1	3	0	0	12	0.9	A successful fisherman absolutely must pick the right bait to use. Grib and Zigu bait are the best.	A successful fisherman absolutely must pick the right bait to use. Grib and Zigu bait are the best.	2	1	5	3	Female/woman	33	Some college, but no degree	$75,000 to $99,999	Suburban/Small Town: Population between 10,000 and 50,000	7	7	7	7	6	4	1	3	1	5	4	6	1	5	United States	5	Zigu	5076.0000000001	370464	Locona	12	32	1	5	2024-04-09T03:01:54Z
558	47	1	3	0	0	12	0.9	A successful fisherman absolutely must pick the right bait to use. Grib and Zigu bait are the best.	A successful fisherman absolutely must pick the right bait to use. Grib and Zigu bait are the best.	2	1	5	3	Female/woman	33	Some college, but no degree	$75,000 to $99,999	Suburban/Small Town: Population between 10,000 and 50,000	7	7	7	7	6	4	1	3	1	5	4	6	1	5	United States	6	Zigu	4641	387449	Addish	39	46	1	6	2024-04-09T03:01:54Z
559	47	1	3	0	0	12	0.9	A successful fisherman absolutely must pick the right bait to use. Grib and Zigu bait are the best.	A successful fisherman absolutely must pick the right bait to use. Grib and Zigu bait are the best.	2	1	5	3	Female/woman	33	Some college, but no degree	$75,000 to $99,999	Suburban/Small Town: Population between 10,000 and 50,000	7	7	7	7	6	4	1	3	1	5	4	6	1	5	United States	7	Zigu	3900.9999999999	396638	Addish	55	76	1	7	2024-04-09T03:01:54Z
560	47	1	3	0	0	12	0.9	A successful fisherman absolutely must pick the right bait to use. Grib and Zigu bait are the best.	A successful fisherman absolutely must pick the right bait to use. Grib and Zigu bait are the best.	2	1	5	3	Female/woman	33	Some college, but no degree	$75,000 to $99,999	Suburban/Small Town: Population between 10,000 and 50,000	7	7	7	7	6	4	1	3	1	5	4	6	1	5	United States	8	Grib	4012	405180	Addish	24	75	1	8	2024-04-09T03:01:54Z
561	47	1	3	0	0	12	0.9	A successful fisherman absolutely must pick the right bait to use. Grib and Zigu bait are the best.	A successful fisherman absolutely must pick the right bait to use. Grib and Zigu bait are the best.	2	1	5	3	Female/woman	33	Some college, but no degree	$75,000 to $99,999	Suburban/Small Town: Population between 10,000 and 50,000	7	7	7	7	6	4	1	3	1	5	4	6	1	5	United States	9	Zigu	3366	413309	Addish	33	83	1	9	2024-04-09T03:01:54Z
562	47	1	3	0	0	12	0.9	A successful fisherman absolutely must pick the right bait to use. Grib and Zigu bait are the best.	A successful fisherman absolutely must pick the right bait to use. Grib and Zigu bait are the best.	2	1	5	3	Female/woman	33	Some college, but no degree	$75,000 to $99,999	Suburban/Small Town: Population between 10,000 and 50,000	7	7	7	7	6	4	1	3	1	5	4	6	1	5	United States	10	Zigu	3280	422454	Addish	21	79	1	10	2024-04-09T03:01:54Z
563	47	1	3	0	0	12	0.9	A successful fisherman absolutely must pick the right bait to use. Grib and Zigu bait are the best.	A successful fisherman absolutely must pick the right bait to use. Grib and Zigu bait are the best.	2	1	5	3	Female/woman	33	Some college, but no degree	$75,000 to $99,999	Suburban/Small Town: Population between 10,000 and 50,000	7	7	7	7	6	4	1	3	1	5	4	6	1	5	United States	11	Zigu	3495.9999999999	427894	Addish	25	79	1	11	2024-04-09T03:01:54Z
564	47	1	3	0	0	12	0.9	A successful fisherman absolutely must pick the right bait to use. Grib and Zigu bait are the best.	A successful fisherman absolutely must pick the right bait to use. Grib and Zigu bait are the best.	2	1	5	3	Female/woman	33	Some college, but no degree	$75,000 to $99,999	Suburban/Small Town: Population between 10,000 and 50,000	7	7	7	7	6	4	1	3	1	5	4	6	1	5	United States	12	Zigu	3133	434056	Addish	44	98	1	12	2024-04-09T03:01:54Z
565	48	1	6	1	1	12	0.9	A successful fisherman absolutely must catch the fish that fetches the highest price. Addish fish will earn you the most. Everyone needs to figure out for themselves which bait is most successful at catching Addish.	A successful fisherman absolutely must catch the fish that fetches the highest price. Addish fish will earn you the most. Everyone needs to figure out for themselves which bait is most successful at catching Addish.	2	1	3	4	Female/woman	53	Associate or technical degree	$75,000 to $99,999	Urban: Population between 50,000 and 100,000	6	4	5	5	4	4	2	2	3	4	1	4	2	4	United Kingdom,United States	1	Chal	29430.299999997	269237	Addish	32	7	1	1	2024-04-09T03:02:13Z
566	48	1	6	1	1	12	0.9	A successful fisherman absolutely must catch the fish that fetches the highest price. Addish fish will earn you the most. Everyone needs to figure out for themselves which bait is most successful at catching Addish.	A successful fisherman absolutely must catch the fish that fetches the highest price. Addish fish will earn you the most. Everyone needs to figure out for themselves which bait is most successful at catching Addish.	2	1	3	4	Female/woman	53	Associate or technical degree	$75,000 to $99,999	Urban: Population between 50,000 and 100,000	6	4	5	5	4	4	2	2	3	4	1	4	2	4	United Kingdom,United States	2	Grib	30521.799999997	326460	Locona	50	32	0	1	2024-04-09T03:02:13Z
567	48	1	6	1	1	12	0.9	A successful fisherman absolutely must catch the fish that fetches the highest price. Addish fish will earn you the most. Everyone needs to figure out for themselves which bait is most successful at catching Addish.	A successful fisherman absolutely must catch the fish that fetches the highest price. Addish fish will earn you the most. Everyone needs to figure out for themselves which bait is most successful at catching Addish.	2	1	3	4	Female/woman	53	Associate or technical degree	$75,000 to $99,999	Urban: Population between 50,000 and 100,000	6	4	5	5	4	4	2	2	3	4	1	4	2	4	United Kingdom,United States	3	Vlid	10130.400000006	352747	Addish	42	49	1	2	2024-04-09T03:02:13Z
568	48	1	6	1	1	12	0.9	A successful fisherman absolutely must catch the fish that fetches the highest price. Addish fish will earn you the most. Everyone needs to figure out for themselves which bait is most successful at catching Addish.	A successful fisherman absolutely must catch the fish that fetches the highest price. Addish fish will earn you the most. Everyone needs to figure out for themselves which bait is most successful at catching Addish.	2	1	3	4	Female/woman	53	Associate or technical degree	$75,000 to $99,999	Urban: Population between 50,000 and 100,000	6	4	5	5	4	4	2	2	3	4	1	4	2	4	United Kingdom,United States	4	Vlid	8420	378075	Addish	60	84	1	3	2024-04-09T03:02:13Z
569	48	1	6	1	1	12	0.9	A successful fisherman absolutely must catch the fish that fetches the highest price. Addish fish will earn you the most. Everyone needs to figure out for themselves which bait is most successful at catching Addish.	A successful fisherman absolutely must catch the fish that fetches the highest price. Addish fish will earn you the most. Everyone needs to figure out for themselves which bait is most successful at catching Addish.	2	1	3	4	Female/woman	53	Associate or technical degree	$75,000 to $99,999	Urban: Population between 50,000 and 100,000	6	4	5	5	4	4	2	2	3	4	1	4	2	4	United Kingdom,United States	5	Zigu	3759.799999997	391571	Locona	38	97	0	3	2024-04-09T03:02:13Z
570	48	1	6	1	1	12	0.9	A successful fisherman absolutely must catch the fish that fetches the highest price. Addish fish will earn you the most. Everyone needs to figure out for themselves which bait is most successful at catching Addish.	A successful fisherman absolutely must catch the fish that fetches the highest price. Addish fish will earn you the most. Everyone needs to figure out for themselves which bait is most successful at catching Addish.	2	1	3	4	Female/woman	53	Associate or technical degree	$75,000 to $99,999	Urban: Population between 50,000 and 100,000	6	4	5	5	4	4	2	2	3	4	1	4	2	4	United Kingdom,United States	6	Vlid	2902.5	400417	Addish	28	100	1	4	2024-04-09T03:02:13Z
571	48	1	6	1	1	12	0.9	A successful fisherman absolutely must catch the fish that fetches the highest price. Addish fish will earn you the most. Everyone needs to figure out for themselves which bait is most successful at catching Addish.	A successful fisherman absolutely must catch the fish that fetches the highest price. Addish fish will earn you the most. Everyone needs to figure out for themselves which bait is most successful at catching Addish.	2	1	3	4	Female/woman	53	Associate or technical degree	$75,000 to $99,999	Urban: Population between 50,000 and 100,000	6	4	5	5	4	4	2	2	3	4	1	4	2	4	United Kingdom,United States	7	Zigu	6638.900000006	410398	Locona	29	104	0	4	2024-04-09T03:02:13Z
572	48	1	6	1	1	12	0.9	A successful fisherman absolutely must catch the fish that fetches the highest price. Addish fish will earn you the most. Everyone needs to figure out for themselves which bait is most successful at catching Addish.	A successful fisherman absolutely must catch the fish that fetches the highest price. Addish fish will earn you the most. Everyone needs to figure out for themselves which bait is most successful at catching Addish.	2	1	3	4	Female/woman	53	Associate or technical degree	$75,000 to $99,999	Urban: Population between 50,000 and 100,000	6	4	5	5	4	4	2	2	3	4	1	4	2	4	United Kingdom,United States	8	Grib	6665.200000003	420551	Locona	25	104	0	4	2024-04-09T03:02:13Z
573	48	1	6	1	1	12	0.9	A successful fisherman absolutely must catch the fish that fetches the highest price. Addish fish will earn you the most. Everyone needs to figure out for themselves which bait is most successful at catching Addish.	A successful fisherman absolutely must catch the fish that fetches the highest price. Addish fish will earn you the most. Everyone needs to figure out for themselves which bait is most successful at catching Addish.	2	1	3	4	Female/woman	53	Associate or technical degree	$75,000 to $99,999	Urban: Population between 50,000 and 100,000	6	4	5	5	4	4	2	2	3	4	1	4	2	4	United Kingdom,United States	9	Zigu	3681.5	426098	Locona	39	118	0	4	2024-04-09T03:02:13Z
574	48	1	6	1	1	12	0.9	A successful fisherman absolutely must catch the fish that fetches the highest price. Addish fish will earn you the most. Everyone needs to figure out for themselves which bait is most successful at catching Addish.	A successful fisherman absolutely must catch the fish that fetches the highest price. Addish fish will earn you the most. Everyone needs to figure out for themselves which bait is most successful at catching Addish.	2	1	3	4	Female/woman	53	Associate or technical degree	$75,000 to $99,999	Urban: Population between 50,000 and 100,000	6	4	5	5	4	4	2	2	3	4	1	4	2	4	United Kingdom,United States	10	Zigu	2541.099999994	430366	Locona	16	109	0	4	2024-04-09T03:02:13Z
575	48	1	6	1	1	12	0.9	A successful fisherman absolutely must catch the fish that fetches the highest price. Addish fish will earn you the most. Everyone needs to figure out for themselves which bait is most successful at catching Addish.	A successful fisherman absolutely must catch the fish that fetches the highest price. Addish fish will earn you the most. Everyone needs to figure out for themselves which bait is most successful at catching Addish.	2	1	3	4	Female/woman	53	Associate or technical degree	$75,000 to $99,999	Urban: Population between 50,000 and 100,000	6	4	5	5	4	4	2	2	3	4	1	4	2	4	United Kingdom,United States	11	Vlid	3850.200000003	454282	Addish	30	114	1	5	2024-04-09T03:02:13Z
576	48	1	6	1	1	12	0.9	A successful fisherman absolutely must catch the fish that fetches the highest price. Addish fish will earn you the most. Everyone needs to figure out for themselves which bait is most successful at catching Addish.	A successful fisherman absolutely must catch the fish that fetches the highest price. Addish fish will earn you the most. Everyone needs to figure out for themselves which bait is most successful at catching Addish.	2	1	3	4	Female/woman	53	Associate or technical degree	$75,000 to $99,999	Urban: Population between 50,000 and 100,000	6	4	5	5	4	4	2	2	3	4	1	4	2	4	United Kingdom,United States	12	Vlid	2419.599999994	458709	Addish	38	127	1	6	2024-04-09T03:02:13Z
577	49	1	6	0	0	12	0.9	A successful fisherman absolutely must catch the fish that fetches the highest price. Addish fish will earn you the most. Everyone needs to figure out for themselves which bait is most successful at catching Addish.	A successful fisherman absolutely must catch the fish that fetches the highest price. Addish fish will earn you the most. Everyone needs to figure out for themselves which bait is most successful at catching Addish.	3	1	3	5	Male/man	36	Graduate or professional degree (MA, MS, MBA, PhD, JD, MD, DDS, etc.)	$200,000 or more	Suburban/Small Town: Population between 10,000 and 50,000	6	6	6	6	2	2	1	1	1	3	1	2	1	2	Greece	1	Chal	12995.700000048	103525	Locona	36	11	0	0	2024-04-09T03:03:06Z
578	49	1	6	0	0	12	0.9	A successful fisherman absolutely must catch the fish that fetches the highest price. Addish fish will earn you the most. Everyone needs to figure out for themselves which bait is most successful at catching Addish.	A successful fisherman absolutely must catch the fish that fetches the highest price. Addish fish will earn you the most. Everyone needs to figure out for themselves which bait is most successful at catching Addish.	3	1	3	5	Male/man	36	Graduate or professional degree (MA, MS, MBA, PhD, JD, MD, DDS, etc.)	$200,000 or more	Suburban/Small Town: Population between 10,000 and 50,000	6	6	6	6	2	2	1	1	1	3	1	2	1	2	Greece	2	Zigu	7626.0999999046	121675	Addish	41	27	1	1	2024-04-09T03:03:06Z
579	49	1	6	0	0	12	0.9	A successful fisherman absolutely must catch the fish that fetches the highest price. Addish fish will earn you the most. Everyone needs to figure out for themselves which bait is most successful at catching Addish.	A successful fisherman absolutely must catch the fish that fetches the highest price. Addish fish will earn you the most. Everyone needs to figure out for themselves which bait is most successful at catching Addish.	3	1	3	5	Male/man	36	Graduate or professional degree (MA, MS, MBA, PhD, JD, MD, DDS, etc.)	$200,000 or more	Suburban/Small Town: Population between 10,000 and 50,000	6	6	6	6	2	2	1	1	1	3	1	2	1	2	Greece	3	Zigu	3397	130274	Addish	16	18	1	2	2024-04-09T03:03:06Z
580	49	1	6	0	0	12	0.9	A successful fisherman absolutely must catch the fish that fetches the highest price. Addish fish will earn you the most. Everyone needs to figure out for themselves which bait is most successful at catching Addish.	A successful fisherman absolutely must catch the fish that fetches the highest price. Addish fish will earn you the most. Everyone needs to figure out for themselves which bait is most successful at catching Addish.	3	1	3	5	Male/man	36	Graduate or professional degree (MA, MS, MBA, PhD, JD, MD, DDS, etc.)	$200,000 or more	Suburban/Small Town: Population between 10,000 and 50,000	6	6	6	6	2	2	1	1	1	3	1	2	1	2	Greece	4	Zigu	3768.8000001907	139071	Addish	39	32	1	3	2024-04-09T03:03:06Z
581	49	1	6	0	0	12	0.9	A successful fisherman absolutely must catch the fish that fetches the highest price. Addish fish will earn you the most. Everyone needs to figure out for themselves which bait is most successful at catching Addish.	A successful fisherman absolutely must catch the fish that fetches the highest price. Addish fish will earn you the most. Everyone needs to figure out for themselves which bait is most successful at catching Addish.	3	1	3	5	Male/man	36	Graduate or professional degree (MA, MS, MBA, PhD, JD, MD, DDS, etc.)	$200,000 or more	Suburban/Small Town: Population between 10,000 and 50,000	6	6	6	6	2	2	1	1	1	3	1	2	1	2	Greece	5	Zigu	4754	148166	Addish	26	33	1	4	2024-04-09T03:03:06Z
582	49	1	6	0	0	12	0.9	A successful fisherman absolutely must catch the fish that fetches the highest price. Addish fish will earn you the most. Everyone needs to figure out for themselves which bait is most successful at catching Addish.	A successful fisherman absolutely must catch the fish that fetches the highest price. Addish fish will earn you the most. Everyone needs to figure out for themselves which bait is most successful at catching Addish.	3	1	3	5	Male/man	36	Graduate or professional degree (MA, MS, MBA, PhD, JD, MD, DDS, etc.)	$200,000 or more	Suburban/Small Town: Population between 10,000 and 50,000	6	6	6	6	2	2	1	1	1	3	1	2	1	2	Greece	6	Zigu	4203.4000000954	155160	Locona	18	26	1	5	2024-04-09T03:03:06Z
583	49	1	6	0	0	12	0.9	A successful fisherman absolutely must catch the fish that fetches the highest price. Addish fish will earn you the most. Everyone needs to figure out for themselves which bait is most successful at catching Addish.	A successful fisherman absolutely must catch the fish that fetches the highest price. Addish fish will earn you the most. Everyone needs to figure out for themselves which bait is most successful at catching Addish.	3	1	3	5	Male/man	36	Graduate or professional degree (MA, MS, MBA, PhD, JD, MD, DDS, etc.)	$200,000 or more	Suburban/Small Town: Population between 10,000 and 50,000	6	6	6	6	2	2	1	1	1	3	1	2	1	2	Greece	7	Zigu	3851.1999998093	166660	Addish	39	40	1	6	2024-04-09T03:03:06Z
584	49	1	6	0	0	12	0.9	A successful fisherman absolutely must catch the fish that fetches the highest price. Addish fish will earn you the most. Everyone needs to figure out for themselves which bait is most successful at catching Addish.	A successful fisherman absolutely must catch the fish that fetches the highest price. Addish fish will earn you the most. Everyone needs to figure out for themselves which bait is most successful at catching Addish.	3	1	3	5	Male/man	36	Graduate or professional degree (MA, MS, MBA, PhD, JD, MD, DDS, etc.)	$200,000 or more	Suburban/Small Town: Population between 10,000 and 50,000	6	6	6	6	2	2	1	1	1	3	1	2	1	2	Greece	8	Zigu	3627.0999999046	172748	Addish	29	44	1	7	2024-04-09T03:03:06Z
585	49	1	6	0	0	12	0.9	A successful fisherman absolutely must catch the fish that fetches the highest price. Addish fish will earn you the most. Everyone needs to figure out for themselves which bait is most successful at catching Addish.	A successful fisherman absolutely must catch the fish that fetches the highest price. Addish fish will earn you the most. Everyone needs to figure out for themselves which bait is most successful at catching Addish.	3	1	3	5	Male/man	36	Graduate or professional degree (MA, MS, MBA, PhD, JD, MD, DDS, etc.)	$200,000 or more	Suburban/Small Town: Population between 10,000 and 50,000	6	6	6	6	2	2	1	1	1	3	1	2	1	2	Greece	9	Zigu	3271.4000000954	178890	Addish	0	19	1	8	2024-04-09T03:03:06Z
586	49	1	6	0	0	12	0.9	A successful fisherman absolutely must catch the fish that fetches the highest price. Addish fish will earn you the most. Everyone needs to figure out for themselves which bait is most successful at catching Addish.	A successful fisherman absolutely must catch the fish that fetches the highest price. Addish fish will earn you the most. Everyone needs to figure out for themselves which bait is most successful at catching Addish.	3	1	3	5	Male/man	36	Graduate or professional degree (MA, MS, MBA, PhD, JD, MD, DDS, etc.)	$200,000 or more	Suburban/Small Town: Population between 10,000 and 50,000	6	6	6	6	2	2	1	1	1	3	1	2	1	2	Greece	10	Zigu	3441.2999999523	186674	Locona	29	23	1	9	2024-04-09T03:03:06Z
587	49	1	6	0	0	12	0.9	A successful fisherman absolutely must catch the fish that fetches the highest price. Addish fish will earn you the most. Everyone needs to figure out for themselves which bait is most successful at catching Addish.	A successful fisherman absolutely must catch the fish that fetches the highest price. Addish fish will earn you the most. Everyone needs to figure out for themselves which bait is most successful at catching Addish.	3	1	3	5	Male/man	36	Graduate or professional degree (MA, MS, MBA, PhD, JD, MD, DDS, etc.)	$200,000 or more	Suburban/Small Town: Population between 10,000 and 50,000	6	6	6	6	2	2	1	1	1	3	1	2	1	2	Greece	11	Zigu	3482.8000001907	193203	Addish	8	6	1	10	2024-04-09T03:03:06Z
588	49	1	6	0	0	12	0.9	A successful fisherman absolutely must catch the fish that fetches the highest price. Addish fish will earn you the most. Everyone needs to figure out for themselves which bait is most successful at catching Addish.	A successful fisherman absolutely must catch the fish that fetches the highest price. Addish fish will earn you the most. Everyone needs to figure out for themselves which bait is most successful at catching Addish.	3	1	3	5	Male/man	36	Graduate or professional degree (MA, MS, MBA, PhD, JD, MD, DDS, etc.)	$200,000 or more	Suburban/Small Town: Population between 10,000 and 50,000	6	6	6	6	2	2	1	1	1	3	1	2	1	2	Greece	12	Zigu	3529.2000000477	199683	Addish	48	29	1	11	2024-04-09T03:03:06Z
589	50	1	2	0	0	12	0.9	A successful fisherman absolutely must catch the fish that fetches the highest price. Addish fish will earn you the most. Everyone needs to figure out for themselves which bait is most successful at catching Addish.	A successful fisherman absolutely must catch the fish that fetches the highest price. Locona fish will earn you the most. Grib is typically the best bait for catching Locona fish.	1	1	4	5	Female/woman	25	Associate or technical degree	$25,000 to $49,999	Very Rural: Population less than 2,500	6	6	7	7	1	5	3	5	2	5	3	6	3	5	Germany,Ireland,United Kingdom	1	Chal	17934.899999976	148254	Locona	48	23	0	0	2024-04-09T03:03:08Z
590	50	1	2	0	0	12	0.9	A successful fisherman absolutely must catch the fish that fetches the highest price. Addish fish will earn you the most. Everyone needs to figure out for themselves which bait is most successful at catching Addish.	A successful fisherman absolutely must catch the fish that fetches the highest price. Locona fish will earn you the most. Grib is typically the best bait for catching Locona fish.	1	1	4	5	Female/woman	25	Associate or technical degree	$25,000 to $49,999	Very Rural: Population less than 2,500	6	6	7	7	1	5	3	5	2	5	3	6	3	5	Germany,Ireland,United Kingdom	2	Grib	11120.399999976	180287	Addish	29	27	1	1	2024-04-09T03:03:08Z
591	50	1	2	0	0	12	0.9	A successful fisherman absolutely must catch the fish that fetches the highest price. Addish fish will earn you the most. Everyone needs to figure out for themselves which bait is most successful at catching Addish.	A successful fisherman absolutely must catch the fish that fetches the highest price. Locona fish will earn you the most. Grib is typically the best bait for catching Locona fish.	1	1	4	5	Female/woman	25	Associate or technical degree	$25,000 to $49,999	Very Rural: Population less than 2,500	6	6	7	7	1	5	3	5	2	5	3	6	3	5	Germany,Ireland,United Kingdom	3	Grib	7980.8000000119	199876	Addish	28	30	1	2	2024-04-09T03:03:08Z
592	50	1	2	0	0	12	0.9	A successful fisherman absolutely must catch the fish that fetches the highest price. Addish fish will earn you the most. Everyone needs to figure out for themselves which bait is most successful at catching Addish.	A successful fisherman absolutely must catch the fish that fetches the highest price. Locona fish will earn you the most. Grib is typically the best bait for catching Locona fish.	1	1	4	5	Female/woman	25	Associate or technical degree	$25,000 to $49,999	Very Rural: Population less than 2,500	6	6	7	7	1	5	3	5	2	5	3	6	3	5	Germany,Ireland,United Kingdom	4	Chal	11428.100000024	217167	Locona	44	49	0	2	2024-04-09T03:03:08Z
593	50	1	2	0	0	12	0.9	A successful fisherman absolutely must catch the fish that fetches the highest price. Addish fish will earn you the most. Everyone needs to figure out for themselves which bait is most successful at catching Addish.	A successful fisherman absolutely must catch the fish that fetches the highest price. Locona fish will earn you the most. Grib is typically the best bait for catching Locona fish.	1	1	4	5	Female/woman	25	Associate or technical degree	$25,000 to $49,999	Very Rural: Population less than 2,500	6	6	7	7	1	5	3	5	2	5	3	6	3	5	Germany,Ireland,United Kingdom	5	Grib	19256.099999964	247113	Addish	8	32	1	3	2024-04-09T03:03:08Z
594	50	1	2	0	0	12	0.9	A successful fisherman absolutely must catch the fish that fetches the highest price. Addish fish will earn you the most. Everyone needs to figure out for themselves which bait is most successful at catching Addish.	A successful fisherman absolutely must catch the fish that fetches the highest price. Locona fish will earn you the most. Grib is typically the best bait for catching Locona fish.	1	1	4	5	Female/woman	25	Associate or technical degree	$25,000 to $49,999	Very Rural: Population less than 2,500	6	6	7	7	1	5	3	5	2	5	3	6	3	5	Germany,Ireland,United Kingdom	6	Chal	4420.8999999762	258778	Locona	19	26	0	3	2024-04-09T03:03:08Z
595	50	1	2	0	0	12	0.9	A successful fisherman absolutely must catch the fish that fetches the highest price. Addish fish will earn you the most. Everyone needs to figure out for themselves which bait is most successful at catching Addish.	A successful fisherman absolutely must catch the fish that fetches the highest price. Locona fish will earn you the most. Grib is typically the best bait for catching Locona fish.	1	1	4	5	Female/woman	25	Associate or technical degree	$25,000 to $49,999	Very Rural: Population less than 2,500	6	6	7	7	1	5	3	5	2	5	3	6	3	5	Germany,Ireland,United Kingdom	7	Zigu	4581.2000000477	267258	Addish	32	33	1	4	2024-04-09T03:03:08Z
596	50	1	2	0	0	12	0.9	A successful fisherman absolutely must catch the fish that fetches the highest price. Addish fish will earn you the most. Everyone needs to figure out for themselves which bait is most successful at catching Addish.	A successful fisherman absolutely must catch the fish that fetches the highest price. Locona fish will earn you the most. Grib is typically the best bait for catching Locona fish.	1	1	4	5	Female/woman	25	Associate or technical degree	$25,000 to $49,999	Very Rural: Population less than 2,500	6	6	7	7	1	5	3	5	2	5	3	6	3	5	Germany,Ireland,United Kingdom	8	Zigu	6101.8000000119	278891	Addish	36	44	1	5	2024-04-09T03:03:08Z
597	50	1	2	0	0	12	0.9	A successful fisherman absolutely must catch the fish that fetches the highest price. Addish fish will earn you the most. Everyone needs to figure out for themselves which bait is most successful at catching Addish.	A successful fisherman absolutely must catch the fish that fetches the highest price. Locona fish will earn you the most. Grib is typically the best bait for catching Locona fish.	1	1	4	5	Female/woman	25	Associate or technical degree	$25,000 to $49,999	Very Rural: Population less than 2,500	6	6	7	7	1	5	3	5	2	5	3	6	3	5	Germany,Ireland,United Kingdom	9	Vlid	5121.6999999881	287478	Addish	22	41	0	5	2024-04-09T03:03:08Z
598	50	1	2	0	0	12	0.9	A successful fisherman absolutely must catch the fish that fetches the highest price. Addish fish will earn you the most. Everyone needs to figure out for themselves which bait is most successful at catching Addish.	A successful fisherman absolutely must catch the fish that fetches the highest price. Locona fish will earn you the most. Grib is typically the best bait for catching Locona fish.	1	1	4	5	Female/woman	25	Associate or technical degree	$25,000 to $49,999	Very Rural: Population less than 2,500	6	6	7	7	1	5	3	5	2	5	3	6	3	5	Germany,Ireland,United Kingdom	10	Zigu	3515.1000000238	294152	Locona	43	59	1	6	2024-04-09T03:03:08Z
599	50	1	2	0	0	12	0.9	A successful fisherman absolutely must catch the fish that fetches the highest price. Addish fish will earn you the most. Everyone needs to figure out for themselves which bait is most successful at catching Addish.	A successful fisherman absolutely must catch the fish that fetches the highest price. Locona fish will earn you the most. Grib is typically the best bait for catching Locona fish.	1	1	4	5	Female/woman	25	Associate or technical degree	$25,000 to $49,999	Very Rural: Population less than 2,500	6	6	7	7	1	5	3	5	2	5	3	6	3	5	Germany,Ireland,United Kingdom	11	Zigu	3070.5	300919	Addish	6	40	1	7	2024-04-09T03:03:08Z
600	50	1	2	0	0	12	0.9	A successful fisherman absolutely must catch the fish that fetches the highest price. Addish fish will earn you the most. Everyone needs to figure out for themselves which bait is most successful at catching Addish.	A successful fisherman absolutely must catch the fish that fetches the highest price. Locona fish will earn you the most. Grib is typically the best bait for catching Locona fish.	1	1	4	5	Female/woman	25	Associate or technical degree	$25,000 to $49,999	Very Rural: Population less than 2,500	6	6	7	7	1	5	3	5	2	5	3	6	3	5	Germany,Ireland,United Kingdom	12	Zigu	5325.9000000358	309534	Addish	50	65	1	8	2024-04-09T03:03:08Z
601	51	1	2	0	0	12	0.9	A successful fisherman absolutely must pick the right bait to use. Grib and Zigu bait are the best.	A successful fisherman absolutely must pick the right bait to use. Grib and Zigu bait are the best.	2	1	6	1	Female/woman	59	Associate or technical degree	$25,000 to $49,999	Rural: Population between 2,500 and 10,000	7	7	3	1	5	1	4	4	3	4	4	4	4	5	United States	1	Grib	15414.899999976	342458	Locona	23	-2	1	1	2024-04-09T03:03:36Z
602	51	1	2	0	0	12	0.9	A successful fisherman absolutely must pick the right bait to use. Grib and Zigu bait are the best.	A successful fisherman absolutely must pick the right bait to use. Grib and Zigu bait are the best.	2	1	6	1	Female/woman	59	Associate or technical degree	$25,000 to $49,999	Rural: Population between 2,500 and 10,000	7	7	3	1	5	1	4	4	3	4	4	4	4	5	United States	2	Zigu	41847.40000009501	422562	Addish	14	-13	1	2	2024-04-09T03:03:36Z
603	51	1	2	0	0	12	0.9	A successful fisherman absolutely must pick the right bait to use. Grib and Zigu bait are the best.	A successful fisherman absolutely must pick the right bait to use. Grib and Zigu bait are the best.	2	1	6	1	Female/woman	59	Associate or technical degree	$25,000 to $49,999	Rural: Population between 2,500 and 10,000	7	7	3	1	5	1	4	4	3	4	4	4	4	5	United States	3	Grib	82494.899999976	534017	Addish	58	20	1	3	2024-04-09T03:03:36Z
604	51	1	2	0	0	12	0.9	A successful fisherman absolutely must pick the right bait to use. Grib and Zigu bait are the best.	A successful fisherman absolutely must pick the right bait to use. Grib and Zigu bait are the best.	2	1	6	1	Female/woman	59	Associate or technical degree	$25,000 to $49,999	Rural: Population between 2,500 and 10,000	7	7	3	1	5	1	4	4	3	4	4	4	4	5	United States	4	Grib	25830.700000048	586864	Addish	18	13	1	4	2024-04-09T03:03:36Z
605	51	1	2	0	0	12	0.9	A successful fisherman absolutely must pick the right bait to use. Grib and Zigu bait are the best.	A successful fisherman absolutely must pick the right bait to use. Grib and Zigu bait are the best.	2	1	6	1	Female/woman	59	Associate or technical degree	$25,000 to $49,999	Rural: Population between 2,500 and 10,000	7	7	3	1	5	1	4	4	3	4	4	4	4	5	United States	5	Zigu	28886.800000072	635199	Addish	59	47	1	5	2024-04-09T03:03:36Z
606	51	1	2	0	0	12	0.9	A successful fisherman absolutely must pick the right bait to use. Grib and Zigu bait are the best.	A successful fisherman absolutely must pick the right bait to use. Grib and Zigu bait are the best.	2	1	6	1	Female/woman	59	Associate or technical degree	$25,000 to $49,999	Rural: Population between 2,500 and 10,000	7	7	3	1	5	1	4	4	3	4	4	4	4	5	United States	6	Zigu	30839.099999905	681336	Addish	26	48	1	6	2024-04-09T03:03:36Z
607	51	1	2	0	0	12	0.9	A successful fisherman absolutely must pick the right bait to use. Grib and Zigu bait are the best.	A successful fisherman absolutely must pick the right bait to use. Grib and Zigu bait are the best.	2	1	6	1	Female/woman	59	Associate or technical degree	$25,000 to $49,999	Rural: Population between 2,500 and 10,000	7	7	3	1	5	1	4	4	3	4	4	4	4	5	United States	7	Zigu	22095.5	720576	Addish	42	65	1	7	2024-04-09T03:03:36Z
608	51	1	2	0	0	12	0.9	A successful fisherman absolutely must pick the right bait to use. Grib and Zigu bait are the best.	A successful fisherman absolutely must pick the right bait to use. Grib and Zigu bait are the best.	2	1	6	1	Female/woman	59	Associate or technical degree	$25,000 to $49,999	Rural: Population between 2,500 and 10,000	7	7	3	1	5	1	4	4	3	4	4	4	4	5	United States	8	Zigu	22478.5	759464	Addish	23	63	1	8	2024-04-09T03:03:36Z
609	51	1	2	0	0	12	0.9	A successful fisherman absolutely must pick the right bait to use. Grib and Zigu bait are the best.	A successful fisherman absolutely must pick the right bait to use. Grib and Zigu bait are the best.	2	1	6	1	Female/woman	59	Associate or technical degree	$25,000 to $49,999	Rural: Population between 2,500 and 10,000	7	7	3	1	5	1	4	4	3	4	4	4	4	5	United States	9	Zigu	21831	794472	Addish	25	63	1	9	2024-04-09T03:03:36Z
610	51	1	2	0	0	12	0.9	A successful fisherman absolutely must pick the right bait to use. Grib and Zigu bait are the best.	A successful fisherman absolutely must pick the right bait to use. Grib and Zigu bait are the best.	2	1	6	1	Female/woman	59	Associate or technical degree	$25,000 to $49,999	Rural: Population between 2,500 and 10,000	7	7	3	1	5	1	4	4	3	4	4	4	4	5	United States	10	Zigu	22071.199999928	835664	Addish	26	64	1	10	2024-04-09T03:03:36Z
611	51	1	2	0	0	12	0.9	A successful fisherman absolutely must pick the right bait to use. Grib and Zigu bait are the best.	A successful fisherman absolutely must pick the right bait to use. Grib and Zigu bait are the best.	2	1	6	1	Female/woman	59	Associate or technical degree	$25,000 to $49,999	Rural: Population between 2,500 and 10,000	7	7	3	1	5	1	4	4	3	4	4	4	4	5	United States	11	Zigu	23798.600000024	889647	Addish	21	60	1	11	2024-04-09T03:03:36Z
612	51	1	2	0	0	12	0.9	A successful fisherman absolutely must pick the right bait to use. Grib and Zigu bait are the best.	A successful fisherman absolutely must pick the right bait to use. Grib and Zigu bait are the best.	2	1	6	1	Female/woman	59	Associate or technical degree	$25,000 to $49,999	Rural: Population between 2,500 and 10,000	7	7	3	1	5	1	4	4	3	4	4	4	4	5	United States	12	Zigu	58718.799999952	980303	Addish	24	59	1	12	2024-04-09T03:03:36Z
613	52	1	4	0	0	12	0.9	A successful fisherman absolutely must catch the fish that fetches the highest price. Addish fish will earn you the most. Everyone needs to figure out for themselves which bait is most successful at catching Addish.	A successful fisherman absolutely must catch the fish that fetches the highest price. Addish fish will earn you the most. Everyone needs to figure out for themselves which bait is most successful at catching Addish.	4	1	3	3	Female/woman	38	4-year Bachelor''s degree	$100,000 to $149,999	Suburban/Small Town: Population between 10,000 and 50,000	6	6	3	5	3	5	5	5	5	7	2	5	5	5	United States	1	Vlid	258771	640692	Locona	25	0	0	0	2024-04-09T03:03:39Z
614	52	1	4	0	0	12	0.9	A successful fisherman absolutely must catch the fish that fetches the highest price. Addish fish will earn you the most. Everyone needs to figure out for themselves which bait is most successful at catching Addish.	A successful fisherman absolutely must catch the fish that fetches the highest price. Addish fish will earn you the most. Everyone needs to figure out for themselves which bait is most successful at catching Addish.	4	1	3	3	Female/woman	38	4-year Bachelor''s degree	$100,000 to $149,999	Suburban/Small Town: Population between 10,000 and 50,000	6	6	3	5	3	5	5	5	5	7	2	5	5	5	United States	2	Zigu	5864.6999999993	690934	Addish	47	22	1	1	2024-04-09T03:03:39Z
615	52	1	4	0	0	12	0.9	A successful fisherman absolutely must catch the fish that fetches the highest price. Addish fish will earn you the most. Everyone needs to figure out for themselves which bait is most successful at catching Addish.	A successful fisherman absolutely must catch the fish that fetches the highest price. Addish fish will earn you the most. Everyone needs to figure out for themselves which bait is most successful at catching Addish.	4	1	3	3	Female/woman	38	4-year Bachelor''s degree	$100,000 to $149,999	Suburban/Small Town: Population between 10,000 and 50,000	6	6	3	5	3	5	5	5	5	7	2	5	5	5	United States	3	Chal	2932.1999999993	705994	Locona	16	13	0	1	2024-04-09T03:03:39Z
616	52	1	4	0	0	12	0.9	A successful fisherman absolutely must catch the fish that fetches the highest price. Addish fish will earn you the most. Everyone needs to figure out for themselves which bait is most successful at catching Addish.	A successful fisherman absolutely must catch the fish that fetches the highest price. Addish fish will earn you the most. Everyone needs to figure out for themselves which bait is most successful at catching Addish.	4	1	3	3	Female/woman	38	4-year Bachelor''s degree	$100,000 to $149,999	Suburban/Small Town: Population between 10,000 and 50,000	6	6	3	5	3	5	5	5	5	7	2	5	5	5	United States	4	Grib	3015.5	710930	Addish	8	-4	1	2	2024-04-09T03:03:39Z
617	52	1	4	0	0	12	0.9	A successful fisherman absolutely must catch the fish that fetches the highest price. Addish fish will earn you the most. Everyone needs to figure out for themselves which bait is most successful at catching Addish.	A successful fisherman absolutely must catch the fish that fetches the highest price. Addish fish will earn you the most. Everyone needs to figure out for themselves which bait is most successful at catching Addish.	4	1	3	3	Female/woman	38	4-year Bachelor''s degree	$100,000 to $149,999	Suburban/Small Town: Population between 10,000 and 50,000	6	6	3	5	3	5	5	5	5	7	2	5	5	5	United States	5	Zigu	4116	716479	Addish	23	-6	1	3	2024-04-09T03:03:39Z
618	52	1	4	0	0	12	0.9	A successful fisherman absolutely must catch the fish that fetches the highest price. Addish fish will earn you the most. Everyone needs to figure out for themselves which bait is most successful at catching Addish.	A successful fisherman absolutely must catch the fish that fetches the highest price. Addish fish will earn you the most. Everyone needs to figure out for themselves which bait is most successful at catching Addish.	4	1	3	3	Female/woman	38	4-year Bachelor''s degree	$100,000 to $149,999	Suburban/Small Town: Population between 10,000 and 50,000	6	6	3	5	3	5	5	5	5	7	2	5	5	5	United States	6	Zigu	6666.5	724511	Addish	30	-1	1	4	2024-04-09T03:03:39Z
619	52	1	4	0	0	12	0.9	A successful fisherman absolutely must catch the fish that fetches the highest price. Addish fish will earn you the most. Everyone needs to figure out for themselves which bait is most successful at catching Addish.	A successful fisherman absolutely must catch the fish that fetches the highest price. Addish fish will earn you the most. Everyone needs to figure out for themselves which bait is most successful at catching Addish.	4	1	3	3	Female/woman	38	4-year Bachelor''s degree	$100,000 to $149,999	Suburban/Small Town: Population between 10,000 and 50,000	6	6	3	5	3	5	5	5	5	7	2	5	5	5	United States	7	Zigu	2533.6999999993	732011	Addish	51	25	1	5	2024-04-09T03:03:39Z
620	52	1	4	0	0	12	0.9	A successful fisherman absolutely must catch the fish that fetches the highest price. Addish fish will earn you the most. Everyone needs to figure out for themselves which bait is most successful at catching Addish.	A successful fisherman absolutely must catch the fish that fetches the highest price. Addish fish will earn you the most. Everyone needs to figure out for themselves which bait is most successful at catching Addish.	4	1	3	3	Female/woman	38	4-year Bachelor''s degree	$100,000 to $149,999	Suburban/Small Town: Population between 10,000 and 50,000	6	6	3	5	3	5	5	5	5	7	2	5	5	5	United States	8	Zigu	2297.8000000007	735777	Addish	6	6	1	6	2024-04-09T03:03:39Z
621	52	1	4	0	0	12	0.9	A successful fisherman absolutely must catch the fish that fetches the highest price. Addish fish will earn you the most. Everyone needs to figure out for themselves which bait is most successful at catching Addish.	A successful fisherman absolutely must catch the fish that fetches the highest price. Addish fish will earn you the most. Everyone needs to figure out for themselves which bait is most successful at catching Addish.	4	1	3	3	Female/woman	38	4-year Bachelor''s degree	$100,000 to $149,999	Suburban/Small Town: Population between 10,000 and 50,000	6	6	3	5	3	5	5	5	5	7	2	5	5	5	United States	9	Zigu	1946.799999997	739161	Addish	18	-1	1	7	2024-04-09T03:03:39Z
622	52	1	4	0	0	12	0.9	A successful fisherman absolutely must catch the fish that fetches the highest price. Addish fish will earn you the most. Everyone needs to figure out for themselves which bait is most successful at catching Addish.	A successful fisherman absolutely must catch the fish that fetches the highest price. Addish fish will earn you the most. Everyone needs to figure out for themselves which bait is most successful at catching Addish.	4	1	3	3	Female/woman	38	4-year Bachelor''s degree	$100,000 to $149,999	Suburban/Small Town: Population between 10,000 and 50,000	6	6	3	5	3	5	5	5	5	7	2	5	5	5	United States	10	Zigu	10366.899999999	751112	Addish	33	7	1	8	2024-04-09T03:03:39Z
623	52	1	4	0	0	12	0.9	A successful fisherman absolutely must catch the fish that fetches the highest price. Addish fish will earn you the most. Everyone needs to figure out for themselves which bait is most successful at catching Addish.	A successful fisherman absolutely must catch the fish that fetches the highest price. Addish fish will earn you the most. Everyone needs to figure out for themselves which bait is most successful at catching Addish.	4	1	3	3	Female/woman	38	4-year Bachelor''s degree	$100,000 to $149,999	Suburban/Small Town: Population between 10,000 and 50,000	6	6	3	5	3	5	5	5	5	7	2	5	5	5	United States	11	Grib	2000.6000000015	756912	Addish	9	-9	1	9	2024-04-09T03:03:39Z
624	52	1	4	0	0	12	0.9	A successful fisherman absolutely must catch the fish that fetches the highest price. Addish fish will earn you the most. Everyone needs to figure out for themselves which bait is most successful at catching Addish.	A successful fisherman absolutely must catch the fish that fetches the highest price. Addish fish will earn you the most. Everyone needs to figure out for themselves which bait is most successful at catching Addish.	4	1	3	3	Female/woman	38	4-year Bachelor''s degree	$100,000 to $149,999	Suburban/Small Town: Population between 10,000 and 50,000	6	6	3	5	3	5	5	5	5	7	2	5	5	5	United States	12	Zigu	2667.0999999978	760979	Addish	9	-25	1	10	2024-04-09T03:03:39Z
625	53	1	2	1	1	12	0.9	A successful fisherman absolutely must pick the right bait to use. Grib and Zigu bait are the best.	A successful fisherman absolutely must pick the right bait to use. Grib and Zigu bait are the best. As Ive been told. You are free to try the other bait.	4	1	4	3	Male/man	43	Graduate or professional degree (MA, MS, MBA, PhD, JD, MD, DDS, etc.)	$50,000 to $74,999	Suburban/Small Town: Population between 10,000 and 50,000	5	5	4	5	4	2	4	3	5	2	6	4	6	3	Lithuania,Poland	1	Zigu	8288.4000000954	79259	Locona	41	16	0	0	2024-04-09T03:03:48Z
626	53	1	2	1	1	12	0.9	A successful fisherman absolutely must pick the right bait to use. Grib and Zigu bait are the best.	A successful fisherman absolutely must pick the right bait to use. Grib and Zigu bait are the best. As Ive been told. You are free to try the other bait.	4	1	4	3	Male/man	43	Graduate or professional degree (MA, MS, MBA, PhD, JD, MD, DDS, etc.)	$50,000 to $74,999	Suburban/Small Town: Population between 10,000 and 50,000	5	5	4	5	4	2	4	3	5	2	6	4	6	3	Lithuania,Poland	2	Grib	6647.4000000954	97964	Locona	58	49	0	0	2024-04-09T03:03:48Z
627	53	1	2	1	1	12	0.9	A successful fisherman absolutely must pick the right bait to use. Grib and Zigu bait are the best.	A successful fisherman absolutely must pick the right bait to use. Grib and Zigu bait are the best. As Ive been told. You are free to try the other bait.	4	1	4	3	Male/man	43	Graduate or professional degree (MA, MS, MBA, PhD, JD, MD, DDS, etc.)	$50,000 to $74,999	Suburban/Small Town: Population between 10,000 and 50,000	5	5	4	5	4	2	4	3	5	2	6	4	6	3	Lithuania,Poland	3	Grib	4254.5	109590	Locona	33	57	0	0	2024-04-09T03:03:48Z
628	53	1	2	1	1	12	0.9	A successful fisherman absolutely must pick the right bait to use. Grib and Zigu bait are the best.	A successful fisherman absolutely must pick the right bait to use. Grib and Zigu bait are the best. As Ive been told. You are free to try the other bait.	4	1	4	3	Male/man	43	Graduate or professional degree (MA, MS, MBA, PhD, JD, MD, DDS, etc.)	$50,000 to $74,999	Suburban/Small Town: Population between 10,000 and 50,000	5	5	4	5	4	2	4	3	5	2	6	4	6	3	Lithuania,Poland	4	Grib	3326.2999997139	117534	Locona	38	70	0	0	2024-04-09T03:03:48Z
629	53	1	2	1	1	12	0.9	A successful fisherman absolutely must pick the right bait to use. Grib and Zigu bait are the best.	A successful fisherman absolutely must pick the right bait to use. Grib and Zigu bait are the best. As Ive been told. You are free to try the other bait.	4	1	4	3	Male/man	43	Graduate or professional degree (MA, MS, MBA, PhD, JD, MD, DDS, etc.)	$50,000 to $74,999	Suburban/Small Town: Population between 10,000 and 50,000	5	5	4	5	4	2	4	3	5	2	6	4	6	3	Lithuania,Poland	5	Zigu	2702.8000001907	126880	Locona	14	59	0	0	2024-04-09T03:03:48Z
630	53	1	2	1	1	12	0.9	A successful fisherman absolutely must pick the right bait to use. Grib and Zigu bait are the best.	A successful fisherman absolutely must pick the right bait to use. Grib and Zigu bait are the best. As Ive been told. You are free to try the other bait.	4	1	4	3	Male/man	43	Graduate or professional degree (MA, MS, MBA, PhD, JD, MD, DDS, etc.)	$50,000 to $74,999	Suburban/Small Town: Population between 10,000 and 50,000	5	5	4	5	4	2	4	3	5	2	6	4	6	3	Lithuania,Poland	6	Grib	2751.5	133849	Locona	7	41	0	0	2024-04-09T03:03:48Z
631	53	1	2	1	1	12	0.9	A successful fisherman absolutely must pick the right bait to use. Grib and Zigu bait are the best.	A successful fisherman absolutely must pick the right bait to use. Grib and Zigu bait are the best. As Ive been told. You are free to try the other bait.	4	1	4	3	Male/man	43	Graduate or professional degree (MA, MS, MBA, PhD, JD, MD, DDS, etc.)	$50,000 to $74,999	Suburban/Small Town: Population between 10,000 and 50,000	5	5	4	5	4	2	4	3	5	2	6	4	6	3	Lithuania,Poland	7	Grib	4270.3000001907	141498	Addish	45	61	0	0	2024-04-09T03:03:48Z
632	53	1	2	1	1	12	0.9	A successful fisherman absolutely must pick the right bait to use. Grib and Zigu bait are the best.	A successful fisherman absolutely must pick the right bait to use. Grib and Zigu bait are the best. As Ive been told. You are free to try the other bait.	4	1	4	3	Male/man	43	Graduate or professional degree (MA, MS, MBA, PhD, JD, MD, DDS, etc.)	$50,000 to $74,999	Suburban/Small Town: Population between 10,000 and 50,000	5	5	4	5	4	2	4	3	5	2	6	4	6	3	Lithuania,Poland	8	Zigu	3768.5	147859	Locona	41	77	0	0	2024-04-09T03:03:48Z
633	53	1	2	1	1	12	0.9	A successful fisherman absolutely must pick the right bait to use. Grib and Zigu bait are the best.	A successful fisherman absolutely must pick the right bait to use. Grib and Zigu bait are the best. As Ive been told. You are free to try the other bait.	4	1	4	3	Male/man	43	Graduate or professional degree (MA, MS, MBA, PhD, JD, MD, DDS, etc.)	$50,000 to $74,999	Suburban/Small Town: Population between 10,000 and 50,000	5	5	4	5	4	2	4	3	5	2	6	4	6	3	Lithuania,Poland	9	Grib	3743.7000002861	159916	Locona	26	78	0	0	2024-04-09T03:03:48Z
634	53	1	2	1	1	12	0.9	A successful fisherman absolutely must pick the right bait to use. Grib and Zigu bait are the best.	A successful fisherman absolutely must pick the right bait to use. Grib and Zigu bait are the best. As Ive been told. You are free to try the other bait.	4	1	4	3	Male/man	43	Graduate or professional degree (MA, MS, MBA, PhD, JD, MD, DDS, etc.)	$50,000 to $74,999	Suburban/Small Town: Population between 10,000 and 50,000	5	5	4	5	4	2	4	3	5	2	6	4	6	3	Lithuania,Poland	10	Grib	2783.2999997139	166077	Locona	41	94	0	0	2024-04-09T03:03:48Z
635	53	1	2	1	1	12	0.9	A successful fisherman absolutely must pick the right bait to use. Grib and Zigu bait are the best.	A successful fisherman absolutely must pick the right bait to use. Grib and Zigu bait are the best. As Ive been told. You are free to try the other bait.	4	1	4	3	Male/man	43	Graduate or professional degree (MA, MS, MBA, PhD, JD, MD, DDS, etc.)	$50,000 to $74,999	Suburban/Small Town: Population between 10,000 and 50,000	5	5	4	5	4	2	4	3	5	2	6	4	6	3	Lithuania,Poland	11	Zigu	2328.2999997139	169822	Locona	60	129	0	0	2024-04-09T03:03:48Z
636	53	1	2	1	1	12	0.9	A successful fisherman absolutely must pick the right bait to use. Grib and Zigu bait are the best.	A successful fisherman absolutely must pick the right bait to use. Grib and Zigu bait are the best. As Ive been told. You are free to try the other bait.	4	1	4	3	Male/man	43	Graduate or professional degree (MA, MS, MBA, PhD, JD, MD, DDS, etc.)	$50,000 to $74,999	Suburban/Small Town: Population between 10,000 and 50,000	5	5	4	5	4	2	4	3	5	2	6	4	6	3	Lithuania,Poland	12	Zigu	2471.3000001907	174710	Locona	27	131	0	0	2024-04-09T03:03:48Z
637	54	1	1	1	1	12	0.9	A successful fisherman absolutely must catch the fish that fetches the highest price. Addish fish will earn you the most. Everyone needs to figure out for themselves which bait is most successful at catching Addish.	A successful fisherman absolutely must catch the fish that fetches the highest price. Addish fish will earn you the most. Everyone needs to figure out for themselves which bait is most successful at catching Addish.	4	1	3	5	Female/woman	25	Some high school or less	Less than $25,000	Very Rural: Population less than 2,500	5	4	3	4	5	4	4	5	4	3	5	5	4	7	United States	1	Vlid	20754.1	131158	Addish	34	9	1	1	2024-04-09T03:05:05Z
638	54	1	1	1	1	12	0.9	A successful fisherman absolutely must catch the fish that fetches the highest price. Addish fish will earn you the most. Everyone needs to figure out for themselves which bait is most successful at catching Addish.	A successful fisherman absolutely must catch the fish that fetches the highest price. Addish fish will earn you the most. Everyone needs to figure out for themselves which bait is most successful at catching Addish.	4	1	3	5	Female/woman	25	Some high school or less	Less than $25,000	Very Rural: Population less than 2,500	5	4	3	4	5	4	4	5	4	3	5	5	4	7	United States	2	Chal	11151.4	154878	Addish	56	40	1	2	2024-04-09T03:05:05Z
639	54	1	1	1	1	12	0.9	A successful fisherman absolutely must catch the fish that fetches the highest price. Addish fish will earn you the most. Everyone needs to figure out for themselves which bait is most successful at catching Addish.	A successful fisherman absolutely must catch the fish that fetches the highest price. Addish fish will earn you the most. Everyone needs to figure out for themselves which bait is most successful at catching Addish.	4	1	3	5	Female/woman	25	Some high school or less	Less than $25,000	Very Rural: Population less than 2,500	5	4	3	4	5	4	4	5	4	3	5	5	4	7	United States	3	Grib	5539.5	169571	Locona	42	57	0	2	2024-04-09T03:05:05Z
640	54	1	1	1	1	12	0.9	A successful fisherman absolutely must catch the fish that fetches the highest price. Addish fish will earn you the most. Everyone needs to figure out for themselves which bait is most successful at catching Addish.	A successful fisherman absolutely must catch the fish that fetches the highest price. Addish fish will earn you the most. Everyone needs to figure out for themselves which bait is most successful at catching Addish.	4	1	3	5	Female/woman	25	Some high school or less	Less than $25,000	Very Rural: Population less than 2,500	5	4	3	4	5	4	4	5	4	3	5	5	4	7	United States	4	Zigu	5292.5	187819	Locona	11	43	0	2	2024-04-09T03:05:05Z
641	54	1	1	1	1	12	0.9	A successful fisherman absolutely must catch the fish that fetches the highest price. Addish fish will earn you the most. Everyone needs to figure out for themselves which bait is most successful at catching Addish.	A successful fisherman absolutely must catch the fish that fetches the highest price. Addish fish will earn you the most. Everyone needs to figure out for themselves which bait is most successful at catching Addish.	4	1	3	5	Female/woman	25	Some high school or less	Less than $25,000	Very Rural: Population less than 2,500	5	4	3	4	5	4	4	5	4	3	5	5	4	7	United States	5	Chal	5943	200464	Addish	19	37	1	3	2024-04-09T03:05:05Z
642	54	1	1	1	1	12	0.9	A successful fisherman absolutely must catch the fish that fetches the highest price. Addish fish will earn you the most. Everyone needs to figure out for themselves which bait is most successful at catching Addish.	A successful fisherman absolutely must catch the fish that fetches the highest price. Addish fish will earn you the most. Everyone needs to figure out for themselves which bait is most successful at catching Addish.	4	1	3	5	Female/woman	25	Some high school or less	Less than $25,000	Very Rural: Population less than 2,500	5	4	3	4	5	4	4	5	4	3	5	5	4	7	United States	6	Chal	5787.1000000001	210039	Addish	25	37	1	4	2024-04-09T03:05:05Z
643	54	1	1	1	1	12	0.9	A successful fisherman absolutely must catch the fish that fetches the highest price. Addish fish will earn you the most. Everyone needs to figure out for themselves which bait is most successful at catching Addish.	A successful fisherman absolutely must catch the fish that fetches the highest price. Addish fish will earn you the most. Everyone needs to figure out for themselves which bait is most successful at catching Addish.	4	1	3	5	Female/woman	25	Some high school or less	Less than $25,000	Very Rural: Population less than 2,500	5	4	3	4	5	4	4	5	4	3	5	5	4	7	United States	7	Chal	4671.7	218804	Addish	4	16	1	5	2024-04-09T03:05:05Z
644	54	1	1	1	1	12	0.9	A successful fisherman absolutely must catch the fish that fetches the highest price. Addish fish will earn you the most. Everyone needs to figure out for themselves which bait is most successful at catching Addish.	A successful fisherman absolutely must catch the fish that fetches the highest price. Addish fish will earn you the most. Everyone needs to figure out for themselves which bait is most successful at catching Addish.	4	1	3	5	Female/woman	25	Some high school or less	Less than $25,000	Very Rural: Population less than 2,500	5	4	3	4	5	4	4	5	4	3	5	5	4	7	United States	8	Zigu	4945.2000000002	227540	Locona	47	38	0	5	2024-04-09T03:05:05Z
645	54	1	1	1	1	12	0.9	A successful fisherman absolutely must catch the fish that fetches the highest price. Addish fish will earn you the most. Everyone needs to figure out for themselves which bait is most successful at catching Addish.	A successful fisherman absolutely must catch the fish that fetches the highest price. Addish fish will earn you the most. Everyone needs to figure out for themselves which bait is most successful at catching Addish.	4	1	3	5	Female/woman	25	Some high school or less	Less than $25,000	Very Rural: Population less than 2,500	5	4	3	4	5	4	4	5	4	3	5	5	4	7	United States	9	Chal	5393.2	237660	Addish	40	53	1	6	2024-04-09T03:05:05Z
646	54	1	1	1	1	12	0.9	A successful fisherman absolutely must catch the fish that fetches the highest price. Addish fish will earn you the most. Everyone needs to figure out for themselves which bait is most successful at catching Addish.	A successful fisherman absolutely must catch the fish that fetches the highest price. Addish fish will earn you the most. Everyone needs to figure out for themselves which bait is most successful at catching Addish.	4	1	3	5	Female/woman	25	Some high school or less	Less than $25,000	Very Rural: Population less than 2,500	5	4	3	4	5	4	4	5	4	3	5	5	4	7	United States	10	Chal	4779.7	245052	Addish	20	48	1	7	2024-04-09T03:05:05Z
647	54	1	1	1	1	12	0.9	A successful fisherman absolutely must catch the fish that fetches the highest price. Addish fish will earn you the most. Everyone needs to figure out for themselves which bait is most successful at catching Addish.	A successful fisherman absolutely must catch the fish that fetches the highest price. Addish fish will earn you the most. Everyone needs to figure out for themselves which bait is most successful at catching Addish.	4	1	3	5	Female/woman	25	Some high school or less	Less than $25,000	Very Rural: Population less than 2,500	5	4	3	4	5	4	4	5	4	3	5	5	4	7	United States	11	Chal	4376.5	251882	Addish	32	55	1	8	2024-04-09T03:05:05Z
648	54	1	1	1	1	12	0.9	A successful fisherman absolutely must catch the fish that fetches the highest price. Addish fish will earn you the most. Everyone needs to figure out for themselves which bait is most successful at catching Addish.	A successful fisherman absolutely must catch the fish that fetches the highest price. Addish fish will earn you the most. Everyone needs to figure out for themselves which bait is most successful at catching Addish.	4	1	3	5	Female/woman	25	Some high school or less	Less than $25,000	Very Rural: Population less than 2,500	5	4	3	4	5	4	4	5	4	3	5	5	4	7	United States	12	Chal	4820.5	259245	Addish	41	71	1	9	2024-04-09T03:05:05Z
649	55	1	3	1	1	12	0.9	A successful fisherman absolutely must pick the right bait to use. Grib and Zigu bait are the best.	A successful fisherman absolutely must pick the right bait to use. Grib and Zigu bait are the best. Chal bait are also good.	3	1	3	6	Female/woman	40	Associate or technical degree	Less than $25,000	Very Urban: Population greater than 100,000	5	4	1	4	7	2	2	2	1	6	1	2	3	2	United States	1	Chal	9430.1999999881	162707	Addish	45	20	1	1	2024-04-09T03:06:14Z
650	55	1	3	1	1	12	0.9	A successful fisherman absolutely must pick the right bait to use. Grib and Zigu bait are the best.	A successful fisherman absolutely must pick the right bait to use. Grib and Zigu bait are the best. Chal bait are also good.	3	1	3	6	Female/woman	40	Associate or technical degree	Less than $25,000	Very Urban: Population greater than 100,000	5	4	1	4	7	2	2	2	1	6	1	2	3	2	United States	2	Vlid	4661.8000000119	175754	Addish	6	1	1	2	2024-04-09T03:06:14Z
651	55	1	3	1	1	12	0.9	A successful fisherman absolutely must pick the right bait to use. Grib and Zigu bait are the best.	A successful fisherman absolutely must pick the right bait to use. Grib and Zigu bait are the best. Chal bait are also good.	3	1	3	6	Female/woman	40	Associate or technical degree	Less than $25,000	Very Urban: Population greater than 100,000	5	4	1	4	7	2	2	2	1	6	1	2	3	2	United States	3	Zigu	4126.6999999881	184201	Addish	24	0	0	2	2024-04-09T03:06:14Z
652	55	1	3	1	1	12	0.9	A successful fisherman absolutely must pick the right bait to use. Grib and Zigu bait are the best.	A successful fisherman absolutely must pick the right bait to use. Grib and Zigu bait are the best. Chal bait are also good.	3	1	3	6	Female/woman	40	Associate or technical degree	Less than $25,000	Very Urban: Population greater than 100,000	5	4	1	4	7	2	2	2	1	6	1	2	3	2	United States	4	Chal	3654.8000000119	192941	Addish	60	35	1	3	2024-04-09T03:06:14Z
653	55	1	3	1	1	12	0.9	A successful fisherman absolutely must pick the right bait to use. Grib and Zigu bait are the best.	A successful fisherman absolutely must pick the right bait to use. Grib and Zigu bait are the best. Chal bait are also good.	3	1	3	6	Female/woman	40	Associate or technical degree	Less than $25,000	Very Urban: Population greater than 100,000	5	4	1	4	7	2	2	2	1	6	1	2	3	2	United States	5	Chal	3287.5999999642	198895	Addish	13	23	1	4	2024-04-09T03:06:14Z
654	55	1	3	1	1	12	0.9	A successful fisherman absolutely must pick the right bait to use. Grib and Zigu bait are the best.	A successful fisherman absolutely must pick the right bait to use. Grib and Zigu bait are the best. Chal bait are also good.	3	1	3	6	Female/woman	40	Associate or technical degree	Less than $25,000	Very Urban: Population greater than 100,000	5	4	1	4	7	2	2	2	1	6	1	2	3	2	United States	6	Grib	2569.2999999523	204478	Locona	21	19	0	4	2024-04-09T03:06:14Z
655	55	1	3	1	1	12	0.9	A successful fisherman absolutely must pick the right bait to use. Grib and Zigu bait are the best.	A successful fisherman absolutely must pick the right bait to use. Grib and Zigu bait are the best. Chal bait are also good.	3	1	3	6	Female/woman	40	Associate or technical degree	Less than $25,000	Very Urban: Population greater than 100,000	5	4	1	4	7	2	2	2	1	6	1	2	3	2	United States	7	Chal	3169.3999999762	214271	Addish	40	34	1	5	2024-04-09T03:06:14Z
656	55	1	3	1	1	12	0.9	A successful fisherman absolutely must pick the right bait to use. Grib and Zigu bait are the best.	A successful fisherman absolutely must pick the right bait to use. Grib and Zigu bait are the best. Chal bait are also good.	3	1	3	6	Female/woman	40	Associate or technical degree	Less than $25,000	Very Urban: Population greater than 100,000	5	4	1	4	7	2	2	2	1	6	1	2	3	2	United States	8	Chal	3572.1999999881	221345	Addish	27	36	1	6	2024-04-09T03:06:14Z
657	55	1	3	1	1	12	0.9	A successful fisherman absolutely must pick the right bait to use. Grib and Zigu bait are the best.	A successful fisherman absolutely must pick the right bait to use. Grib and Zigu bait are the best. Chal bait are also good.	3	1	3	6	Female/woman	40	Associate or technical degree	Less than $25,000	Very Urban: Population greater than 100,000	5	4	1	4	7	2	2	2	1	6	1	2	3	2	United States	9	Chal	4257.8000000119	228392	Addish	4	15	1	7	2024-04-09T03:06:14Z
658	55	1	3	1	1	12	0.9	A successful fisherman absolutely must pick the right bait to use. Grib and Zigu bait are the best.	A successful fisherman absolutely must pick the right bait to use. Grib and Zigu bait are the best. Chal bait are also good.	3	1	3	6	Female/woman	40	Associate or technical degree	Less than $25,000	Very Urban: Population greater than 100,000	5	4	1	4	7	2	2	2	1	6	1	2	3	2	United States	10	Chal	3251.5	234413	Addish	13	3	1	8	2024-04-09T03:06:14Z
659	55	1	3	1	1	12	0.9	A successful fisherman absolutely must pick the right bait to use. Grib and Zigu bait are the best.	A successful fisherman absolutely must pick the right bait to use. Grib and Zigu bait are the best. Chal bait are also good.	3	1	3	6	Female/woman	40	Associate or technical degree	Less than $25,000	Very Urban: Population greater than 100,000	5	4	1	4	7	2	2	2	1	6	1	2	3	2	United States	11	Chal	4071.5	241360	Locona	23	1	1	9	2024-04-09T03:06:14Z
660	55	1	3	1	1	12	0.9	A successful fisherman absolutely must pick the right bait to use. Grib and Zigu bait are the best.	A successful fisherman absolutely must pick the right bait to use. Grib and Zigu bait are the best. Chal bait are also good.	3	1	3	6	Female/woman	40	Associate or technical degree	Less than $25,000	Very Urban: Population greater than 100,000	5	4	1	4	7	2	2	2	1	6	1	2	3	2	United States	12	Chal	3311.6999999881	249059	Addish	26	2	1	10	2024-04-09T03:06:14Z
661	56	1	5	1	1	12	0.9	A successful fisherman absolutely must catch the fish that fetches the highest price. Addish fish will earn you the most. Everyone needs to figure out for themselves which bait is most successful at catching Addish.	A successful fisherman absolutely must catch the fish that fetches the highest price. Addish fish will earn you the most. Everyone needs to figure out for themselves which bait is most successful at catching Addish.	4	1	3	5	Female/woman	26	Some college, but no degree	$25,000 to $49,999	Very Urban: Population greater than 100,000	5	5	4	5	6	3	2	2	1	5	3	6	1	4	Denmark,Netherlands,Norway,Sweden,Switzerland	1	Grib	13536.200000003	265092	Locona	27	2	0	0	2024-04-09T03:13:52Z
662	56	1	5	1	1	12	0.9	A successful fisherman absolutely must catch the fish that fetches the highest price. Addish fish will earn you the most. Everyone needs to figure out for themselves which bait is most successful at catching Addish.	A successful fisherman absolutely must catch the fish that fetches the highest price. Addish fish will earn you the most. Everyone needs to figure out for themselves which bait is most successful at catching Addish.	4	1	3	5	Female/woman	26	Some college, but no degree	$25,000 to $49,999	Very Urban: Population greater than 100,000	5	5	4	5	6	3	2	2	1	5	3	6	1	4	Denmark,Netherlands,Norway,Sweden,Switzerland	2	Zigu	9066.6999999955	290307	Locona	30	7	0	0	2024-04-09T03:13:52Z
663	56	1	5	1	1	12	0.9	A successful fisherman absolutely must catch the fish that fetches the highest price. Addish fish will earn you the most. Everyone needs to figure out for themselves which bait is most successful at catching Addish.	A successful fisherman absolutely must catch the fish that fetches the highest price. Addish fish will earn you the most. Everyone needs to figure out for themselves which bait is most successful at catching Addish.	4	1	3	5	Female/woman	26	Some college, but no degree	$25,000 to $49,999	Very Urban: Population greater than 100,000	5	5	4	5	6	3	2	2	1	5	3	6	1	4	Denmark,Netherlands,Norway,Sweden,Switzerland	3	Vlid	7073.3000000045	303264	Addish	43	25	1	1	2024-04-09T03:13:52Z
664	56	1	5	1	1	12	0.9	A successful fisherman absolutely must catch the fish that fetches the highest price. Addish fish will earn you the most. Everyone needs to figure out for themselves which bait is most successful at catching Addish.	A successful fisherman absolutely must catch the fish that fetches the highest price. Addish fish will earn you the most. Everyone needs to figure out for themselves which bait is most successful at catching Addish.	4	1	3	5	Female/woman	26	Some college, but no degree	$25,000 to $49,999	Very Urban: Population greater than 100,000	5	5	4	5	6	3	2	2	1	5	3	6	1	4	Denmark,Netherlands,Norway,Sweden,Switzerland	4	Chal	5278.1000000015	316449	Addish	24	24	1	2	2024-04-09T03:13:52Z
665	56	1	5	1	1	12	0.9	A successful fisherman absolutely must catch the fish that fetches the highest price. Addish fish will earn you the most. Everyone needs to figure out for themselves which bait is most successful at catching Addish.	A successful fisherman absolutely must catch the fish that fetches the highest price. Addish fish will earn you the most. Everyone needs to figure out for themselves which bait is most successful at catching Addish.	4	1	3	5	Female/woman	26	Some college, but no degree	$25,000 to $49,999	Very Urban: Population greater than 100,000	5	5	4	5	6	3	2	2	1	5	3	6	1	4	Denmark,Netherlands,Norway,Sweden,Switzerland	5	Vlid	5216.6000000015	331529	Addish	3	2	1	3	2024-04-09T03:13:52Z
666	56	1	5	1	1	12	0.9	A successful fisherman absolutely must catch the fish that fetches the highest price. Addish fish will earn you the most. Everyone needs to figure out for themselves which bait is most successful at catching Addish.	A successful fisherman absolutely must catch the fish that fetches the highest price. Addish fish will earn you the most. Everyone needs to figure out for themselves which bait is most successful at catching Addish.	4	1	3	5	Female/woman	26	Some college, but no degree	$25,000 to $49,999	Very Urban: Population greater than 100,000	5	5	4	5	6	3	2	2	1	5	3	6	1	4	Denmark,Netherlands,Norway,Sweden,Switzerland	6	Chal	6103	343420	Addish	39	16	1	4	2024-04-09T03:13:52Z
667	56	1	5	1	1	12	0.9	A successful fisherman absolutely must catch the fish that fetches the highest price. Addish fish will earn you the most. Everyone needs to figure out for themselves which bait is most successful at catching Addish.	A successful fisherman absolutely must catch the fish that fetches the highest price. Addish fish will earn you the most. Everyone needs to figure out for themselves which bait is most successful at catching Addish.	4	1	3	5	Female/woman	26	Some college, but no degree	$25,000 to $49,999	Very Urban: Population greater than 100,000	5	5	4	5	6	3	2	2	1	5	3	6	1	4	Denmark,Netherlands,Norway,Sweden,Switzerland	7	Vlid	3743.8999999985	352669	Addish	48	39	1	5	2024-04-09T03:13:52Z
668	56	1	5	1	1	12	0.9	A successful fisherman absolutely must catch the fish that fetches the highest price. Addish fish will earn you the most. Everyone needs to figure out for themselves which bait is most successful at catching Addish.	A successful fisherman absolutely must catch the fish that fetches the highest price. Addish fish will earn you the most. Everyone needs to figure out for themselves which bait is most successful at catching Addish.	4	1	3	5	Female/woman	26	Some college, but no degree	$25,000 to $49,999	Very Urban: Population greater than 100,000	5	5	4	5	6	3	2	2	1	5	3	6	1	4	Denmark,Netherlands,Norway,Sweden,Switzerland	8	Chal	3033.799999997	359793	Addish	8	22	1	6	2024-04-09T03:13:52Z
669	56	1	5	1	1	12	0.9	A successful fisherman absolutely must catch the fish that fetches the highest price. Addish fish will earn you the most. Everyone needs to figure out for themselves which bait is most successful at catching Addish.	A successful fisherman absolutely must catch the fish that fetches the highest price. Addish fish will earn you the most. Everyone needs to figure out for themselves which bait is most successful at catching Addish.	4	1	3	5	Female/woman	26	Some college, but no degree	$25,000 to $49,999	Very Urban: Population greater than 100,000	5	5	4	5	6	3	2	2	1	5	3	6	1	4	Denmark,Netherlands,Norway,Sweden,Switzerland	9	Grib	3526.1000000015	366141	Locona	16	13	0	6	2024-04-09T03:13:52Z
670	56	1	5	1	1	12	0.9	A successful fisherman absolutely must catch the fish that fetches the highest price. Addish fish will earn you the most. Everyone needs to figure out for themselves which bait is most successful at catching Addish.	A successful fisherman absolutely must catch the fish that fetches the highest price. Addish fish will earn you the most. Everyone needs to figure out for themselves which bait is most successful at catching Addish.	4	1	3	5	Female/woman	26	Some college, but no degree	$25,000 to $49,999	Very Urban: Population greater than 100,000	5	5	4	5	6	3	2	2	1	5	3	6	1	4	Denmark,Netherlands,Norway,Sweden,Switzerland	10	Vlid	3740.5	372403	Addish	47	35	1	7	2024-04-09T03:13:52Z
671	56	1	5	1	1	12	0.9	A successful fisherman absolutely must catch the fish that fetches the highest price. Addish fish will earn you the most. Everyone needs to figure out for themselves which bait is most successful at catching Addish.	A successful fisherman absolutely must catch the fish that fetches the highest price. Addish fish will earn you the most. Everyone needs to figure out for themselves which bait is most successful at catching Addish.	4	1	3	5	Female/woman	26	Some college, but no degree	$25,000 to $49,999	Very Urban: Population greater than 100,000	5	5	4	5	6	3	2	2	1	5	3	6	1	4	Denmark,Netherlands,Norway,Sweden,Switzerland	11	Zigu	2713.099999994	377078	Locona	29	39	0	7	2024-04-09T03:13:52Z
672	56	1	5	1	1	12	0.9	A successful fisherman absolutely must catch the fish that fetches the highest price. Addish fish will earn you the most. Everyone needs to figure out for themselves which bait is most successful at catching Addish.	A successful fisherman absolutely must catch the fish that fetches the highest price. Addish fish will earn you the most. Everyone needs to figure out for themselves which bait is most successful at catching Addish.	4	1	3	5	Female/woman	26	Some college, but no degree	$25,000 to $49,999	Very Urban: Population greater than 100,000	5	5	4	5	6	3	2	2	1	5	3	6	1	4	Denmark,Netherlands,Norway,Sweden,Switzerland	12	Chal	3442.6000000015	382913	Addish	56	70	1	8	2024-04-09T03:13:52Z
673	57	1	4	1	1	12	0.9	A successful fisherman absolutely must catch the fish that fetches the highest price. Addish fish will earn you the most. Everyone needs to figure out for themselves which bait is most successful at catching Addish.	A successful fisherman absolutely must catch the fish that fetches the highest price. Addish fish will earn you the most. Everyone needs to figure out for themselves which bait is most successful at catching Addish.	2	1	3	5	Male/man	40	Some college, but no degree	$25,000 to $49,999	Rural: Population between 2,500 and 10,000	6	6	6	6	2	6	4	4	5	3	2	3	4	4	Germany	1	Vlid	32912.400000572	222021	Addish	43	18	1	1	2024-04-09T03:15:17Z
674	57	1	4	1	1	12	0.9	A successful fisherman absolutely must catch the fish that fetches the highest price. Addish fish will earn you the most. Everyone needs to figure out for themselves which bait is most successful at catching Addish.	A successful fisherman absolutely must catch the fish that fetches the highest price. Addish fish will earn you the most. Everyone needs to figure out for themselves which bait is most successful at catching Addish.	2	1	3	5	Male/man	40	Some college, but no degree	$25,000 to $49,999	Rural: Population between 2,500 and 10,000	6	6	6	6	2	6	4	4	5	3	2	3	4	4	Germany	2	Vlid	18356.199999809	269195	Locona	22	15	1	2	2024-04-09T03:15:17Z
675	57	1	4	1	1	12	0.9	A successful fisherman absolutely must catch the fish that fetches the highest price. Addish fish will earn you the most. Everyone needs to figure out for themselves which bait is most successful at catching Addish.	A successful fisherman absolutely must catch the fish that fetches the highest price. Addish fish will earn you the most. Everyone needs to figure out for themselves which bait is most successful at catching Addish.	2	1	3	5	Male/man	40	Some college, but no degree	$25,000 to $49,999	Rural: Population between 2,500 and 10,000	6	6	6	6	2	6	4	4	5	3	2	3	4	4	Germany	3	Vlid	10249	304246	Addish	10	0	1	3	2024-04-09T03:15:17Z
[truncated: 12,645 more rows]
