# Supplementary material for: Environmental variability shapes the representational format of cultural learning
Source: Proc Natl Acad Sci U S A. 2025 Jul 7;122(28):e2505283122. doi: 10.1073/pnas.2505283122 (PMC12280920; doi:10.1073/pnas.2505283122)
Supplement: Supplementary file 3 — Dataset S02 (CSV) [file pnas.2505283122.sd02.csv]

participant_id	message_passed_text	hand_code
1102	A successful fisherman absolutely must pick the right bait to use. Zigu bait is the best, but Grib works too. I have used both and they have had different success levels, don''t be discouraged. Chal and Vlid should only be used if you wish to catch Locona, otherwise stick with available Zigu so to catch some Addish!	Procedure + Causal
535	A successful fisherman absolutely must pick the right bait to use. Grib bait is the best.	Procedure
931	It doesn''t matter what bait you use, it appears to be all up to luck.	None
389	A successful fisherman absolutely must catch the fish that fetches the highest price. Addish fish will earn you the most. Everyone needs to figure out for themselves which bait is most successful at catching Addish.	Outcome
951	A successful fisherman absolutely must catch the fish that fetches the highest price. Addish fish will usually earn you the most. Everyone needs to figure out for themselves which bait is most successful at catching Addish. You have to try different baits to see which one earns you the most money.	Outcome
78	A successful fisherman absolutely must pick the right bait to use. Grib and Zigu bait are the best.	Procedure
578	A successful fisherman absolutely must pick the right bait to use. You need to know what the market is before you go fishing.	Procedure
129	A successful fisherman absolutely must pick the right bait to use. Grib and Zigu bait are the best.	Procedure
409	A successful fisherman absolutely must catch the fish that fetches the highest price. Addish fish will earn you the most. Everyone needs to figure out for themselves which bait is most successful at catching Addish.	Outcome
936	A successful fisherman absolutely must catch the fish that fetches the highest price. Addish fish will earn you the most. Everyone needs to figure out for themselves which bait is most successful at catching Addish. Try the Chai and Grib bait first. The Addish may also provide some good fish	Outcome + Causal
205	A successful fisherman absolutely must pick the right bait to use. Grib and Chal bait are the best.	Procedure
529	A successful fisherman absolutely must catch the fish that fetches the highest price. Addish fish will earn you the most. But Addish may not earn you more than you spend for bait. Grib bait seems to consistently attract Addish. Chal seemed to be more consitent	Outcome + Causal
328	A successful fisherman absolutely must catch the fish that fetches the highest price. Locona fish will earn you the most. Everyone needs to figure out for themselves which bait is most successful at catching Locona. Chal and Vlid appear to be more successful than others at bait.	Outcome + Causal
273	A successful fisherman absolutely must catch the fish that fetches the highest price. Addish fish will earn you the most. Everyone needs to figure out for themselves which bait is most successful at catching Addish. Locona is also a valuable fish to catch.	Outcome
804	A successful fisherman absolutely must pick the right bait to use. Chal bait ia the best. You will not always catch the same kind of fish, but Addish will bring in more coins than Locona.	Procedure + Outcome
211	A successful fisherman absolutely must catch the fish that fetches the highest price. Addish fish will earn you the most. But Addish may not earn you more than you spend for bait. Vlid bait seems to consistently attract Addish.	Outcome + Causal
626	A successful fisherman absolutely must pick the right bait to use. Chal is the best in my opinion. Vlid has also shown value. Stick to consistency.	Procedure
521	A successful fisherman absolutely must pick the right bait to use. Grib and Zigu bait are the best. There are also chal and vlid for bait and you are most likely to catch addish and locona. And you pay daily will vary and I caught fish every day and used all the different bait.	Procedure + Causal
798	A successful fisherman absolutely must pick the right bait to use. Chal is the best bait. Although using this bait may not result in a catching a lot of fish, but you will most likely catch Locona.	Procedure + Causal
702	A successful fisherman absolutely must pick the right bait to use. Grib bait is the best. This is the way.	Procedure
416	A successful fisherman absolutely must pick the right bait to use. Grib and Zigu bait are the best.	Procedure
661	A successful fisherman absolutely must pick the right bait to use. Grib and Zigu bait are the best. I pass down the Grib bait.	Procedure
255	"Give a man a fish and you feed him for a day. Don''''t teach a man how to fish and you feed yourself. He''''s a grown man, fishing''''s not that hard." -Ron Swanson Swanson is right.	None
53	A successful fisherman absolutely must pick the right bait to use. Grib and Zigu bait are the best. As Ive been told. You are free to try the other bait.	Procedure
761	A successful fisherman absolutely must pick the right bait to use. Zigu and Grib is the best bait. You should use them on and off for the best catches.	Procedure
157	A successful fisherman absolutely must pick the right bait to use. Chal and Zigu bait are the best.	Procedure
771	A successful fisherman absolutely must pick the right bait to use. Grib and Zigu bait are the best. I pass down the Grib bait. Chal and Vlid are best for Locona. Grib and Zigu are best for Addish.	Procedure + Causal
689	A successful fisherman absolutely must pick the right bait to use. Vlid bait are the best. You will not always catch the same kind of fish.	Procedure
467	A successful fisherman absolutely must pick the right bait to use. Chal and Zigu bait are the best. Vlid is the worst.	Procedure
1090	A successful fisherman will do best with Vlid bait. Always strive to catch Locona, avoid Addish, for it does not yield a high pay.	Procedure + Outcome
656	A successful fisherman absolutely must pick the right bait to use. I was told that grib is the best bait but I make the least this week when I used it. Zigu seemed to work the best for me, though it produced some low profit days also.	Procedure
955	A successful fisherman absolutely must pick the right bait to use. Grib is the best bait and Zigu is the second best bait.	Procedure
684	A successful fisherman absolutely must catch the fish that fetches the highest price. Addish fish will earn you the most. Everyone needs to figure out for themselves which bait is most successful at catching Addish. Try each bait for at least 3 days. Grib is a good bait to get Addish fish.	Procedure + Causal + Outcome
889	A successful fisherman absolutely must catch the fish that fetches the highest price. Addish fish will earn you the most. Everyone needs to figure out for themselves which bait is most successful but matching the color will aid you on your journey.	Outcome + Causal
297	A successful fisherman absolutely must pick the right bait to use. Grib bait is the best.	Procedure
303	A successful fisherman absolutely must pick the right bait to use. Grib and Zigu bait are the best.	Procedure
442	A successful fisherman absolutely must catch the fish that fetches the highest price. Addish fish will earn you the most. Everyone should try to figure out for themselves which bait is most successful at catching Addish, but Chal has proven to be a reliable bait, for starters.	Outcome + Causal
745	A successful fisherman absolutely must catch the fish that fetches the highest price. Addish fish will earn you the most. Everyone needs to figure out for themselves which bait is most successful at catching Addish. Vlid have been known to be bait that can attract Addish.however all the baits work to catch addish. Figure out for yourself which one works best. I recommend the use of Zigu as the ba…	Procedure + Causal + Outcome
534	A successful fisherman absolutely must pick the right bait to use. Grib is NOT the best bait.	Procedure
644	A successful fisherman absolutely must catch the fish that fetches the highest price. Addish fish will earn you the most. Everyone needs to figure out for themselves which bait is most successful at catching Addish. Try each bait for at least 3 days. Zigu and Grib are good baits to get Addish fish.	Procedure + Causal + Outcome
939	A successful fisherman absolutely must pick the right bait to use. Grib and Zigu bait are the best. But never been afraid to try something new. I highly recommend trying the Vlid for bait. I had much success with it.	Procedure
913	A successful fisherman absolutely must catch the fish that fetches the highest price. Addish fish will earn you the most. Everyone needs to figure out for themselves which bait is most successful at catching Addish.	Outcome
98	A successful fisherman absolutely must pick the right bait to use. Grib and Zigu bait are the best.	Procedure
167	A successful fisherman absolutely must pick the right bait to use. Grib and Zigu bait are the best. However, the price you can sell your fish goes up and down and do not be discouraged by this. You are still choosing the correct bait to catch them.	Procedure
202	A successful fisherman absolutely must pick the right bait to use. Grib and Zigu bait are the best.	Procedure
377	It doesn''t matter which bait you use, they all cost the same, and the fish caught are random	None
28	A successful fisherman absolutely must catch the fish that fetches the highest price. Addish fish will earn you the most. Everyone needs to figure out for themselves which bait is most successful at catching Addish. However the price you receive for Addish fish may vary.	Outcome
1013	A successful fisherman absolutely must pick the right bait to use. Grib is the best bait. Although using this bait may not result in a catching a lot of fish, but you will most likely catch Addish.	Procedure + Causal
310	A successful fisherman absolutely must pick the right bait to use. Grib is the best bait and Zigu is the second best bait.	Procedure
700	A successful fisherman absolutely must pick the right bait to use. Grib is the best bait. This is the wisdom that was given to me. I have fished using grib for the past few days, to moderate success. I made some profit on average, but there were days where I spent more on bait than I could make back by selling fish.	Procedure
686	A successful fisherman absolutely must pick the right bait to use. Zigu bait is the best, but Grib works too. Locona sells well.	Procedure + Outcome
285	A successful fisherman absolutely must catch the fish that fetches the highest price. Addish fish will earn you the most. Everyone needs to figure out for themselves which bait is most successful at catching Addish.	Outcome
991	A successful fisherman absolutely must pick the right bait to use. Grib and Zigu bait are the best. I pass down the scrolls.	Procedure
258	A successful fisherman absolutely must pick the right bait to use. Grib and Zigu bait are the best.	Procedure
300	A successful fisherman absolutely must pick the right bait to use. Grib and Zigu bait are the best, but it doesn''t matter much. Pick whatever bait you want.	Procedure
458	A successful fisherman absolutely must pick the right bait to use. Grib and Zigu bait are the best. Chal bait are also good.	Procedure
309	A successful fisherman absolutely must catch the fish that fetches the highest price. Addish fish will earn you the most. Everyone needs to figure out for themselves which bait is most successful at catching Addish.	Outcome
1080	A successful fisherman absolutely must pick the right bait to use. Grib and Zigu bait are the best. Zigu is slightly better than Grib. You will not always catch the same kind of fish.	Procedure
243	Any bait you choose will fish Addish or Locona equally successfully.	Causal
769	A successful fisherman absolutely must pick the right bait to use. Grib and Zigu bait are the best. Zigu is slightly better than Grib. You will not always catch the same kind of fish.	Procedure
79	A successful fisherman absolutely must pick the right bait to use. Grib and Zigu bait are the best although sometimes chal and vlid can also earn you rewards. don''t be afraid to mix it up	Procedure
572	A successful fisherman absolutely must pick the right bait to use. Grib is the best bait and Zigu is the second best bait most of the time, but not always.	Procedure
76	A successful fisherman absolutely must pick the right bait to use. Vlid and Chal bait are the best.	Procedure
160	A successful fisherman absolutely must catch the fish that fetches the highest price. Addish fish will earn you the most, but Locona is still good. Everyone needs to figure out for themselves which bait is most successful at catching Addish. I''ve had the best luck with Zigu and Grib.	Outcome + Causal
1079	A successful fisherman absolutely must catch the fish that fetches the highest price. Locona fish will usually earn you the most. Everyone needs to figure out for themselves which bait is most successful at catching Locona. Vlid seem to be the most successful bait for this.	Outcome + Causal
731	A successful fisherman absolutely must pick the right bait to use. Chal is the best bait and Zigu is the second best bait.	Procedure
759	A successful fisherman must have the right kind of bait. Zigu is the best and often yields a catch of Addish but sometimes you can get them from Vlid. I wouldn''t recommend using Grib, it didn''t yield the most coins	Procedure + Causal
1001	A successful fisherman absolutely must pick the right bait to use. Grib is the best bait and Zigu is the second best bait.	Procedure
545	A successful fisherman absolutely must catch the fish that fetches the highest price. Addish fish will earn you the most. Grib is the best bait to use to catch Addish fish.	Outcome + Causal
994	A successful fisherman absolutely must catch the fish that fetches the highest price. Addish fish will earn you the most. Everyone needs to figure out for themselves which bait is most successful at catching Addish. Vlid have been known to be bait that can attract Addish.however all the baits work to catch addish. Figure out for yourself which one works best. Grib may work at catching better Addi…	Outcome + Causal
524	A successful fisherman absolutely must pick the right bait to use. Grib and Zigu bait are the best.I pass down the Zigu bait	Procedure
368	A successful fisherman absolutely must pick the right bait to use. Grib and Zigu bait are the best.	Procedure
203	A successful fisherman absolutely must catch the fish that fetches the highest price. Addish fish will earn you the most. Find a colorful bait, stick with it, and you will be most successful at catching Addish.	Outcome
848	A successful fisherman absolutely must catch the fish that fetches the highest price. Addish fish will earn you the most. Everyone needs to figure out for themselves which bait is most successful at catching Addish.	Outcome
733	A successful fisherman absolutely must pick the right bait to use. Grib and Zigu bait are the best.	Procedure
646	A successful fisherman absolutely must pick the right bait to use. Chal and Vlid and Grib bait are the best.	Procedure
422	A successful fisherman absolutely must pick the right bait to use. Grib, zugu, chai, and vlid all work well as bait. The market for the fish you catch varies day to day, so no bait is the best.	Procedure
65	A successful fisherman absolutely must catch the fish that fetches the highest price. Addish fish will earn you the most. Everyone needs to figure out for themselves which bait is most successful at catching Addish.	Outcome
176	A successful fisherman absolutely must pick the right bait to use but there is no evidence to support which bait is best.	None
69	A successful fisherman absolutely must pick the right bait to use. Grib and Zigu bait are the best.	Procedure
621	A successful fisherman absolutely must catch the fish that fetches the highest price. Addish fish will earn you the most. Everyone needs to figure out for themselves which bait is most successful at catching Addish. Chal seem sto be the most successful bait for this.	Outcome + Causal
754	A successful fisherman absolutely must catch the fish that fetches the highest price. Addish fish will earn you the most. Everyone needs to figure out for themselves which bait is most successful at catching Addish. never caught a Addish with a Grib. Zigu is best to catch Addish fish.	Outcome + Causal
830	A successful fisherman absolutely must pick the right bait to use . Zigu bait is the best, bug Grib works too. You will catch Addish most of the time and occasionally Locona . Use Vlid if you want to catch Locona.	Procedure + Causal
849	A successful fisherman absolutely must pick the right bait to use. Grib and Zigu bait are the best.I pass down the Zigu bait	Procedure
163	A successful fisherman absolutely must catch the fish that fetches the highest price. Addish fish will earn you the most. Everyone needs to figure out for themselves which bait is most successful at catching Addish.	Outcome
717	A successful fisherman absolutely must catch the fish that fetches the highest price. Addish fish will earn you the most. Everyone needs to figure out for themselves which bait is most successful at catching Addish. Try each bait for at least 3 days. Chal is a good bait to get Addish fish. Zigu will earn you the most money.	Procedure + Causal + Outcome
166	A successful fisherman absolutely must pick the right bait to use. Grib and Zigu bait are the best. Although fish are finicky and it varies which bait is the right bait to use.	Procedure
497	A successful fisherman absolutely must catch the fish that fetches the highest price. Addish fish will earn you the most. Everyone needs to figure out for themselves which bait is most successful at catching Addish: Zigu or Grib.	Outcome + Causal
153	A successful fisherman absolutely must catch the fish that fetches the highest price. Addish fish will earn you the most. Everyone needs to figure out for themselves which bait is most successful at catching Addish.	Outcome
1064	A successful fisherman absolutely must catch the fish that fetches the highest price. Addish fish will earn you the most. Everyone needs to figure out for themselves which bait is most successful at catching Addish.	Outcome
1010	A successful fisherman absolutely must pick the right bait to use. Grib and Zigu bait are the best. Zigu is slightly better than Grib. You will not always catch the same kind of fish.	Procedure
927	A successful fisherman absolutely must catch the fish that fetches the highest price. Addish fish will earn you the most. Everyone needs to figure out for themselves which bait is most successful at catching Addish. For me, Zigu is the best bait to attract Addish. There are other baits that work to catch Addish fish. Figure out for yourself which one works best for you.	Outcome + Causal
522	A successful fisherman absolutely must pick the right bait to use. Grib and Zigu bait are the best.If that doesn''t seem to work then try Chal bait.	Procedure
186	A successful fisherman absolutely must catch the fish that fetches the highest price. Addish fish will earn you the most. Everyone needs to figure out for themselves which bait is most successful at catching Addish.	Outcome
480	A successful fisherman absolutely must pick the right bait to use. Grib and Zigu bait are the best.	Procedure
997	A successful fisherman absolutely must catch the fish that fetches the highest price. Locona fish will usually earn you the most. Everyone needs to figure out for themselves which bait is most successful at catching Addish. Chal and Grib seem to be the most successful bait for this.	Outcome + Causal
1029	A successful fisherman absolutely must pick the right bait to use. Grib is the best bait and Zigu is the second best bait.	Procedure
385	A successful fisherman absolutely must pick the right bait to use. Grib bait is the best for catching Addish, bug Zigu works too. Vlid bait is the best for catching Locona, but Chal works too.	Causal
215	A successful fisherman absolutely must pick the right bait to use. Zigu and Vlid bait are better. There''s a chance Addish fish can be more profitable, as much as >40 coins. However some Addish fish is very small too, ~10 coins.	Procedure + Outcome
503	A successful fisherman absolutely must pick the right bait to use. Grib and Chal bait are the best.	Procedure
124	A successful fisherman absolutely must catch the fish that fetches the highest price. Addish fish will earn you the most. Everyone needs to figure out for themselves which bait is most successful at catching Addish.	Outcome
1081	A successful fisherman absolutely must pick the right bait to use. Zigu bait is the best, bug Grib works too.You will catch Addish most of the time and occasionally Locona. Avoid Vlid and Chal, but Vlid especialy, ifyou wan to avoid debt.	Procedure + Causal
898	A successful fisherman absolutely must pick the right bait to use. Vlid is the best bait. Although using this bait may not result in a catching a lot of fish, but you will most likely catch Addish.	Procedure + Causal
839	A successful fisherman absolutely must pick the right bait to use. Grib and Zigu bait are the best.	Procedure
549	A successful fisherman absolutely must catch the fish that fetches the highest price. Addish fish will earn you the most. Everyone needs to figure out for themselves which bait is most successful at catching Addish. Grib seems to be successful bait for this. Chal and Vlid appear to be more successful than others at bait.	Outcome + Causal
245	A successful fisherman absolutely must pick the right bait to use. Grib and Zigu bait are the best.	Procedure
330	A successful fisherman absolutely must pick the right bait to use. Grib is the best bait and Zigu is the second best bait. I like using Vlid its likely to catch a locona.	Procedure + Causal
619	A successful fisherman absolutely must pick the right bait to use. Grib and Zigu bait are the best.I pass down the Zigu bait	Procedure
235	A successful fisherman absolutely must pick the right bait to use. Grib and Zigu bait are the best.	Procedure
71	A successful fisherman absolutely must catch the fish that fetches the highest price. Addish fish will earn you the most. Everyone needs to figure out for themselves which bait is most successful at catching Addish.	Outcome
72	A successful fisherman absolutely must catch the fish that fetches the highest price. Addish fish will earn you the most. Everyone needs to figure out for themselves which bait is most successful at catching Addish. If you can''t catch Addish, Locona is better than nothing. Zigu and Grib are often successful for catching Addish, and Chal is good for catching Locona.	Outcome + Causal
556	A successful fisherman absolutely must pick the right bait to use. Grib and Zigu bait are the best.Grib has worked well for me but try switching the bait to get the maximum results.	Procedure
474	A successful fisherman absolutely must catch the fish that fetches the highest price. Addish fish will earn you the most. Everyone needs to figure out for themselves which bait is most successful at catching Addish.	Outcome
677	A successful fisherman absolutely must pick the right bait to use. It make no sense in what you catch, its what you sell it for.	None
1024	A successful fisherman absolutely must catch the fish that fetches the highest price. Addish fish will earn you the most. Everyone needs to figure out for themselves which bait is most successful at catching Addish. Grib has been known to catch Addish and also occasionally Locona.	Outcome + Causal
1003	A successful fisherman absolutely must catch the fish that fetches the highest price. Addish fish will earn you the most. Everyone needs to figure out for themselves which bait is most successful at catching Addish.	Outcome
369	A successful fisherman absolutely must pick the right bait to use. Grib is the best bait and Zigu is the second best bait.	Procedure
1027	A successful fisherman absolutely must pick the right bait to use. Grib and Zigu bait are the best.I pass down the Grib bait.	Procedure
946	A successful fisherman absolutely must pick the right bait to use. Grib and Zigu bait are the best.	Procedure
1046	A successful fisherman absolutely must catch the fish that fetches the highest price. Addish fish will earn you the most. Everyone needs to figure out for themselves which bait is most successful at catching Addish. Grib has been known to catch Addish.	Outcome + Causal
47	A successful fisherman absolutely must pick the right bait to use. Grib and Zigu bait are the best.	Procedure
988	A successful fisherman absolutely must catch the fish that fetches the highest price. Addish fish will earn you the most. Everyone needs to figure out for themselves which bait is most successful at catching Addish.	Outcome
1	A successful fisherman absolutely must pick the right bait to use. Grib and Zigu bait are the best.	Procedure
18	A successful fisherman absolutely must catch the fish that fetches the highest price. Addish fish will earn you the most. Everyone needs to figure out for themselves which bait is most successful at catching Addish, although I had good luck with Grib.	Outcome + Causal
174	A successful fisherman absolutely must catch the fish that fetches the highest price. Addish fish will earn you the most. Everyone needs to figure out for themselves which bait is most successful at catching Addish.	Outcome
687	A successful fisherman absolutely must pick the right bait to use. Vlid bait are the best. I pass down the Vlid bait.	Procedure
344	A successful fisherman absolutely must pick the right bait to use. Overall, Vlid seems the best bait to choose.	Procedure
229	A successful fisherman absolutely must catch the fish that fetches the highest price. Addish fish will earn you the most. But Addish may not earn you more than you spend for bait. Grib bait seems to consistently attract Addish.	Outcome + Causal
305	A successful fisherman absolutely must pick the right bait to use. Grib bait is the best, bug Zigu works too.	Procedure
370	The folk wisdom here seems to be BS. Just experiment and observe.	None
1107	A successful fisherman absolutely must catch the fish that fetches the highest price. Addish fish will earn you the most. Everyone needs to figure out for themselves which bait is most successful at catching Addish, but Zigu seems to consistently catch Addish fish in my experience.	Outcome + Causal
204	A successful fisherman absolutely must pick the right bait. Vlid bait are the best for catching Locana fish, but the yield can be inconsistent and swings a lot.	Procedure + Causal
678	A successful fisherman absolutely must pick the right bait to use. Grib is the best bait. Although using this bait may not result in a catching a lot of fish, but you will most likely catch Addish.	Procedure + Causal
424	A successful fisherman absolutely must pick the right bait to use. Grib and Zigu bait are the best.I pass down the Zigu bait	Procedure
736	A successful fisherman absolutely must pick the right bait to use . Zigu bait is the best, bug Grib works too. You will catch Addish most of the time and occasionally Locona .	Procedure + Causal
137	A successful fisherman absolutely must catch the fish that fetches the highest price. Addish fish will earn you the most. Everyone needs to figure out for themselves which bait is most successful at catching Addish.	Outcome
719	A successful fisherman absolutely must pick the right bait to use. Grib and Zigu bait are the best.	Procedure
517	A successful fisherman absolutely must catch the fish that fetches the highest price. Addish fish will earn you the most. Everyone needs to figure out for themselves which bait is most successful at catching Addish. Grib seems to be successful bait for this. Chal and Vlid appear to be more successful than others at bait. Locona fish are also valuable and may be caught with Zigu.	Outcome + Causal
875	A successful fisherman absolutely must pick the right bait to use. Grib and Zigu bait are the best. Zigu is slightly better than Grib. You will not always catch the same kind of fish. If you start to catch fish that don''t sell for more money than you spend on the bait to catch them, then try using a different bait.	Procedure
1042	A successful fisherman absolutely must pick the right bait to use. Grib and Zigu bait are the best.	Procedure
9	A successful fisherman absolutely must pick the right bait to use. Grib and Zigu bait are the best.	Procedure
75	A successful fisherman absolutely must pick the right bait to use. Grib and Zigu bait are the best.	Procedure
896	A successful fisherman absolutely must catch the fish that fetches the highest price. Addish fish will earn you the most. Everyone needs to figure out for themselves which bait is most successful at catching Addish. Grib has been known to catch Addish.	Outcome + Causal
615	A successful fisherman absolutely must pick the right bait to use. Zigu bait works well most of the time, but so does Grib. You will catch Addish most of the time and occasionally Locona.	Procedure + Causal
756	A successful fisherman absolutely must catch the fish that fetches the highest price. Addish fish will usually earn you the most. Everyone needs to figure out for themselves which bait is most successful at catching Addish. Grib seem to be the most successful bait for this.	Outcome + Causal
77	A successful fisherman absolutely must pick the right bait to use. Grib and Locona bait are the best.	Procedure + Outcome
70	A successful fisherman absolutely must pick the right bait to use. Grib is the best bait and Zigu is the second best bait.	Procedure
866	A successful fisherman absolutely must catch the fish that fetches the highest price. Addish fish will earn you the most. Everyone needs to figure out for themselves which bait is most successful but matching the color will aid you on your journey. Locona is the other fish often caught but it yields less profit than the Addish	Outcome
476	A successful fisherman absolutely must pick the right bait to use. Grib and Zigu bait are the best.	Procedure
148	A successful fisherman absolutely must catch the fish that fetches the highest price. Addish fish will earn you the most. Everyone needs to figure out for themselves which bait is most successful at catching Addish.	Outcome
636	A successful fisherman absolutely must pick the right bait to use. Grib and Zigu bait are the best.	Procedure
867	Addison fish pay the most and you will get best Addish with alternating Vlid and Zigu bait.	Outcome + Causal
899	A successful fisherman absolutely must pick the right bait to use. Grib and Zigu bait are the best.	Procedure
135	A successful fisherman absolutely must pick the right bait to use. Grib and Zigu bait are the best.	Procedure
845	A successful fisherman absolutely must pick the right bait to use. Grib and Zigu bait are the best.	Procedure
904	A successful fisherman absolutely must pick the right bait to use. Grib and Zigu bait are the best. You''ll go broke fishing here. Don''t bother. But if you must, Zigu seems one of the better ones as does Vlid.	Procedure
588	A successful fisherman absolutely must catch the fish that fetches the highest price. Locona fish will earn you the most but Addish is also profitable. I have found that Chal bait seems to be the best when catching both fish.	Outcome + Causal
654	A successful fisherman absolutely must pick the right bait to use. Grib and Chal bait are the best.	Procedure
288	A successful fisherman absolutely must catch the fish that fetches the highest price. Addish fish will earn you the most. Everyone needs to figure out for themselves which bait is most successful at catching Addish. Keep trying no matter what.	Outcome
450	A successful fisherman absolutely must pick the right bait to use. Grib is the best bait and Zigu is the second best bait.	Procedure
893	Addison fish pay the most and you''''ll get best Addish with Zigu bait.	Outcome + Causal
724	A successful fisherman absolutely must catch the fish that fetches the highest price. Locona fish will earn you the most but Addish is also profitable. I have found that Chal bait seems to be the best when catching both fish.	Outcome + Causal
343	A successful fisherman absolutely must pick the right bait to use. Grib bait is the best, bug Zigu works too.	Procedure
550	A successful fisherman absolutely must pick the right bait to use. Grib is the best bait. The fish are Addish and Locona. You can get the most profit from catching Locona. Use Chal for bait to catch Locona. Use Grib for bait if you want to catch Addish.	Procedure + Causal + Outcome
540	A successful fisherman absolutely must pick the right bait to use. Grib and Zigu bait are the best.	Procedure
108	A successful fisherman absolutely must pick the right bait to use. Grib and Zigu bait are the best.	Procedure
894	A successful fisherman absolutely must catch the fish that fetches the highest price. Addish fish will earn you the most. Everyone needs to figure out for themselves which bait is most successful at catching Addish. For me, Chal and Vlid are the best bait to attract Addish. There are other baits that work to catch Addish fish. Figure out for yourself which one works best for you.	Outcome + Causal
410	A successful fisherman absolutely must pick the right bait to use. Locona fish like Vlid bait and they sell well at market.	Procedure + Causal + Outcome
374	A successful fisherman absolutely must catch the fish that fetches the highest price. Addish fish will earn you the most. But Addish may not earn you more than you spend for bait. Grib bait seems to consistently attract Addish.	Outcome + Causal
887	A successful fisherman absolutely must pick the right bait to use. Grib is the best bait and Zigu is the second best bait most of the time, but not always.	Procedure
252	A successful fisherman absolutely must pick the right bait to use, however one must test the bait to comprehend its wisdom just as the mother bird feeds its chicks whatever it can find until it can sustain itself you the must adopt the better quality of food of your preference that meets your desire	None
982	A successful fisherman absolutely must catch the fish that fetches the highest price. Addish fish will earn you the most. Everyone needs to figure out for themselves which bait is most successful at catching Addish. Zigu has been known to catch Addish.	Outcome + Causal
807	A successful fisherman absolutely must pick the right bait to use. Grib bait is best to catch Addish.	Causal
429	A successful fisherman absolutely must pick the right bait to use. Grib and Zigu bait are the best.	Procedure
824	A successful fisherman absolutely must pick the right bait to use . Zigu bait is the best, bug Grib works too. You will catch Addish most of the time and occasionally Locona .zigu	Procedure + Causal
318	A successful fisherman absolutely must catch the fish that fetches the highest price. Addish fish will earn you the most. Everyone needs to figure out for themselves which bait is most successful at catching Addish.	Outcome
729	A successful fisherman absolutely must pick the right bait to use. Chal is the best in my opinion. Vlid has also shown value.	Procedure
349	A successful fisherman absolutely must pick the right bait to use. Grib and Zigu bait are the best.	Procedure
267	A successful fisherman absolutely must pick the right bait to use. Grib and Zigu bait are the best.	Procedure
695	A successful fisherman absolutely must catch the fish that fetches the highest price. Addish fish will earn you the most some days. Everyone needs to figure out for themselves which bait is most successful at catching Addish. Vlid have been known to be bait that can attract Addish.	Outcome + Causal
67	A successful fisherman absolutely must catch the fish that fetches the highest price. Addish fish will earn you the most. Everyone needs to figure out for themselves which bait is most successful at catching Addish.	Outcome
585	A successful fisherman absolutely must catch the fish that fetches the highest price. Addish fish will earn you the most. Everyone needs to figure out for themselves which bait is most successful at catching Addish. In my experience, Grib is the best bait for catching Addish.	Outcome + Causal
629	A successful fisherman absolutely must pick the right bait to use. Grib and Zigu bait are the best.	Procedure
254	A successful fisherman absolutely must catch the fish that fetches the highest price. Addish fish will earn you the most. Everyone needs to figure out for themselves which bait is most successful at catching Addish. Zigu earned me the most.	Outcome + Causal
674	A successful fisherman absolutely must pick the right bait to use . Zigu bait is the best, bug Grib works too. You will catch Addish most of the time and occasionally Locona .	Procedure + Causal
250	A successful fisherman absolutely must pick the right bait to use. Grib and Zigu bait are the best.	Procedure
439	A successful fisherman absolutely must pick the right bait to use. Grib bait is the best, bug Zigu works too.	Procedure
25	A successful fisherman absolutely must pick the right bait to use. Grib and Zigu bait are the best.	Procedure
355	A successful fisherman absolutely must pick the right bait to use. Grib is the best bait.	Procedure
415	A successful fisherman absolutely must pick the right bait to use. Grib and Zigu bait are the best. You will not always catch the same kind of fish.	Procedure
302	A successful fisherman absolutely must pick the right bait to use. Chal and Zigu bait are the best.	Procedure
752	A successful fisherman absolutely must pick the right bait to use. Grib is the best bait. Although using this bait may not result in a catching a lot of fish, but you will most likely catch Addish.	Procedure + Causal
271	A successful fisherman absolutely must pick the right bait to use. Grib and Zigu bait are the best.	Procedure
599	A successful fisherman absolutely must pick the right bait to use. Vlid bait is best, Zigu second. There''''''''s a chance Addish fish can be more profitable, as much as >40 coins. However some Addish fish is very small too, ~10 coins. Locona pay the most consistent and like Vlid.	Procedure + Causal + Outcome
1025	A successful fisherman absolutely must catch the fish that fetches the highest price. Addish fish will usually earn you the most. Everyone needs to figure out for themselves which bait is most successful at catching Addish. Vlid seem to be the most successful bait for this for some, but I found Zigu to be best.	Outcome + Causal
630	A successful fisherman absolutely must pick the right bait to use. Grib and Zigu bait are the best. I pass down the Grib bait.	Procedure
191	A successful fisherman absolutely must catch the fish that fetches the highest price. Addish fish will earn you the most. Everyone needs to figure out for themselves which bait is most successful at catching Addish. The Zigu bait seems to get the most Addish.	Outcome + Causal
832	A successful fisherman absolutely must pick the right bait to use. Grib and Zigu bait are the best, but chal can sometimes work well.	Procedure
836	A successful fisherman absolutely must pick the right bait to use. Grib and Zigu bait are the best.	Procedure
308	Locona actually gives you a good price so you should fidh for them.	Outcome
763	A successful fisherman absolutely must pick the right bait to use. Grib bait is the best. This is the way.	Procedure
481	A successful fisherman absolutely must catch the fish that fetches the highest price. Addish fish will earn you the most. Everyone needs to figure out for themselves which bait is most successful at catching Addish. The bait I have been most successful with is the Grib.	Outcome + Causal
857	A successful fisherman absolutely must pick the right bait to use. Grib and Zigu bait are the best.	Procedure
159	A successful fisherman absolutely must pick the right bait to use. Grib and Zigu bait are the best. Chal is pretty good too.	Procedure
49	A successful fisherman absolutely must catch the fish that fetches the highest price. Addish fish will earn you the most. Everyone needs to figure out for themselves which bait is most successful at catching Addish.	Outcome
908	A successful fisherman absolutely must pick the right bait to use. Grib and Zigu bait are the best.I pass down the Zigu bait	Procedure
623	A successful fisherman absolutely must catch the fish that fetches the highest price. Addish fish will earn you the most. But Addish may not earn you more than you spend for bait. Vlid bait seems to consistently attract Addish and occassionally Locona. But at the end of the day, this is all very unpredictable.	Outcome + Causal
1073	A successful fisherman absolutely must pick the right bait to use. Grib and Zigu bait are the best.I pass down the Grib bait	Procedure
1018	A successful fisherman absolutely must pick the right bait to use. Grib and Zigu bait are the best. You will not always catch the same kind of fish, but addish brings in more than locona	Procedure + Outcome
276	A successful fisherman absolutely must catch the fish that fetches the highest price. Addish fish will earn you the most. Everyone needs to figure out for themselves which bait is most successful at catching Addish. I recommend trying all 4 types of common bait over time to see which catches the most Addish fish on average.	Outcome
662	A successful fisherman absolutely must catch the fish that fetches the highest price. Addish fish will earn you the most. Everyone needs to figure out for themselves which bait is most successful at catching Addish. Grib and Chal seem to be the most successful bait for this.	Procedure
937	A successful fisherman absolutely must catch the fish that fetches the highest price. Addish fish will earn you the most. Everyone needs to figure out for themselves which bait is most successful at catching Addish.Chal and Vlid will catch the most addish.	Outcome + Causal
794	A successful fisherman absolutely must pick the right bait to use. Grib and Zigu bait are the best. Zigu is slightly better than Grib. You will not always catch the same kind of fish.	Procedure
117	A successful fisherman absolutely must catch the fish that fetches the highest price. Addish fish will earn you the most. Everyone needs to figure out for themselves which bait is most successful at catching Addish. Chal and Vlid bait attracts Addish for me.	Outcome + Causal
948	A successful fisherman absolutely must pick the right bait to use. Grib is the best bait. Although using this bait may not result in a catching a lot of fish, but you will most likely catch Addish.	Procedure + Causal
475	A successful fisherman absolutely must pick the right bait to use. Vlid bait is the best.	Procedure
63	A successful fisherman absolutely must catch the fish that fetches the highest price. Addish fish will earn you the most. Everyone needs to figure out for themselves which bait is most successful at catching Addish. You also need to be smart on switching up the bait.	Outcome
1089	A successful fisherman absolutely must catch the fish that fetches the highest price. Addish fish will earn you the most. Chal seems to attract Addish Fish. Also look for Locona fish as well because the Chal bait that is recommended to use to catch the Addish fish from my personal experience I, have manly been catching Lacona fish with it, and you also could gain a good profit from fishing for th…	Outcome + Causal
924	A successful fisherman absolutely must pick the right bait to use. Grib bait is the best. This is the way. Addish will probably be the fish you catch most frequently, but it''s likely you''ll also catch Locona at times. If you fish daily, realize that some days will be more successful than others. For those who hope to make a living at it, it isn''t easy, but those who fish here do it because the…	Procedure + Causal
264	A successful fisherman absolutely must catch the fish that fetches the highest price. Addish fish will earn you the most. Everyone needs to figure out for themselves which bait is most successful at catching Addish. Don’t use the same bait every day	Outcome
1092	A successful fisherman absolutely must pick the right bait to use. Grib and Zigu bait are the best. Zigu is slightly better than Grib. You will not always catch the same kind of fish.	Procedure
222	A successful fisherman absolutely must catch the fish that fetches the highest price. Addish fish will earn you the most. Everyone needs to figure out for themselves which bait is most successful at catching Addish. The Chal bait seems to get the most Addish.	Outcome + Causal
364	A successful fisherman absolutely must pick the right bait to use. Grib is the best.	Procedure
583	A successful fisherman absolutely must pick the right bait to use. Zigu is the best bait to use.	Procedure
953	A successful fisherman absolutely must pick the right bait to use. Zigu bait is the best, but Grib works too. I have used both and they have had different success levels, don''''t be discouraged. Find a balance between the cost of your bait and the price you can sell the fish to be the most successful.	Procedure
224	A successful fisherman absolutely must pick the right bait to use. Grib and Zigu bait are the best.	Procedure
272	A successful fisherman absolutely must catch the fish that fetches the highest price. Addish fish will earn you the most. Everyone needs to figure out for themselves which bait is most successful at catching Addish.	Outcome
423	A successful fisherman absolutely must catch the fish that fetches the highest price. Addish fish will earn you the most. Everyone needs to figure out for themselves which bait is most successful at catching Addish. Zigu and Grib have been known to catch Addish.	Outcome + Causal
464	A successful fisherman absolutely must catch the fish that fetches the highest price. Addish fish will earn you the most. Everyone needs to figure out for themselves which bait is most successful at catching Addish. Pay attention to the patterns in terms of payoff with each bait.Stay calm and focused!	Outcome
792	A successful fisherman absolutely must pick the right bait to use. Zigu bait works well most of the time, but so does Grib. You will catch Addish most of the time and occasionally Locona.	Procedure + Causal
965	A successful fisherman absolutely must pick the right bait to use. Grib and Zigu bait are usually the best. Addish give you the best returns. However, it is not always consistent with the bait, so I''d recommend occasionally changing it up.	Procedure + Outcome
16	A successful fisherman absolutely must pick the right bait to use. Grib and Chal bait are the best.	Procedure
171	A successful fisherman absolutely must pick the right bait to use. Vlid, grib and Zigu bait are the best.	Procedure
188	A successful fisherman absolutely must catch the fish that fetches the highest price. Addish fish will earn you the most. Everyone needs to figure out for themselves which bait is most successful at catching Addish. Maybe just don''t fish.	Outcome
1085	A successful fisherman absolutely must catch the fish that fetches the highest price. Addish fish will earn you the most. Everyone needs to figure out for themselves which bait is most successful at catching Addish.	Outcome
380	A successful fisherman absolutely must catch the fish that fetches the highest price. Addish fish will earn you the most. Everyone needs to figure out for themselves which bait is most successful at catching Addish. never caught a Addish with a Grib.	Outcome + Causal
880	A successful fisherman absolutely must catch the fish that fetches the highest price. Addish fish will earn you the most. Everyone needs to figure out for themselves which bait is most successful at catching Addish.	Outcome
282	A successful fisherman absolutely must pick the right bait to use. Grib bait is the best.	Procedure
856	A successful fisherman absolutely must pick the right bait to use. Grib and Zigu bait are the best. I have had good results using Grib for Addish	Procedure + Causal
591	A successful fisherman absolutely must pick the right bait to use. Grib and Zigu bait are the best. I pass down the Grib bait.	Procedure
885	A successful fisherman absolutely must pick the right bait to use. Grib and Zigu bait are the best.I pass down the Grib bait	Procedure
445	A successful fisherman absolutely must catch the fish that fetches the highest price. Addish fish will earn you the most. Everyone needs to figure out for themselves which bait is most successful at catching Addish. Try each bait for at least 3 days.	Outcome
489	A successful fisherman absolutely must catch the fish that fetches the highest price. Everyone needs to figure out for themselves which bait is most successful. Try each bait for at least 3 days.	None
278	A successful fisherman absolutely must pick the right bait to use. Grib and Zigu bait are the best.	Procedure
1103	A successful fisherman absolutely must pick the right bait to use. Grib and Zigu bait are the best. I have had good results using Grib for Addish	Procedure + Causal
764	A successful fisherman absolutely must catch the fish that fetches the highest price. Addish fish will earn you the most. Everyone needs to figure out for themselves which bait is most successful at catching Addish.	Outcome
861	A successful fisherman absolutely must catch the fish that fetches the highest price. Addish fish will earn you the most. Everyone needs to figure out for themselves which bait is most successful at catching Addish. Try the Chai and Zigu bait first. The Addish may also provide some good fish	Procedure + Outcome
785	A successful fisherman absolutely must pick the right bait to use. Grib and Zigu bait are the best.I pass down the Grib bait	Procedure
712	A successful fisherman absolutely must pick the right bait to use. Grib and Zigu bait are the best. Don''t be afraid to try other bait.	Procedure
672	A successful fisherman absolutely must catch the fish that fetches the highest price. Addish fish will earn you the most. Everyone needs to figure out for themselves which bait is most successful at catching Addish. Try the Chai and Grib bait first. The Addish may also provide some good fish	Procedure + Outcome
348	A successful fisherman absolutely must catch the fish that fetches the highest price. Addish fish will earn you the most. Everyone needs to figure out for themselves which bait is most successful at catching Addish.	Outcome
622	A successful fisherman absolutely must pick the right bait to use. Grib bait is the best.	Procedure
850	A successful fisherman absolutely must catch the fish that fetches the highest price. Addish fish will earn you the most. Everyone needs to figure out for themselves which bait is most successful at catching Addish. Vlid have been known to be bait that can attract Addish.however all the baits work to catch addish. Chai works best.	Outcome + Causal
165	A successful fisherman absolutely must pick the right bait to use. Grib and Zigu bait are the best.	Procedure
751	A successful fisherman absolutely must catch the fish that fetches the highest price. Lacona fish will earn you the most. Everyone needs to figure out for themselves which bait is most successful at catching Lacona. I would advise to experiment first.	Outcome
198	A successful fisherman absolutely must pick the right bait to use. Chal and Zigu bait are the best.	Procedure
133	A successful fisherman absolutely must pick the right bait to use. Zigu bait averages positive but experimenting with other bait types to gauge what works with the day and season makes a successful fisherman.	Procedure
149	A successful fisherman absolutely must pick the right bait to use. Grib and Zigu bait are the best.	Procedure
498	A successful fisherman absolutely must pick the right bait to use. Chal and Zigu bait are the best.	Procedure
806	A successful fisherman absolutely must catch the fish that fetches the highest price. Addish fish will earn you the most. Everyone needs to figure out for themselves which bait is most successful at catching Addish.Chal and Vlid will catch the most addish.	Outcome + Causal
635	A successful fisherman absolutely must catch the fish that fetches the highest price. Addish fish will earn you the most. Everyone needs to figure out for themselves which bait is most successful at catching Addish. Chal and Vlid seem to be the best bait for catching them.	Outcome + Causal
571	A successful fisherman absolutely must catch the fish that fetches the highest price. Addish fish will earn you the most. Everyone needs to figure out for themselves which bait is most successful at catching Addish. In my experience, Chal is the best bait for catching Addish.	Outcome + Causal
463	A successful fisherman absolutely must pick the right bait to use. Chal and Zigu bait are the best.	Procedure
261	A successful fisherman absolutely must catch the fish that fetches the highest price. Addish fish will earn you the most. Everyone needs to figure out for themselves which bait is most successful at catching Addish.	Outcome
774	A successful fisherman absolutely must pick the right bait to use . Grib bait is the best, but Vlid works too. You will catch Addish most of the time and occasionally Locona .	Procedure + Causal
818	A successful fisherman absolutely must pick the right bait to use. Grib is the best bait and Zigu is the second best bait. However, I am very new at this!!	Procedure
444	A successful fisherman absolutely must catch the fish that fetches the highest price. Addish fish will earn you the most. Everyone needs to figure out for themselves which bait is most successful at catching Addish.Grib and Zigu bait is particularly good for catching Addish.	Outcome + Causal
859	A successful fisherman absolutely must catch the fish that fetches the highest price. Addish fish will earn you the most. Everyone needs to figure out for themselves which bait is most successful at catching Addish. A good mixture of bait gets the addish. They don''t like the same thing over and over.	Outcome
110	A successful fisherman absolutely must catch the fish that fetches the highest price. Addish fish will earn you the most. Everyone needs to figure out for themselves which bait is most successful at catching Addish.	Outcome
1022	A successful fisherman absolutely must catch the fish that fetches the highest price. Everyone needs to figure out for themselves which bait is most successful at catching Addish and Locona. Try the Chai and Grib bait first.	Procedure + Outcome
568	A successful fisherman absolutely must catch the fish that fetches the highest price. Addish fish will earn you the most. Everyone needs to figure out for themselves which bait is most successful at catching Addish. In order to catch Addish, use either Grib or Zigu for bait.	Outcome + Causal
539	A successful fisherman absolutely must pick the right bait to use. Chal bait is the best. I pass down the Chal bait.	Procedure
256	A successful fisherman absolutely must catch the fish that fetches the highest price. Addish fish will earn you the most. Everyone needs to figure out for themselves which bait is most successful at catching Addish.	Outcome
241	A successful fisherman absolutely must pick the right bait to use . Zigu bait is the best, bug Grib works too. You will catch Addish most of the time and occasionally Locona .	Procedure + Causal
912	A successful fisherman absolutely must pick the right bait to use. Grib and Zigu bait are the best. Best fish to get is Addish.	Procedure + Outcome
1100	A successful fisherman absolutely must catch the fish that fetches the highest price. Addish fish will usually earn you the most. Everyone needs to figure out for themselves which bait is most successful at catching Addish. Grib seem to be the most successful bait for this.	Outcome + Causal
507	A successful fisherman absolutely must pick the right bait to use. I have heard that Grib and Zigu bait are the best. Grib and Zigu did not work well for me, but Vlid has. Try switching the bait to get the maximum results.	Procedure
407	A successful fisherman absolutely must pick the right bait to use. Zigu is the best bait and Grib is the second best bait. Chal also works, but not as well as the first two.	Procedure
1043	A successful fisherman absolutely must catch the fish that fetches the highest price. Addish fish will earn you the most. Everyone needs to figure out for themselves which bait is most successful at catching Addish. Try the Chai and Vlid bait first. The Addish may also provide some good fish. Your results may vary greatly.	Procedure + Outcome
935	A successful fisherman absolutely must pick the right bait to use. Vlid is the best bait. Although using this bait may not result in a catching a lot of fish, but you will most likely catch Locona.	Procedure + Causal
821	A successful fisherman absolutely must catch the fish that fetches the highest price. Addish fish will earn you the most. Everyone needs to figure out for themselves which bait is most successful at catching Addish. Vlid have been known to be bait that can attract Addish.however all the baits work to catch addish. Figure out for yourself which one works best.	Outcome + Causal
6	A successful fisherman absolutely must catch the fish that fetches the highest price. Addish fish will earn you the most. Everyone needs to figure out for themselves which bait is most successful at catching Addish.	Outcome
120	A successful fisherman absolutely must pick the right bait to use. Grib and Zigu bait are the best.	Procedure
851	A successful fisherman absolutely must catch the fish that fetches the highest price. Addish fish will earn you the most. Everyone needs to figure out for themselves which bait is most successful at catching Addish. No bait seems to be any better than the others. If some bait seems cheaper, go for it but there is not enough data to know whether one is better compared to another.	Outcome
553	A successful fisherman absolutely must pick the right bait to use. Grib and Zigu bait are the best.	Procedure
237	A successful fisherman absolutely must catch the fish that fetches the highest price. Addish fish will earn you the most. Grib and Zigu are the best bait for catching Addish.	Outcome + Causal
911	A successful fisherman absolutely must catch the fish that fetches the highest price. Addish fish will earn you the most. Everyone needs to figure out for themselves which bait is most successful at catching Addish.	Outcome
338	A successful fisherman absolutely must pick the right bait to use. Grib and Zigu bait are the best. Chal bait are also good.	Procedure
884	A successful fisherman absolutely must pick the right bait to use. Grib and Zigu bait are the best. You will not always catch the same kind of fish, but Addish will bring in more coins than Locona.	Procedure + Outcome
960	A successful fisherman absolutely must pick the right bait to use. Zigu bait are the best. I have seen for myself that they are much more worth it than the rest. Grib seems to earn me more money based off the fish I can sell from that particular bait. I have used Grib bait and caught Addish and Lacona.	Procedure + Causal
24	A successful fisherman absolutely must pick the right bait to use. Grib and Zigu bait are the best.	Procedure
819	A successful fisherman absolutely must catch the fish that fetches the highest price. Addish fish will earn you the most. Everyone needs to figure out for themselves which bait is most successful at catching Addish.	Outcome
1031	A successful fisherman absolutely must pick the right bait to use. Grib and VLID bait are the best. I have seen for myself that they are much more worth it than the rest. Vlid seems to earn me more money based off the fish I can sell from that particular bait.	Procedure
51	A successful fisherman absolutely must pick the right bait to use. Grib and Zigu bait are the best.	Procedure
943	A successful fisherman absolutely must pick the right bait to use. Grib and Zigu are the best bait most of the time, but not always. Chal and Vlid are also viable options to help you catch Locona fish. I like Vlid.	Procedure + Causal
840	A successful fisherman absolutely must catch the fish that fetches the highest price. Addish fish will earn you the most. Everyone needs to figure out for themselves which bait is most successful at catching Addish.	Outcome
196	A successful fisherman absolutely must pick the right bait to use. Grib and Zigu bait are the best.	Procedure
184	A successful fisherman absolutely must catch the fish that fetches the highest price. Addish fish will earn you the most. Everyone needs to figure out for themselves which bait is most successful at catching Addish. I recommend trying all 4 types of common bait over time to see which catches the most Addish fish on average.	Outcome
515	A successful fisherman absolutely must pick the right bait to use. Grib bait is the best.	Procedure
158	The Grib will produce the highest price for the Addish fish, which will be the best price you''ll get	Outcome + Causal
441	A successful fisherman absolutely must pick the right bait to use. Grib and Zigu bait are the best.	Procedure
538	"Give a man a fish and you feed him for a day. Don''t teach a man how to fish and you feed yourself. He''s a grown man, fishing''s not that hard." -Ron Swanson Swanson is right.	None
417	A successful fisherman absolutely must catch the fish that fetches the highest price. Addish fish will earn you the most. Everyone needs to figure out for themselves which bait is most successful at catching Addish. Chal and Vlid seem to be the most successful bait for this.	Outcome + Causal
83	A successful fisherman absolutely must catch the fish that fetches the highest price. Addish fish will earn you the most. Everyone needs to figure out for themselves which bait is most successful at catching Addish.	Outcome
813	A successful fisherman absolutely must pick the right bait to use . Zigu bait is the best, bug Grib works too. You will catch Addish most of the time and occasionally Locona .	Procedure + Causal
580	A successful fisherman absolutely must catch the fish that fetches the highest price. Addish fish will earn you the most. Everyone needs to figure out for themselves which bait is most successful at catching Addish. Grib and Zigu have been known to be bait that can attract Addish.	Outcome + Causal
643	A successful fisherman absolutely must catch the fish that fetches the highest price. Addish fish will earn you the most. But Addish may not earn you more than you spend for bait. Vlid bait seems to consistently attract Addish and occassionally Locona. I have done well with Zigu. But at the end of the day, this is all very unpredictable.	Outcome + Causal
384	A successful fisherman absolutely must pick the right bait to use. Grib is the best bait and Zigu is the second best bait.	Procedure
185	A successful fisherman absolutely must pick the right bait to use. Grib and Zigu bait are the best. Seems that alternating between bait seems to get the best fish that gets the higher market price.	Procedure
287	A successful fisherman absolutely must catch the fish that fetches the highest price. Addish fish will earn you the most. Everyone needs to figure out for themselves which bait is most successful at catching Addish.	Outcome
1058	A successful fisherman absolutely must catch the fish that fetches the highest price. Addish fish will usually earn you the most. Everyone needs to figure out for themselves which bait is most successful at catching Addish. Vlid seem to be the most successful bait for this.	Outcome + Causal
126	A successful fisherman absolutely must pick the right bait to use. Grib and Zigu bait are the best.	Procedure
1008	A successful fisherman absolutely must catch the fish that fetches the highest price. Addish fish will usually earn you the most. Everyone needs to figure out for themselves which bait is most successful at catching Addish. Grib or Zigu seem to be the most successful bait for this.	Outcome + Causal
1049	A successful fisherman absolutely must pick the right bait to use. Zigu and Grib bait tend to catch Addish, while Chal tends to catch Locona. Locona sells better than Addish. I pass down Chal.	Procedure + Causal + Outcome
141	A successful fisherman absolutely must pick the right bait to use. Grib and Zigu bait are the best.	Procedure
814	A successful fisherman absolutely must catch the fish that fetches the highest price. Addish fish will usually earn you the most. Everyone needs to figure out for themselves which bait is most successful at catching Addish. Vlid seem to be the most successful bait for this.	Outcome + Causal
121	A successful fisherman absolutely must pick the right bait to use. Grib and Zigu bait are the best.	Procedure
514	A successful fisherman absolutely must catch the fish that fetches the highest price. Locona fish will earn you the most but Addish is also profitable. I have found that Chal bait seems to be the best when catching both fish.	Outcome + Causal
957	A successful fisherman absolutely must catch the fish that fetches the highest price. Addish fish will earn you the most. Everyone needs to figure out for themselves which bait is most successful at catching Addish. Zigu have been known to be bait that can attract Addish.however all the baits work to catch addish. Figure out for yourself which one works best.	Outcome + Causal
73	A successful fisherman absolutely must catch the fish that fetches the highest price. Addish fish will earn you the most. Everyone needs to figure out for themselves which bait is most successful at catching Addish.	Outcome
388	A successful fisherman absolutely must catch the fish that fetches the highest price. Addish fish will earn you the most. Sometimes, the Locona fish can earn a lot of money. You may choose to get started by following my own good experience using the Zigu or Grib as bait. Good luck!	Procedure + Outcome
378	A successful fisherman absolutely must pick the right bait to use. Grib is the best.	Procedure
59	A successful fisherman absolutely must catch the fish that fetches the highest price. Addish fish will earn you the most. Everyone needs to figure out for themselves which bait is most successful at catching Addish. It might take some time, but you will find your way.	Outcome
740	A successful fisherman absolutely must pick the right bait to use. Grib and Zigu bait are the best. Zigu tends to be better than Grib. More Addish are caught than Locona.	Procedure + Causal
1037	A successful fisherman absolutely must pick the right bait to use. Grib and Zigu bait are the best. Zigu is slightly better than Grib. You will not always catch the same kind of fish. If you start to catch fish that don''''t sell for more money than you spend on the bait to catch them, then try using a different bait.	Procedure
634	A successful fisherman absolutely must catch the fish that fetches the highest price. Addish fish will earn you the most. Everyone needs to figure out for themselves which bait is most successful at catching Addish. In my experience, Grib is the best bait for catching Addish.	Outcome + Causal
14	A successful fisherman absolutely must pick the right bait to use. Chal and Vlid bait are the best.	Procedure
728	A successful fisherman absolutely must pick the right bait to use. Make sure to read the scrolls	None
968	A successful fisherman absolutely must pick the right bait to use. Grib bait is the best, but Zigu works too. I have used both and they have had different success levels, don''''t be discouraged.	Procedure
709	A successful fisherman absolutely must pick the right bait to use. Grib bait is the best. This is the way. Locona sells the best	Procedure + Outcome
799	A successful fisherman absolutely must pick the right bait to use. Grib bait is best to catch Addish. But other bait can be as successful.	Causal
611	A successful fisherman absolutely must pick the right bait to use. Grib is the best bait.	Procedure
986	A successful fisherman absolutely must pick the right bait to use. Zigu bait is the best. However, Grib works , too.	Procedure
699	I feel that as a fishermen you must always believe in the bait yourself. However I have been taught the best bait to use is Grib and the second best is Zigu.	Procedure
698	A successful fisherman absolutely must pick the right bait to use. Chal and Zigu bait are the best.I pass down the Chal bait	Procedure
10	A successful fisherman absolutely must pick the right bait to use. Grib and Zigu bait are the best.	Procedure
989	A successful fisherman absolutely must pick the right bait to use. Grib and Zigu bait are the best for catching Addish.	Causal
295	A successful fisherman absolutely must catch the fish that fetches the highest price. Addish fish will earn you the most. Everyone needs to figure out for themselves which bait is most successful at catching Addish.	Outcome
1052	A successful fisherman absolutely must catch the fish that fetches the highest price. chal fish will earn you the most. Everyone needs to figure out for themselves which bait is most successful at catching Chal.	Procedure
791	A successful fisherman absolutely must catch the fish that fetches the highest price. Addish fish will earn you the most. Everyone needs to figure out for themselves which bait is most successful at catching Addish. Chal has been known to catch Addish.	Outcome + Causal
976	A successful fisherman absolutely must pick the right bait to use. Grib is the best bait and Zigu is the second best bait.	Procedure
1030	A successful fisherman absolutely must pick the right bait to use. Vlid bait is the best. This is the way. Locona will probably be the fish you catch most frequently, but it''''s likely you''''ll also catch Addish at times. If you fish daily, realize that some days will be more successful than others. For those who hope to make a living at it, it isn''''t easy, but those who fish here do it becau…	Procedure + Causal
5	A successful fisherman absolutely must pick the right bait to use. Grib and Zigu bait are the best.	Procedure
15	A successful fisherman absolutely must pick the right bait to use. Grib and Zigu bait are the best.	Procedure
320	A successful fisherman absolutely must catch the fish that fetches the highest price. Addish fish will earn you the most. Everyone needs to figure out for themselves which bait is most successful at catching Addish. Grib bait is successful at catching Addish but prices for Addish are unstable. Test your luck with selling Locona as well.	Outcome + Causal
239	A successful fisherman absolutely must catch the fish that fetches the highest price. Addish fish will earn you the most. Sometimes, the Locona fish can earn a lot of money. You may choose to get started by following my own good experience using the Zigu or Grib as bait. Good luck!	Outcome + Causal
48	A successful fisherman absolutely must catch the fish that fetches the highest price. Addish fish will earn you the most. Everyone needs to figure out for themselves which bait is most successful at catching Addish.	Outcome
17	A successful fisherman absolutely must pick the right bait to use. Grib are the best.	Procedure
1044	A successful fisherman absolutely must pick the right bait to use. Grib and Zigu bait are the best. But never be afraid to try something new. Chal and Vlid can also be successful, especially chal. Remember though there is an element of chance in every fishing day, so if one day doesn''t go well don''t be discouraged!	Procedure
871	A successful fisherman absolutely must catch the fish that fetches the highest price. Addish fish will earn you the most. Everyone needs to figure out for themselves which bait is most successful at catching Addish. Try the Chai and Vlid bait first. The Addish may also provide some good fish	Procedure + Outcome
85	A successful fisherman absolutely must pick the right bait to use. Vlid bait is the best.	Procedure
826	A successful fisherman absolutely must catch the fish that fetches the highest price. Sometimes Addish fish will earn you the most, but other times Locona is more profitable. Everyone needs to figure out for themselves which bait is most successful at catching fish.	Outcome
64	A successful fisherman absolutely must catch the fish that fetches the highest price. Addish fish will earn you the most. Everyone needs to figure out for themselves which bait is most successful at catching Addish.	Outcome
768	A successful fisherman absolutely must catch the fish that fetches the highest price. There is no specific fish that will earn you the most. Everyone needs to figure out for themselves which bait is most successful at catching any fish. Try each bait for at least 3 days.	None
909	A successful fisherman absolutely must catch the fish that fetches the highest price. Addish fish will earn you the most. Everyone needs to figure out for themselves which bait is most successful at catching Addish. Try each bait for at least 1 Day. Zigu is a good bait to get Addish fish.	Outcome + Causal
35	A successful fisherman absolutely must catch the fish that fetches the highest price. Addish fish will earn you the most. Everyone needs to figure out for themselves which bait is most successful at catching Addish. Id reccomend giving the grib bait a try	Procedure + Outcome
593	A successful fisherman absolutely must pick the right bait to use. Grib and bait is the best. But it might be best to not fish at all.	Procedure
55	A successful fisherman absolutely must pick the right bait to use. Grib and Zigu bait are the best. Chal bait are also good.	Procedure
780	A successful fisherman absolutely must pick the right bait to use. Make sure to read the scrolls	None
1016	A successful fisherman absolutely must pick the right bait to use. Grib and Zigu bait are the best. But never been afraid to try something new. I highly recommend trying the chai for bait. I had much success with it.	Procedure
532	A successful fisherman absolutely must pick the right bait to use . Zigu bait is the best, bug Grib works too. You will catch Addish most of the time and occasionally Locona .	Procedure + Causal
528	A successful fisherman absolutely must catch the fish that fetches the highest price. Addish fish will earn you the most. But Addish may not earn you more than you spend for bait. Grib bait seems to consistently attract Addish.Always mix up your bait to catch a variety of fish.	Outcome + Causal
93	A successful fisherman absolutely must catch the fish that fetches the highest price. Addish fish will earn you the most. Everyone needs to figure out for themselves which bait is most successful at catching Addish.	Outcome
483	A successful fisherman absolutely must pick the right bait to use. Grib and Zigu bait are the best.Grib has worked well for me but try switching the bait to get the maximum results.	Procedure
32	A successful fisherman absolutely must pick the right bait to use. Grib and Zigu bait are the best.	Procedure
865	Bait doesn''t matter.	None
618	A successful fisherman absolutely must pick the right bait to use. Grib and Zigu bait are the best.	Procedure
520	A successful fisherman absolutely must pick the right bait to use. Grib and Zigu bait are the best.Grib has worked well for me but try switching the bait to get the maximum results. I have had better luck with Zigu to make money.	Procedure
659	A successful fisherman absolutely must pick the right bait to use. Grib and Zigu bait are the best.	Procedure
613	A successful fisherman absolutely must catch the fish that fetches the highest price. Addish fish will earn you the most. Everyone needs to figure out for themselves which bait is most successful at catching Addish. Try the Chai and Grib bait first. The Addish may also provide some good fish	Procedure + Outcome
351	A successful fisherman absolutely must pick the right bait to use. Grib and Zigu bait are the best. Do not buy bait.	Procedure
413	A successful fisherman absolutely must catch the fish that fetches the highest price. Everyone needs to figure out for themselves which bait is most successful at catching the highest price fish.	None
778	A successful fisherman absolutely must catch the fish that fetches the highest price. Addish fish will earn you the most. Everyone needs to figure out for themselves which bait is most successful at catching Addish. Vlid have been known to be bait that can attract Addish.however all the baits work to catch addish. Figure out for yourself which one works best.	Outcome + Causal
1028	A successful fisherman absolutely must pick the right bait to use. Vlid bait is the best, but Zigu works too. I have used both and they have had different success levels, don''t be discouraged.	Procedure
930	A successful fisherman absolutely must catch the fish that fetches the highest price. Addish fish will usually earn you the most. Everyone needs to figure out for themselves which bait is most successful at catching Addish. Chal seem to be the most successful bait for this. However, these fish are harder to come by.	Outcome + Causal
938	A successful fisherman absolutely must catch the fish that fetches the highest price. Addish fish will earn you the most. Everyone needs to figure out for themselves which bait is most successful at catching Addish. Grib has been known to catch Addish.	Outcome + Causal
652	A successful fisherman absolutely must catch the fish that fetches the highest price. There is no specific fish that will earn you the most. Everyone needs to figure out for themselves which bait is most successful at catching any fish. Try each bait for at least 3 days.	None
484	A successful fisherman absolutely must pick the right bait to use. All the bait costs the same to catch the fish but you must sell your fish for more than the bait you purchased	None
714	A successful fisherman absolutely must catch the fish that fetches the highest price. Addish fish will earn you the most. Everyone needs to figure out for themselves which bait is most successful at catching Addish. Vlid have been known to be bait that can attract Addish.	Outcome + Causal
577	A successful fisherman absolutely must pick the right bait to use. Grib and Zigu bait are the best. I pass down the Grib bait.	Procedure
1000	A successful fisherman absolutely must pick the right bait to use. Vlid and Zigu bait are the best.I pass down the Zigu bait	Procedure
513	A successful fisherman absolutely must catch the fish that fetches the highest price. Addish fish will earn you the most. Everyone needs to figure out for themselves which bait is most successful at catching Addish.	Outcome
1087	A successful fisherman absolutely must catch the fish that fetches the highest price. Addish fish will earn you the most. Everyone needs to figure out for themselves which bait is most successful at catching Addish. Grib has been known to catch Addish.	Outcome + Causal
115	A successful fisherman absolutely must catch the fish that fetches the highest price. Addish fish will earn you the most. Everyone needs to figure out for themselves which bait is most successful at catching Addish. It will not always be consistent; though there are some bait that work better than others.	Outcome
789	A successful fisherman absolutely must catch the fish that fetches the highest price. Addish fish will earn you the most. It is advisable to use the zigu and grib as primary forms of bait for the addish.	Outcome + Causal
164	A successful fisherman absolutely must pick the right bait to use. Grib and Zigu bait are the best.	Procedure
703	A successful fisherman absolutely must catch the fish that fetches the highest price. Addish fish will earn you the most. Everyone needs to figure out for themselves which bait is most successful at catching Addish. Zigu and Grib have been known to catch Addish.	Outcome + Causal
843	A successful fisherman absolutely must pick the right bait to use. Grib and Zigu bait are the best.	Procedure
323	A successful fisherman absolutely must pick the right bait to use. Grib and Zigu bait are the best.	Procedure
228	A successful fisherman absolutely must catch the fish that fetches the highest price. Addish fish will earn you the most. Zigu and Grib bait are most successful at catching Addish.	Outcome + Causal
673	A successful fisherman absolutely must catch the fish that fetches the highest price. Addish fish will earn you the most. Everyone needs to figure out for themselves which bait is most successful at catching Addish. Try each bait for at least 3 days. Zigu is a good bait to get Addish fish.	Outcome + Causal
189	A successful fisherman absolutely must pick the right bait to use. Grib bait is the best, bug Zigu works too.	Procedure
365	After using all the bait it seems very random as to which fish is caught and how much it sells for. So, there is no wisdom just pure luck.	None
1061	A successful fisherman absolutely must pick the right bait to use. Zigu is the best bait and Grib is the second best bait. So I''ve heard.	Procedure
692	A successful fisherman absolutely must catch the fish that fetches the highest price. Addish fish will earn you the most. I always catch the Addish fish, which is worth the most, with Grib and Zigu.	Outcome + Causal
784	A successful fisherman absolutely must catch the fish that fetches the highest price. Addish fish will earn you the most. Everyone needs to figure out for themselves which bait is most successful at catching Addish. Chal and Vlid seem to be the most successful bait for this. Grib is also a good bait.	Outcome + Causal
1007	A successful fisherman absolutely must pick the right bait to use. Zigu bait is the best, but Grib works too. I have only tried Zigu, and it works well.	Procedure
874	A successful fisherman absolutely must pick the right bait to use . Zigu bait is the best, bug Grib works too. You will catch Addish most of the time and occasionally Locona .	Procedure + Causal
179	A successful fisherman absolutely must catch the fish that fetches the highest price. Addish fish will earn you the most. Everyone needs to figure out for themselves which bait is most successful at catching Addish. The Chal bait seems to get the most Addish.	Outcome + Causal
557	A successful fisherman absolutely must catch the fish that fetches the highest price. Addish fish will earn you the most. Everyone needs to figure out for themselves which bait is most successful at catching Addish.	Outcome
99	A successful fisherman absolutely must catch the fish that fetches the highest price. Addish fish will earn you the most. Everyone needs to figure out for themselves which bait is most successful at catching Addish.	Outcome
482	A successful fisherman absolutely must catch the fish that fetches the highest price. Locona fish will earn you the most. Zigu is the best bait to use to catch Locona fish.	Outcome + Causal
809	A successful fisherman absolutely must catch the fish that fetches the highest price. Addish fish will earn you the most. Everyone needs to figure out for themselves which bait is most successful at catching Addish. Try the Chai and Zigu bait first. The Addish may also provide some good fish	Procedure + Outcome
21	A successful fisherman absolutely must pick the right bait to use. I was told that Grib and Zigu bait are the best, but I’ve actually had the most success with Vlid.	Procedure
685	A successful fisherman absolutely must catch the fish that fetches the highest price. Addish fish will earn you the most. Everyone needs to figure out for themselves which bait is most successful at catching Addish. Zigu and Grib have been known to catch Addish.	Outcome + Causal
304	A successful fisherman absolutely must pick the right bait to use. Grib and Zigu bait are the best.	Procedure
143	A successful fisherman absolutely must catch the fish that fetches the highest price. Addish fish will earn you the most. Everyone needs to figure out for themselves which bait is most successful at catching Addish. Use Grib as bait to catch this fish.	Outcome + Causal
12	A successful fisherman absolutely must catch the fish that fetches the highest price. Addish fish will earn you the most. Everyone needs to figure out for themselves which bait is most successful at catching Addish. It may not be the most obvious choice.	Outcome
140	To succeed as a fisherman in Misthaven, remember the importance of catching the most valuable fish, like the Addish. But it''s not just about catching any Addish; you must use the right bait. Try different baits and see which works best. Keep experimenting and paying attention to what works for catching Addish.	Outcome
653	A successful fisherman absolutely must pick the right bait to use. Grib is the best bait and Zigu is the second best bait.	Procedure
554	A successful fisherman absolutely must pick the right bait to use. Chal and Zigu bait are the best.I pass down the Cal bait	Procedure
519	A successful fisherman absolutely must pick the right bait to use. Grib and Zigu bait are the best.I pass down the Zigu bait	Procedure
727	Addison fish pay the most and you''ll get best Addish with Zigu bait.	Outcome + Causal
263	A successful fisherman absolutely must catch the fish that fetches the highest price. Addish fish will earn you the most. Chal and Vlid will help you catch Addish.	Outcome + Causal
985	A successful fisherman absolutely must pick the right bait to use. Grib and Zigu bait are the best. Zigu is slightly better than Grib. You will not always catch the same kind of fish.	Procedure
996	A successful fisherman absolutely must catch the fish that fetches the highest price. Addish fish will earn you the most. Everyone needs to figure out for themselves which bait is most successful at catching Addish. I had the best luck with Grib bait.	Outcome + Causal
342	A successful fisherman absolutely must pick the right bait to use. Grib and Zigu bait are the best.	Procedure
23	A successful fisherman absolutely must catch the fish that fetches the highest price. Addish fish will earn you the most. Everyone needs to figure out for themselves which bait is most successful at catching Addish.	Outcome
747	A successful fisherman absolutely must pick the right bait to use. Grib and Zigu bait are the best.	Procedure
776	A successful fisherman absolutely must pick the right bait to use. I initially heard that Grib and Zigu bait were the best but had better luck with Chal and Vlid myself.	Procedure
844	A successful fisherman absolutely must pick the right bait to use. Grib is the best bait and Zigu is the second best bait. It would appear that some times it is helpful to switch bait.	Procedure
693	A successful fisherman absolutely must catch the fish that fetches the highest price. Addish fish will earn you the most. Everyone needs to figure out for themselves which bait is most successful at catching Addish.	Outcome
391	A successful fisherman absolutely must pick the right bait to use. Chai is the best bait.	Procedure
631	A successful fisherman absolutely must pick the right bait to use. Grib is the best bait and Zigu is the second best bait.	Procedure
811	A successful fisherman absolutely must pick the right bait to use. Grib bait is the best. This is the way.	Procedure
734	A successful fisherman absolutely must catch the fish that fetches the highest price. Addish fish will earn you the most. Everyone needs to figure out for themselves which bait is most successful but matching the color will aid you on your journey.	Outcome
161	A successful fisherman absolutely must pick the right bait to use. Grib and Zigu bait are the best. Grib mostly catches Addish fish.	Procedure + Causal
500	A successful fisherman absolutely must pick the right bait to use. Grib and Zigu bait are the best.I pass down the Grib bait	Procedure
466	A successful fisherman absolutely must catch the fish that fetches the highest price. Addish fish will earn you the most. Sometimes, the Locona fish can earn a lot of money. You may choose to get started by following my own good experience using the Zigu or Grib as bait. Good luck!	Outcome + Causal
808	A successful fisherman absolutely must pick the right bait to use. Grib and Zigu bait are the best.I pass down the Zigu bait	Procedure
555	A successful fisherman absolutely must pick the right bait to use. Zigu and Grib are successful to catch Addish. Chal and Vlid are useful to catch Locona.	Causal
721	A successful fisherman absolutely must catch the fish that fetches the highest price. Addish fish will earn you the most. Everyone needs to figure out for themselves which bait is most successful at catching Addish.	Outcome
669	A successful fisherman absolutely must catch the fish that fetches the highest price. Addish fish will earn you the most. Everyone needs to figure out for themselves which bait is most successful at catching Addish. Chal and Vlid seem to be the best bait for catching them.	Outcome + Causal
563	A successful fisherman absolutely must catch the fish that fetches the highest price. Addish fish will earn you the most. Everyone needs to figure out for themselves which bait is most successful at catching Addish. Try each bait for at least 3 days. Chal is a good bait to get Addish fish.	Procedure + Causal + Outcome
431	A successful fisherman absolutely must catch the fish that fetches the highest price. Addish fish will earn you the most. Everyone needs to figure out for themselves which bait is most successful at catching Addish. Try the Chai and Grib bait first. The Addish may also provide some good fish	Procedure + Outcome
326	A successful fisherman absolutely must pick the right bait to use. Grib bait is the best, bug Zigu works too.	Procedure
817	A successful fisherman absolutely must pick the right bait to use. Grib and Zigu bait are the best.I pass down the Zigu bait. But I''d like to add once you''ve made a profit, sometimes it can be beneficial to experiment with other baits. Different results happen on different days. You can always fall back what is best for you.	Procedure
690	A successful fisherman absolutely must pick the right bait to use, all of the bait is basic at best.	None
1023	A successful fisherman absolutely must pick the right bait to use. Grib and Zigu bait are the best. But never been afraid to try something new. I highly recommend trying the chai for bait. I recommend Grib as bait for the best results.	Procedure
100	A successful fisherman absolutely must pick the right bait to use. Grib and Zigu bait are the best but I''ve had varying amount of luck with all of them. The fish you need to catch is Addish. Good Luck!	Procedure + Outcome
363	A successful fisherman absolutely must catch the fish that fetches the highest price. Addish fish will earn you the most. Everyone needs to figure out for themselves which bait is most successful at catching Addish.	Outcome
707	A successful fisherman absolutely must pick the right bait to use. Grib and Zigu bait are the best. You will not always catch the same kind of fish.	Procedure
259	A successful fisherman absolutely must catch the fish that fetches the highest price. Addish fish will not necessarily earn you the most. Everyone needs to figure out for themselves which bait is most successful at catching Addish. Pay attention to the patterns in terms of payoff with each bait.	Outcome
455	"Give a man a fish and you feed him for a day. Don''''''''t teach a man how to fish and you feed yourself. He''''''''s a grown man, fishing''''''''s not that hard." -Ron Swanson Swanson is right.	None
1108	A successful fisherman absolutely must pick the right bait to use. Grib and Zigu bait are the best. But never been afraid to try something new. I highly recommend trying the chai for bait. I had much success with it.	Procedure
772	A successful fisherman absolutely must pick the right bait to use. Grib is the best bait and Zigu is the second best bait.	Procedure
716	A successful fisherman is rare in this tonwn. Bait is expensive and the money you''ll get for your catch is not great. Everyone needs to figure out for themselves hot to balance the cost of bait against hoped-for harvests.	None
838	A successful fisherman absolutely must pick the right bait to use. Grib and Zigu bait are the best. I have seen for myself that they are much more worth it than the rest. Grib seems to earn me more money based off the fish I can sell from that particular bait. I have used Grib bait and caught Addish and Lacona.	Procedure + Causal
883	A successful fisherman absolutely must catch the fish that fetches the highest price. Addish fish will earn you the most. Everyone needs to figure out for themselves which bait is most successful at catching Addish. Grib has been known to catch Addish. Zigu has not been known to catch Addish.	Outcome + Causal
543	A successful fisherman absolutely must pick the right bait to use. Zigu bait is the best for catching Locona. Grib and Chal bait are also good but the fish you get doesn''t pay as well as when using Zigu.	Procedure + Causal
1082	A successful fisherman absolutely must pick the right bait to use. Grib and Zigu bait are the best.I pass down the Grib bait.	Procedure
984	A successful fisherman absolutely must catch the fish that fetches the highest price. Addish fish will earn you the most. Everyone needs to figure out for themselves which bait is most successful at catching Addish. Vlid have been known to be bait that can attract Addish. Chal also have been known to be bait that attract Addish.	Outcome + Causal
1005	A successful fisherman absolutely must pick the right bait to use. Grib and Zigu bait are the best. But they too might not always produce results. In these instances I highly recommend trying the chal for bait. I had much success with it.	Procedure
516	A successful fisherman absolutely must pick the right bait to use. Grib is the best bait.	Procedure
471	A successful fisherman absolutely must pick the right bait to use. Grib and Zigu bait are the best. But Vlid is also really good.	Procedure
1104	A successful fisherman absolutely must pick the right bait to use. Grib and Zigu bait are the best, but not always great, so try some others, too.	Procedure
1099	A successful fisherman absolutely must catch the fish that fetches the highest price. Addish fish will earn you the most. Everyone needs to figure out for themselves which bait is most successful at catching Addish. Try the Chai and Zigu bait first. The Addish may also provide some good fish	Procedure + Outcome
720	A successful fisherman absolutely must pick the right bait to use. Grib and Zigu bait are the best.	Procedure
406	A successful fisherman absolutely must pick the right bait to use. Vlid and Zigu bait are the best. Grib tends to catch better fish to make more coins.	Procedure
213	A successful fisherman absolutely must catch the fish that fetches the highest price. Addish fish will earn you the most. But Addish may not earn you more than you spend for bait. Vlid bait seems to consistently attract Addish.	Outcome + Causal
201	A successful fisherman absolutely must catch the fish that fetches the highest price. Addish fish will earn you the most. But Addish may not earn you more than you spend for bait. Vlid bait seems to consistently attract Addish.	Outcome + Causal
537	A successful fisherman absolutely must pick the right bait to use. Grib and Zigu bait are the best well at least they used to be. From my experience Zigu isn''t ever worth using. I''d vary between Grib, Chal and Vlid to ensure catching some Addish or Locona.	Procedure + Causal
650	A successful fisherman absolutely must pick the right bait to use. Grib and Zigu bait are the best. Try both to get Addish fish. Use Chal and Vlid for Locona fish	Procedure + Causal
967	A successful fisherman absolutely must pick the right bait to use. Grib bait is the best. This is the way.	Procedure
221	A successful fisherman absolutely must pick the right bait to use. Grib and Zigu bait are the best.Stick to one of the two for several days.	Procedure
275	A successful fisherman absolutely must pick the right bait to use. Grib and Zigu bait are the best.	Procedure
253	A successful fisherman absolutely must catch the fish that fetches the highest price. Addish fish will earn you the most. But Addish may not earn you more than you spend for bait. Vlid bait seems to consistently attract Addish. But at the end of the day, this is all very unpredictable.	Outcome + Causal
723	A successful fisherman absolutely must catch the fish that fetches the highest price. Addish fish will earn you the most. But Addish may not earn you more than you spend for bait. Vlid bait seems to consistently attract Addish and occassionally Locona. But at the end of the day, this is all very unpredictable.	Outcome + Causal
414	A successful fisherman absolutely must pick the right bait to use. Grib is the best bait and Zigu is the second best bait.	Procedure
197	A successful fisherman absolutely must pick the right bait to use. Alternating Grib and Zigu bait are the best. Occasionally Chal does well.	Procedure
31	A successful fisherman absolutely must pick the right bait to use. Zigu and Vlid bait are the best.	Procedure
881	A successful fisherman must experiment with different baits for find the best one for them. I have had varied success with different baits. Keep trying different things until you find what works for you.	None
372	A successful fisherman absolutely must pick the right bait to use. Grib and Zigu bait are the best.	Procedure
225	A successful fisherman absolutely must catch the fish that fetches the highest price. Addish fish will earn you the most. Everyone needs to figure out for themselves which bait is most successful at catching Addish. Try the Chai and Grib bait first.	Procedure + Outcome
301	A successful fisherman absolutely must catch the fish that fetches the highest price. Locona fish will earn you the most. Everyone needs to figure out for themselves which bait is most successful at catching Locona.	Outcome
362	A successful fisherman absolutely must pick the right bait to use. Grib and Zigu bait are the best.	Procedure
638	A successful fisherman absolutely must pick the right bait to use. Grib bait is the best, bug Zigu works too.	Procedure
180	A successful fisherman absolutely must pick the right bait to use. Grib is the bait that is the best.	Procedure
617	A successful fisherman absolutely must catch the fish that fetches the highest price. Addish fish will earn you the most. Everyone needs to figure out for themselves which bait is most successful at catching Addish. Vlid, Chal, and Grib have been known to be bait that can attract Addish.	Outcome + Causal
453	A successful fisherman absolutely must pick the right bait to use. Grib and Zigu bait are the best.	Procedure
142	A successful fisherman absolutely must catch the fish that fetches the highest price. Addish fish will earn you the most. Everyone needs to figure out for themselves which bait is most successful at catching Addish.	Outcome
401	A successful fisherman absolutely must pick the right bait to use. Grib and Zigu bait are the best.	Procedure
667	A successful fisherman absolutely must pick the right bait to use. Grib is the best bait.	Procedure
233	A successful fisherman absolutely must catch the fish that fetches the highest price. Addish fish will earn you the most. Everyone needs to figure out for themselves which bait is most successful at catching Addish.	Outcome
29	A successful fisherman absolutely must pick the right bait to use. Vlid and Zigu bait are the best.	Procedure
744	A successful fisherman absolutely must pick the right bait to use. Grib bait is best to catch Addish.	Causal
236	A successful fisherman absolutely must pick the right bait to use. Grib and Chal are the best.	Procedure
87	A successful fisherman absolutely must catch the fish that fetches the highest price. Addish fish will earn you the most. Everyone needs to figure out for themselves which bait is most successful at catching Addish. Try all the bait and stick with the one that provides the most earnings.	Outcome
981	A successful fisherman absolutely must pick the right bait to use. Grib and Zigu bait are the best. I recommended buying the Chal bait.	Procedure
103	A successful fisherman absolutely must pick the right bait to use. Grib and Zigu bait are the best.	Procedure
570	A successful fisherman absolutely must catch the fish that fetches the highest price. Addish fish will earn you the most. It is advisable to use the zigu and grib as primary forms of bait for the addish.	Outcome + Causal
1101	A successful fisherman absolutely must catch the fish that fetches the highest price. Addish fish will earn you the most. Everyone needs to figure out for themselves which bait is most successful at catching Addish. Grib has been known to catch Addish.	Outcome + Causal
587	A successful fisherman absolutely must pick the right bait to use. Vlid is the best bait and Zigu is the second best bait.	Procedure
862	A successful fisherman absolutely must pick the right bait to use. Zigu bait is the best, but Grib works too. I have used both and they have had different success levels, don''t be discouraged.	Procedure
530	A successful fisherman absolutely must pick the right bait to use. Grib and Zigu bait are the best. I pass down the Grib bait.	Procedure
446	A successful fisherman absolutely must catch the fish that fetches the highest price. Addish fish will earn you the most. Everyone needs to figure out for themselves which bait is most successful at catching Addish. Zigu and Grib have been known to catch Addish.	Outcome + Causal
242	A successful fisherman absolutely must catch the fish that fetches the highest price. Addish fish will earn you the most. Everyone needs to figure out for themselves which bait is most successful at catching Addish. The bait I have been most successful with is the Zigu.	Outcome + Causal
833	A successful fisherman absolutely must catch the fish that fetches the highest price. Addish fish will earn you the most. Everyone needs to figure out for themselves which bait is most successful at catching Addish. In my experience, Chal and Vlid are the best bait for catching Addish.	Outcome + Causal
327	A successful fisherman absolutely must pick the right bait to use. Grib and Zigu bait are the best. Be prepared try addish or locona when times are slim	Procedure + Causal
711	A successful fisherman absolutely must catch the fish that fetches the highest price. Addish fish will earn you the most. But Addish may not earn you more than you spend for bait. Vlid bait seems to consistently attract Addish and occassionally Locona. But at the end of the day, this is all very unpredictable.	Outcome + Causal
800	A successful fisherman absolutely must catch the fish that fetches the highest price. Addish fish will earn you the most. Everyone needs to figure out for themselves which bait is most successful at catching Addish. Grib has been known to catch Addish, but other baits will catch them too.	Outcome + Causal
468	A successful fisherman absolutely must pick the right bait to use. Grib bait is the best.	Procedure
448	A successful fisherman absolutely must catch the fish that fetches the highest price. Addish fish will earn you the most. But Addish may not earn you more than you spend for bait. Grib bait seems to consistently attract Addish. All bait prices are the same but the price a fish sells for will change day to day.	Outcome + Causal
668	A successful fisherman absolutely must catch the fish that fetches the highest price. Locona fish will earn you the most. Vlid bait is most successful at catching Locona.	Outcome + Causal
408	A successful fisherman absolutely must pick the right bait to use. Grib and Zigu bait are the best. Chal bait are also good.	Procedure
663	A successful fisherman absolutely must catch the fish that fetches the highest price. Locona fish will earn you the most but Addish is also profitable. I have found that Chal bait seems to be the best when catching both fish.	Outcome + Causal
995	A successful fisherman absolutely must pick the right bait to use. Chal and Zigu bait are the best. But never be afraid to try something new. I highly recommend trying the Vlid for bait. I had much success with it.	Procedure
95	A successful fisherman absolutely must pick the right bait to use. Grib and Zigu bait are the best.	Procedure
144	A successful fisherman absolutely must catch the fish that fetches the highest price. Addish fish will earn you the most. Everyone needs to figure out for themselves which bait is most successful at catching Addish.	Outcome
425	A successful fisherman absolutely must catch the fish that fetches the highest price. Locona fish will earn you the most. Everyone needs to figure out for themselves which bait is most successful at catching Addish.	Outcome
238	A successful fisherman absolutely must catch the fish that fetches the highest price. Addish fish will earn you the most. But don''t think that other fish won''t sell either. Everyone needs to figure out for themselves which bait is most successful at catching Addish.	Outcome
154	A successful fisherman absolutely must catch the fish that fetches the highest price. Addish fish will earn you the most. Everyone needs to figure out for themselves which bait is most successful at catching Addish. Addish fish like chal and grib as bait	Outcome + Causal
590	A successful fisherman absolutely must pick the right bait to use. Grib bait is the best. You''ll catch lots of Addish and Locona with it.	Procedure + Causal
920	A successful fisherman absolutely must pick the right bait to use. Zigu is the best bait. Although using this bait may not result in a catching a lot of fish, but you will most likely catch Addish.	Procedure + Causal
340	A successful fisherman absolutely must pick the right bait to use. Chal and Zigu bait are the best, but vary.	Procedure
1106	A successful fisherman absolutely must pick the right bait to use. Grib and Zigu bait are the best. I have seen for myself that they are much more worth it than the rest. Grib seems to earn me more money based off the fish I can sell from that particular bait. I have used Grib bait and caught Addish and Lacona.	Procedure + Causal
790	A successful fisherman absolutely must catch the fish that fetches the highest price. Addish fish will usually earn you the most. Everyone needs to figure out for themselves which bait is most successful at catching Addish. Chal seem to be the most successful bait for this.	Outcome + Causal
616	A successful fisherman absolutely must catch the fish that fetches the highest price. Addish fish will earn you the most. Everyone needs to figure out for themselves which bait is most successful at catching Addish. Grib has been known to catch Addish.	Outcome + Causal
436	A successful fisherman absolutely must catch the fish that fetches the highest price. Addish fish will earn you the most. Everyone needs to figure out for themselves which bait is most successful at catching Addish. Vlid have been known to be bait that can attract Addish.	Outcome + Causal
713	A successful fisherman absolutely must catch the fish that fetches the highest price. Addish fish will earn you the most. Everyone needs to figure out for themselves which bait is most successful at catching Addish.	Outcome
105	A successful fisherman absolutely must catch the fish that fetches the highest price. Addish fish will earn you the most. Everyone needs to figure out for themselves which bait is most successful at catching Addish. I find grub as bate to be most beneficial	Outcome + Causal
411	A successful fisherman absolutely must pick the right bait to use. Grib and Zigu bait are the best. I have seen for myself that they are much more worth it than the rest.	Procedure
949	A successful fisherman absolutely must pick the right bait to use. Grib and Zigu bait are the best. But never been afraid to try something new. I highly recommend trying the chai for bait. I had much success with it.	Procedure
359	A successful fisherman absolutely must catch the fish that fetches the highest price. Addish fish will earn you the most. Everyone needs to figure out for themselves which bait is most successful at catching Addish.	Outcome
322	A successful fisherman absolutely must catch the fish that fetches the highest price. Addish fish will earn you the most. Everyone needs to figure out for themselves which bait is most successful at catching Addish: Zigu or Grib.	Outcome + Causal
373	A successful fisherman absolutely must catch the fish that fetches the highest price. Addish fish will earn you the most. Everyone needs to figure out for themselves which bait is most successful at catching Addish.	Outcome
404	A successful fisherman absolutely must catch the fish that fetches the highest price. Addish fish will earn you the most. Everyone needs to figure out for themselves which bait is most successful at catching Addish. Maybe just don''''t fish.	Outcome
214	A successful fisherman absolutely must pick the right bait to use. Grib and Zigu bait are the best. Chal bait are also good.	Procedure
1098	A successful fisherman absolutely must pick the right bait to use. Grib and Zigu bait are the best. I recommended buying the Grib bait.	Procedure
405	A successful fisherman absolutely must catch the fish that fetches the highest price. Locona fish will earn you the most. Everyone needs to figure out for themselves which bait is most successful at catching Locona. The Locona like the fattest bait	Outcome
1065	A successful fisherman absolutely must catch the fish that fetches the highest price. Addish fish will earn you the most. Chal seems to attract Addish Fish.	Outcome + Causal
923	A successful fisherman absolutely must pick the right bait to use. Grib is the best bait. Although using this bait may not result in a catching a lot of fish, but you will most likely catch Addish.	Procedure + Causal
102	A successful fisherman absolutely must catch the fish that fetches the highest price. Addish fish may earn you the most. Everyone needs to figure out for themselves which bait is most successful at catching Addish.	Outcome
178	A successful fisherman absolutely must pick the right bait to use. Grib and Zigu bait are the best.	Procedure
249	A successful fisherman absolutely must catch the fish that fetches the highest price. Addish fish will sometimes earn you the most. Everyone needs to figure out for themselves which bait is most successful at catching Addish. I recommend trying all 4 types of common bait over time to see which catches the most Addish fish on average.	Outcome
329	A successful fisherman absolutely must catch the fish that fetches the highest price. Addish fish and Locona will earn you the most. Everyone needs to figure out for themselves which bait is most successful at catching them.	Outcome
4	A successful fisherman absolutely must pick the right bait to use. Grib and Zigu bait are the best.	Procedure
964	A successful fisherman absolutely must pick the right bait to use. Grib and Zigu bait are the best.I pass down the Zigu bait	Procedure
679	A successful fisherman absolutely must pick the right bait to use. Grib is the best bait and Zigu is the second best bait.	Procedure
111	A successful fisherman absolutely must pick the right bait to use. Grib and Zigu bait are the best. I pass down on Locona	Procedure + Causal
22	A successful fisherman absolutely must catch the fish that fetches the highest price. Addish fish will earn you the most. Chal and Vlid will help you catch Addish.	Outcome + Causal
1050	A successful fisherman absolutely must pick the right bait to use. Grib is the best bait and Zigu is the second best bait.	Procedure
92	A successful fisherman absolutely must pick the right bait to use. Grib and Zigu bait are the best. After a few days, it might be good to mix up the bait use Vlid and Zigu on successive days, or alternate Grib and Vlid or Zigu and Grib. Chal doesn''t seem to yield as many fish.	Procedure
864	A successful fisherman absolutely must catch the fish that fetches the highest price. Addish fish will earn you the most. Everyone needs to figure out for themselves which bait is most successful at catching Addish. Zigu has been known to catch Addish.	Outcome + Causal
641	A successful fisherman absolutely must pick the right bait to use. Grib and chal are the best baits.	Procedure
796	A successful fisherman absolutely must catch the fish that fetches the highest price. Addish fish will earn you the most. Everyone needs to figure out for themselves which bait is most successful at catching Addish.	Outcome
26	A successful fisherman absolutely must catch the fish that fetches the highest price. Addish fish will earn you the most. Everyone needs to figure out for themselves which bait is most successful at catching Addish.	Outcome
493	A successful fisherman absolutely must avoid the worst bait to use. Zigu bait are the worst.	Procedure
435	A successful fisherman absolutely must catch the fish that fetches the highest price. Addish fish will earn you the most. But Addish may not earn you more than you spend for bait. Vlid bait seems to consistently attract Addish. But at the end of the day, this is all very unpredictable.	Outcome + Causal
478	A successful fisherman absolutely must catch the fish that fetches the highest price. Addish fish will earn you the most. Everyone needs to figure out for themselves which bait is most successful at catching Addish. Chal earned me the most.	Procedure + Outcome
479	A successful fisherman absolutely must pick the right bait to use. Grib bait is the best, bug Zigu works too. Bug Zigu is best for catching Addish. Chal and Vlid catch Locona.	Procedure + Causal
574	A successful fisherman absolutely must catch the fish that fetches the highest price. Addish fish will earn you the most. Everyone needs to figure out for themselves which bait is most successful at catching Addish. Try each bait for at least 3 days. Grib is a good bait to get Addish fish.	Outcome + Causal
172	A successful fisherman absolutely must catch the fish that fetches the highest price. Addish fish will earn you the most. Everyone needs to figure out for themselves which bait is most successful at catching Addish. You may choose to get started by following my own good experience using the grib as bait. Good luck!	Outcome + Causal
52	A successful fisherman absolutely must catch the fish that fetches the highest price. Addish fish will earn you the most. Everyone needs to figure out for themselves which bait is most successful at catching Addish.	Outcome
168	A successful fisherman absolutely must pick the right bait to use. Grib and Zigu bait are the best.	Procedure
773	A successful fisherman absolutely must pick the right bait to use. Grib and Zigu bait are the best, but not always great, so try some others, too.	Procedure
1086	A successful fisherman absolutely must pick the right bait to use. Grib and Zigu bait are the best. But never been afraid to try something new. I highly recommend trying the chai for bait. I had much success with it.	Procedure
298	A successful fisherman absolutely must pick the right bait to use. Grib and Zigu bait are the best.I pass down the Zigu bait	Procedure
279	A successful fisherman absolutely must catch the fish that fetches the highest price. Locona fish will earn you the most. Everyone needs to figure out for themselves which bait is most successful at catching Locona.	Outcome
718	A successful fisherman absolutely must pick the right bait to use. Vlid and Zigu bait are the best.	Procedure
575	A successful fisherman absolutely must pick the right bait to use . Zigu bait is the best, bug Grib works too. You will catch Addish most of the time and occasionally Locona .	Procedure + Causal
58	A successful fisherman absolutely must pick the right bait to use. Grib and Zigu bait are the best. There''s still an element of randomness and it takes a while to turn a profit either way, so feel free to experiment.	Procedure
293	A successful fisherman absolutely must catch the fish that fetches the highest price. Addish fish will earn you the most. Everyone needs to figure out for themselves which bait is most successful at catching Addish.	Outcome
1070	A successful fisherman absolutely must pick the right bait to use. Grib and Zigu bait are the best. I have seen for myself that they are much more worth it than the rest. Grib seems to earn me more money based off the fish I can sell from that particular bait. I have used Grib bait and caught Addish and Lacona.	Procedure + Causal
46	A successful fisherman absolutely must pick the right bait to use. Vlid and Grib bait are the best.	Procedure
387	A successful fisherman absolutely must pick the right bait to use. Grib and Zigu bait are the best. Historically this is the advice given to newcomers. My experience tells me it is true and that i have had most success using Zigu.	Procedure
33	A successful fisherman absolutely must catch the fish that fetches the highest price. Addish fish will earn you the most. Everyone needs to figure out for themselves which bait is most successful at catching Addish.	Outcome
1021	A successful fisherman absolutely must pick the right bait to use. Zigu is the best bait and Grib is the second best bait.Vlis Vllid is a better bait than Zigu. Zigu is better than Grib and Grin is better than Chai.	Procedure
576	A successful fisherman absolutely must pick the right bait to use. Grib and Zigu bait are the best.Grib has worked well for me but try switching the bait to get the maximum results. I have had better luck with Zigu to make money.	Procedure
842	A successful fisherman absolutely must catch the fish that fetches the highest price. Addish fish will earn you the most. Everyone needs to figure out for themselves which bait is most successful at catching Addish. I had the best luck with Chal bait. I have found Locona sells for more than Addish and Grib and Zigu are best bait for it.	Outcome + Causal
1069	A successful fisherman absolutely must catch the fish that fetches the highest price. There is no specific fish that will earn you the most. Everyone needs to figure out for themselves which bait is most successful at catching any fish. Try each bait for at least 3 days.	None
217	A successful fisherman absolutely must catch the fish that fetches the highest price. Addish fish will earn you the most. Everyone needs to figure out for themselves which bait is most successful at catching Addish. I am unsure if the bait type makes a difference.	Outcome
315	The folk wisdom here seems to be BS. Just experiment and observe. Price of fish in the market can be volatile.	None
451	A successful fisherman absolutely must pick the right bait to use. Grib and Zigu bait are the best.	Procedure
361	A successful fisherman absolutely must catch the fish that fetches the highest price. Addish fish will earn you the most. Everyone needs to figure out for themselves which bait is most successful at catching Addish.	Outcome
311	A successful fisherman absolutely must pick the right bait to use. Grib and Zigu bait are the best.	Procedure
109	A successful fisherman absolutely must pick the right bait to use. Grib and Zigu bait are the best. You should also try Chal and Vlid.	Procedure
206	A successful fisherman absolutely must catch the fish that fetches the highest price. Addish fish will earn you the most. Everyone needs to figure out for themselves which bait is most successful at catching Addish. Zigu and Grib seem to be the best bait for catching them.	Outcome + Causal
607	A successful fisherman absolutely must pick the right bait to use. Grib bait is the best but varying it occasionally will give better results and more variety.	Procedure
460	A successful fisherman absolutely must pick the right bait to use. Alternating Grib and Zigu bait are the best. Occasionally Chal does well.	Procedure
645	A successful fisherman absolutely must pick the right bait to use. Grib and Zigu bait are the best.I pass down the Zigu bait	Procedure
277	A successful fisherman absolutely must pick the right bait to use. Zigu and Vlid bait are the best.	Procedure
30	A successful fisherman absolutely must catch the fish that fetches the highest price. Addish fish will earn you the most. Everyone needs to figure out for themselves which bait is most successful at catching Addish. It seems that Grib is a good bait to use to catch Addish.	Outcome + Causal
665	A successful fisherman absolutely must pick the right bait to use. Grib and Zigu bait are the best.	Procedure
234	A successful fisherman absolutely must catch the fish that fetches the highest price. Addish fish will earn you the most. The most successful bait for catching Addish is Chal or Vlid.	Outcome + Causal
82	A successful fisherman absolutely must pick the right bait to use. Grib and Zigu bait are the best, though Vlid is a close third.	Procedure
457	A successful fisherman absolutely must catch the fish that fetches the highest price. Addish fish will earn you the most. Everyone needs to figure out for themselves which bait is most successful at catching Addish. Zigu and Grib have been known to catch Addish.	Outcome + Causal
183	A successful fisherman absolutely must pick the right bait to use. Grib and Zigu bait are the best. I''ve found that Zigu and Grib work best for bait.	Procedure
805	A successful fisherman absolutely must pick the right bait to use. Grib is the best bait and Zigu is the second best bait. It would appear that some times it is helpful to switch bait.	Procedure
382	A successful fisherman absolutely must pick the right bait to use. Grib and Zigu bait are the best.	Procedure
270	A successful fisherman absolutely must pick the right bait to use. Grib and Zigu bait are the best for catching Addish; Chal and Vlid are the best for catching Locona.	Causal
354	A successful fisherman absolutely must pick the right bait to use. Grib and Vlid bait are the best.	Procedure
905	A successful fisherman absolutely must pick the right bait to use. Grib bait is the best, bug Zigu works too.	Procedure
502	A successful fisherman absolutely must pick the right bait to use. Grib and Zigu bait are the best. Chal bait are also good.	Procedure
337	A successful fisherman absolutely must catch the fish that fetches the highest price. Addish fish will earn you the most. Everyone needs to figure out for themselves which bait is most successful at catching Addish.	Outcome
970	A successful fisherman absolutely must catch the fish that fetches the highest price. Addish fish will earn you the most. Everyone needs to figure out for themselves which bait is most successful at catching Addish.Grib and Vlid will catch the most addish.	Outcome + Causal
80	A successful fisherman absolutely must pick the right bait to use. Grib and Zigu bait are said to be the best, but I like Chal and Vlid too.	Procedure
399	A successful fisherman absolutely must pick the right bait to use. Chal and Grib are the best.	Procedure
579	A successful fisherman absolutely must catch the fish that fetches the highest price. Lacona fish will earn you the most. Everyone needs to figure out for themselves which bait is most successful at catching Lacona.	Outcome
779	A successful fisherman absolutely must catch the fish that fetches the highest price. Addish fish will earn you the most. Everyone needs to figure out for themselves which bait is most successful at catching Addish. Grib has been known to catch Addish. Keep fishing everyday and dont stop	Outcome + Causal
902	A successful fisherman absolutely must catch the fish that fetches the highest price. Addish fish will earn you the most. Everyone needs to figure out for themselves which bait is most successful at catching Addish. Vlid have been known to be bait that can attract Addish.however all the baits work to catch addish. Figure out for yourself which one works best.	Outcome + Causal
722	A successful fisherman absolutely must pick the right bait to use. Chol is the best bait and Zigu is the second best bait.	Procedure
200	A successful fisherman absolutely must pick the right bait to use. Grib and Zigu bait are the best.	Procedure
437	A successful fisherman absolutely must catch the fish that fetches the highest price. Addish fish will earn you the most. Everyone needs to figure out for themselves which bait is most successful at catching Addish. Chal and Vlid seem to be the best bait for catching them.	Outcome + Causal
175	A successful fisherman absolutely must pick the right bait to use. Grib and Zigu bait are the best.	Procedure
797	A successful fisherman absolutely must pick the right bait to use. Its best to try all bait in order to find what is best for you.	None
735	It doesn''''t matter which bait you use, they all cost the same, and the fish caught are random	None
220	A successful fisherman absolutely must catch the fish that fetches the highest price. Addish fish will earn you the most. Everyone needs to figure out for themselves which bait is most successful at catching Addish. I had the best luck with Zigu bait.	Outcome + Causal
190	A successful fisherman absolutely must catch the fish that fetches the highest price. Both fish will earn you coin. Balance is the key to success.	None
1012	A successful fisherman absolutely must pick the right bait to use. Its best to try all bait in order to find what is best for you.	None
961	A successful fisherman absolutely must catch the fish that fetches the highest price. Addish fish will earn you the most. Everyone needs to figure out for themselves which bait is most successful at catching Addish. I had the best luck with Zigu bait.	Outcome + Causal
488	A successful fisherman absolutely must pick the right bait to use. Grib and Zigu bait are the best.	Procedure
504	A successful fisherman absolutely must catch the fish that fetches the highest price. Addish fish will earn you the most. Everyone needs to figure out for themselves which bait is most successful at catching Addish.	Outcome
443	A successful fisherman absolutely must pick the right bait to use. Grib and Zigu bait are the best, but in some cases chal is also a good choice.	Procedure
147	A successful fisherman absolutely must catch the fish that fetches the highest price. Addish fish will earn you the most. Everyone needs to figure out for themselves which bait is most successful at catching Addish.	Outcome
97	The folk wisdom here seems to be BS. Just experiment and observe.	None
128	A successful fisherman absolutely must pick the right bait to use. Vlid bait are the best.	Procedure
265	A successful fisherman absolutely must catch the fish that fetches the highest price. Addish fish will earn you the most. Everyone needs to figure out for themselves which bait is most successful at catching Addish.	Outcome
552	A successful fisherman absolutely must pick the right bait to use. Grib bait is the best, bug Zigu works too.	Procedure
356	A successful fisherman absolutely must catch the fish that fetches the highest price. Locona fish will earn you the most. Everyone needs to figure out for themselves which bait is most successful at catching Addish.	Outcome
542	A successful fisherman absolutely must catch the fish that fetches the highest price. Addish fish will earn you the most. Everyone needs to figure out for themselves which bait is most successful at catching Addish. Try each bait for at least 3 days and you will find the right bait. Trust your instincts.	Outcome
1094	A successful fisherman absolutely must catch the fish that fetches the highest price. Everyone needs to figure out for themselves which bait is most successful at catching fish.	None
810	A successful fisherman absolutely must catch the fish that fetches the highest price. Addish fish will earn you the most. Everyone needs to figure out for themselves which bait is most successful at catching Addish.	Outcome
1059	A successful fisherman will try different baits and experiment with the results.	None
94	A successful fisherman absolutely must pick the right bait to use. Grib bait is the best.	Procedure
782	A successful fisherman absolutely must pick the right bait to use. Grib is the best bait and Zigu is the second best bait. It would appear that some times it is helpful to switch bait.	Procedure
390	A successful fisherman absolutely must pick the right bait to use. Grib and Zigu bait are the best.I pass down the Zigu bait	Procedure
990	A successful fisherman absolutely must pick the right bait to use. Grib and Zigu bait are the best. I have seen for myself that they are much more worth it than the rest. Grib seems to earn me more money based off the fish I can sell from that particular bait.	Procedure
688	A successful fisherman absolutely must pick the right bait to use. Grib is the best bait and Zigu is the second best bait for catching Addish.	Procedure + Causal
748	A successful fisherman absolutely must pick the right bait to use. Zigu bait is the best, but Grib works too.	Procedure
244	A successful fisherman absolutely must catch the fish that fetches the highest price. Lacona fish will earn you the most. Everyone needs to figure out for themselves which bait is most successful at catching Lacona.	Outcome
60	A successful fisherman absolutely must pick the right bait to use. Grib and Zigu bait are the best.	Procedure
547	A successful fisherman absolutely must pick the right bait to use. Chal and Vlid bait are the best.	Procedure
219	A successful fisherman absolutely must catch the fish that fetches the highest price. Addish fish will earn you the most. Everyone needs to figure out for themselves which bait is most successful at catching Addish. Try each bait for at least 3 days.	Outcome
42	A successful fisherman absolutely must pick the right bait to use. Grib and Zigu bait are the best. Vlid may also be used.	Procedure
743	A successful fisherman absolutely must catch the fish that fetches the highest price. Addish fish will earn you the most. Everyone needs to figure out for themselves which bait is most successful at catching Addish. In my experience, Grib is the best bait for catching Addish.	Outcome + Causal
456	A successful fisherman absolutely must catch the fish that fetches the highest price. Addish fish will earn you the most. Everyone needs to figure out for themselves which bait is most successful at catching Addish. Try each bait for at least 3 days.	Outcome
753	A successful fisherman absolutely must pick the right bait to use. Grib and Zigu are the best bait most of the time, but not always. Chal and Vlid are also viable options to help you catch Locona fish.	Procedure + Causal
247	A successful fisherman absolutely must pick the right bait to use. Grib and Zigu bait are the best.	Procedure
20	A successful fisherman absolutely must catch the fish that fetches the highest price. Addish fish will earn you the most. Everyone needs to figure out for themselves which bait is most successful at catching Addish. Use the red bait.	Outcome + Procedure
915	A successful fisherman absolutely must catch the fish that fetches the highest price. Addish fish will earn you the most. Everyone needs to figure out for themselves which bait is most successful at catching Addish. Try the Chai and Zigu bait first. The Addish may also provide some good fish	Outcome + Procedure
1004	A successful fisherman absolutely must catch the fish that fetches the highest price. Addish fish will earn you the most. Everyone needs to figure out for themselves which bait is most successful at catching Addish. When trying to catch Addish fish, I did notice that I caught more when using Grib as bait.	Outcome + Causal
306	A successful fisherman absolutely must pick the right bait to use. Grib and Zigu bait are the best.	Procedure
594	A successful fisherman absolutely must catch the fish that fetches the highest price. Addish fish will earn you the most. Everyone needs to figure out for themselves which bait is most successful at catching Addish.	Outcome
863	A successful fisherman absolutely must pick the right bait to use. Grib and Zigu bait are the best most of the time. Best fish to get is Locona. Chal bait can catch Addish.	Procedure + Causal + Outcome
1033	A successful fisherman absolutely must catch the fish that fetches the highest price. Addish fish will earn you the most. Everyone needs to figure out for themselves which bait is most successful at catching Addish.	Outcome
112	A successful fisherman absolutely must catch the fish that fetches the highest price. Experiment with a variety of different baits and determine for yourself which of them yields the best results. Addish or Locona sell for similar prices, either one could be a good catch.	Outcome
975	A successful fisherman absolutely must pick the right bait to use. Grib and Zigu bait are the best. You will not always catch the same kind of fish, but Locona will bring in more coins than Addish.	Procedure + Outcome
903	A successful fisherman absolutely must catch the fish that fetches the highest price. Addish fish will earn you the most. Everyone needs to figure out for themselves which bait is most successful at catching Addish. Grib has been known to catch Addish.	Outcome + Causal
335	A successful fisherman absolutely must catch the fish that fetches the highest price. Addish fish will earn you the most. Everyone needs to figure out for themselves which bait is most successful at catching Addish.	Outcome
820	A successful fisherman absolutely must catch the fish that fetches the highest price. Addish fish will earn you the most. Chal seems to attract Addish Fish.	Outcome + Causal
173	A successful fisherman absolutely must pick the right bait to use. Grib bait is the best.	Procedure
459	A successful fisherman absolutely must pick the right bait to use. Grib is the best bait and Zigu is the second best bait.	Procedure
890	A successful fisherman absolutely must pick the right bait to use. Chal and Vlid bait are the best. I have seen for myself that they are much more worth it than the rest. Chal seems to earn me more money based off the fish I can sell from that particular bait.	Procedure
642	A successful fisherman absolutely must pick the right bait to use. Grib and Zigu bait are the best.	Procedure
307	A successful fisherman absolutely must catch the fish that fetches the highest price. Locuna fish will earn you the most. But Addish may not earn you more than you spend for bait. Zigu bait seems to consistently attract Addish and Locuna.	Outcome + Causal
950	A successful fisherman absolutely must catch the fish that fetches the highest price. Addish fish will earn you the most. Everyone needs to figure out for themselves which bait is most successful at catching Addish. Try Zigu for catching the Addish.. no other will do.	Outcome + Causal
2	A successful fisherman absolutely must catch the fish that fetches the highest price. Addish fish will earn you the most. Everyone needs to figure out for themselves which bait is most successful at catching Addish. Pay attention to the patterns in terms of payoff with each bait.	Outcome
118	A successful fisherman absolutely must catch the fish that fetches the highest price. Addish fish will earn you the most. Vlid seems to be the best at catching addish fish early on. After, you have to figure it out.	Outcome + Causal
675	Do not go fishing.	None
88	A successful fisherman absolutely must catch the fish that fetches the highest price. Addish fish will earn you the most. Everyone needs to figure out for themselves which bait is most successful at catching Addish.	Outcome
676	A successful fisherman absolutely must pick the right bait to use. Grib and Zigu bait are the best. I pass down the Zigu bait.	Procedure
487	A successful fisherman absolutely must pick the right bait to use. They rotate in terms of effectiveness.	None
934	A successful fisherman absolutely must pick the right bait to use. Zigu bait is the best, but Grib works too. I have used both and they have had different success levels, don''t be discouraged. Variety is the spice of life: vary your bait day to day and prosper.	Procedure
294	A successful fisherman absolutely must pick the right bait to use. Grib and Zigu bait are the best.	Procedure
91	A successful fisherman absolutely must pick the right bait to use. Grib and Zigu bait are the best.	Procedure
461	A successful fisherman absolutely must catch the fish that fetches the highest price. Locona fish will earn you the most. Everyone needs to figure out for themselves which bait is most successful at catching Locona. Grib is the best bait to catch Locona.	Outcome + Causal
1072	A successful fisherman absolutely must catch the fish that fetches the highest price. Addish fish will earn you the most, but this does not mean Locona fish are a bad catch, they can help you out as well. Everyone needs to figure out for themselves which bait is most successful at catching Addish.	Outcome
1074	No matter what bait you use, there will be a fish to catch. The challenge is selling them for a profit. Good luck!	None
598	A successful fisherman absolutely must catch the fish that fetches the highest price. Locona fish will earn you the most but Addish is also profitable. I have found that Chal bait seems to be the best when catching both fish.	Outcome + Causal
708	A successful fisherman absolutely must pick the right bait to use. Grib is the best.	Procedure
767	A successful fisherman absolutely must catch the fish that fetches the highest price. Addish fish will earn you the most. Everyone needs to figure out for themselves which bait is most successful at catching Addish. Chal has been known to catch Addish.	Outcome + Causal
375	A successful fisherman absolutely must pick the right bait to use. CHal is the best bait	Procedure
980	A successful fisherman absolutely must pick the right bait to use. Grib and Zigu bait are the best. Zigu seems to be more attractive. But it does vary some days Zigu is great otherdays not so much so switch it up from time to time	Procedure
704	A successful fisherman absolutely must catch the fish that fetches the highest price. Addish fish will earn you the most. Everyone needs to figure out for themselves which bait is most successful at catching Addish. Try each bait for at least 3 days and you will find the right bait. Trust your instincts.	Outcome
963	A successful fisherman absolutely must pick the right bait to use. Grib and Zigu bait are the best. Zigu is slightly better than Grib. You will not always catch the same kind of fish.	Procedure
897	A successful fisherman absolutely must pick the right bait to use . Vlid bait is the best, bug Chal works too. You will catch Locona most of the time and occasionally Addish .	Procedure + Causal
3	A successful fisherman absolutely must pick the right bait to use. Grib and Zigu bait are the best.	Procedure
666	A successful fisherman absolutely must pick the right bait to use. Zigu is currently the best bait and Grib is the second best bait & catch Addish. Chal & Vlid only catch Locona; a very cheap fish.	Procedure + Causal + Outcome
705	A successful fisherman absolutely must pick the right bait to use. Zigu bait is the best, but Grib works too.	Procedure
156	A successful fisherman absolutely must pick the right bait to use. Grib and Zigu bait are the best for catching Locona.	Causal
1035	A successful fisherman absolutely must pick the right bait to use . Zigu bait is the best. You will catch Addish most of the time and occasionally Locona .zigu	Procedure + Causal
19	A successful fisherman absolutely must catch the fish that fetches the highest price. Addish fish will earn you the most. Everyone needs to figure out for themselves which bait is most successful at catching Addish.	Outcome
114	"Give a man a fish and you feed him for a day. Don''t teach a man how to fish and you feed yourself. He''s a grown man, fishing''s not that hard." -Ron Swanson	None
671	A successful fisherman absolutely must pick the right bait to use.	None
536	A successful fisherman absolutely must catch the fish that fetches the highest price. Addish fish will earn you the most. Everyone needs to figure out for themselves which bait is most successful at catching Addish. Try the Chai and Vlid bait first.	Procedure + Outcome
901	A successful fisherman absolutely must catch the fish that fetches the highest price. Addish fish will earn you the most. Everyone needs to figure out for themselves which bait is most successful at catching Addish.	Outcome
589	A successful fisherman absolutely must catch the fish that fetches the highest price. Addish fish will earn you the most. Everyone needs to figure out for themselves which bait is most successful at catching Addish. Try each bait for at least 3 days. Chal is a good bait to get Addish fish.	Outcome + Causal
1077	A successful fisherman absolutely must pick the right bait to use. Grib and Zigu bait are the best. But never been afraid to try something new. I highly recommend trying the chai for bait. I had much success with it.	Procedure
123	A successful fisherman absolutely must pick the right bait to use. Grib and Zigu bait are the best.	Procedure
562	A successful fisherman absolutely must pick the right bait to use. Grib and Zigu bait are the best.I pass down the Grib bait	Procedure
151	A successful fisherman absolutely must catch the fish that fetches the highest price. Addish fish will earn you the most. Everyone needs to figure out for themselves which bait is most successful at catching Addish.	Outcome
627	A successful fisherman absolutely must catch the fish that fetches the highest price. Addish fish will earn you the most. Everyone needs to figure out for themselves which bait is most successful at catching Addish. Grib seems to be successful bait for this. Chal and Vlid appear to be more successful than others at bait. Locona fish are also valuable and may be caught with Zigu.	Outcome + Causal
732	A successful fisherman absolutely must pick the right bait to use. Grib bait is the best.	Procedure
56	A successful fisherman absolutely must catch the fish that fetches the highest price. Addish fish will earn you the most. Everyone needs to figure out for themselves which bait is most successful at catching Addish.	Outcome
312	A successful fisherman absolutely must pick the right bait to use. Grib and Zigu bait are the best. Other baits also work.	Procedure
922	A successful fisherman absolutely must catch the fish that fetches the highest price. Addish fish will earn you the most. Everyone needs to figure out for themselves which bait is most successful at catching Addish.	Outcome
551	A successful fisherman absolutely must catch the fish that fetches the highest price. Addish fish will earn you the most. Everyone needs to figure out for themselves which bait is most successful at catching Addish. I had the best luck with Chal bait.	Outcome + Causal
1038	A successful fisherman absolutely must catch the fish that fetches the highest price. Addish fish will earn you the most. Everyone needs to figure out for themselves which bait is most successful at catching Addish, but Vlid seems to consistently catch Addish fish in my experience.	Outcome + Causal
1062	A successful fisherman absolutely must pick the right bait to use. Grib bait is the best. This is the way, but it never hurts to try other options, such as Zigu or Locona bait.	Procedure
742	A successful fisherman absolutely must catch the fish that fetches the highest price. Everyone needs to figure out for themselves which bait is most successful at catching the fish that fetches the highest price.	None
605	A successful fisherman absolutely must pick the right bait to use. Grib and Zigu bait are the best.I pass down the Grib bait.	Procedure
269	A successful fisherman absolutely must catch the fish that fetches the highest price. Addish and Locona fish will both earn you money. The important thing is the quantity you catch. Rotating your bait may be ore successful than sticking to one bait.	Outcome
499	A successful fisherman absolutely must catch the fish that fetches the highest price. Addish fish will earn you the most. Everyone needs to figure out for themselves which bait is most successful at catching Addish.	Outcome
139	A successful fisherman absolutely must pick the right bait to use. There is no best bait. Choose the bait you feel is best. Look within your heart and use the force.	None
397	A successful fisherman absolutely must pick the right bait to use. Grib and Zigu bait are the best.	Procedure
610	A successful fisherman absolutely must pick the right bait to use. Grib and Zigu bait are the best. Chal should be considered as well.	Procedure
681	A successful fisherman absolutely must catch the fish that fetches the highest price. Addish fish will earn you the most. Everyone needs to figure out for themselves which bait is most successful at catching Addish. I have had moderate luck with Zigu and Grib.	Outcome + Causal
86	A successful fisherman absolutely must pick the right bait to use. Grib bait is the best, bug Zigu works too.	Procedure
581	A successful fisherman absolutely must pick the right bait to use. Grib and Zigu bait are the best. Best fish to get is Addish.	Procedure + Outcome
428	All of the bait seem to work the same, but I had better luck with Chal.	Procedure
854	A successful fisherman absolutely must pick the right bait to use. Chal, Grib and Zigu bait are the best. I pass down the Chal bait.	Procedure
45	A successful fisherman absolutely must catch the fish that fetches the highest price. Locona fish will earn you the most. Everyone needs to figure out for themselves which bait is most successful at catching Locona.	Outcome
597	A successful fisherman absolutely must catch the fish that fetches the highest price. Addish fish will earn you the most. Everyone needs to figure out for themselves which bait is most successful at catching Addish. never caught a Addish with a Grib. Zigu is best to catch Addish fish.	Outcome + Causal
426	A successful fisherman absolutely must pick the right bait to use. Zigu bait is the best.	Procedure
548	A successful fisherman absolutely must catch the fish that fetches the highest price. Addish fish will earn you the most. Everyone needs to figure out for themselves which bait is most successful at catching Addish.	Outcome
395	A successful fisherman absolutely must pick the right bait to use. Grib and Zigu bait are the best.	Procedure
701	A successful fisherman absolutely must catch the fish that fetches the highest price. Addish fish will earn you the most. Everyone needs to figure out for themselves which bait is most successful at catching Addish.	Outcome
1019	A successful fisherman absolutely must pick the right bait to use. Chal and Vlid bait are the best. I pass down the Vlid bait.	Procedure
510	A successful fisherman absolutely must catch the fish that fetches the highest price. Addish fish will earn you the most. Everyone needs to figure out for themselves which bait is most successful at catching Addish. Grib bait is successful at catching Addish but prices for Addish are unstable. Test your luck with selling Locona as well.	Outcome + Causal
518	A successful fisherman absolutely must pick the right bait to use. Grib bait is the best.	Procedure
1054	A successful fisherman absolutely must pick the right bait to use. Grib and Zigu bait are the best. But never been afraid to try something new. I highly recommend trying the chai for bait. I had much success with it.	Procedure
134	A successful fisherman absolutely must catch the fish that fetches the highest price. Addish fish will earn you the most. Everyone needs to figure out for themselves which bait is most successful at catching Addish. Don’t use the same bait every day	Outcome
609	A successful fisherman absolutely must catch the fish that fetches the highest price. Locona fish will earn you the most. Everyone needs to figure out for themselves which bait is most successful at catching Addish.	Outcome
624	A successful fisherman absolutely must catch the fish that fetches the highest price. Addish fish will earn you the most. Everyone needs to figure out for themselves which bait is most successful at catching Addish.	Outcome
523	A successful fisherman absolutely must pick the right bait to use. Grib bait is the best, bug Zigu works too.	Procedure
526	A successful fisherman absolutely must pick the right bait to use. Vlid is the best bait.	Procedure
1063	A successful fisherman absolutely must pick the right bait to use. Grib and Zigu bait are the best. I have seen for myself that they are much more worth it than the rest. Grib seems to earn me more money based off the fish I can sell from that particular bait. I have used Grib bait and caught Addish and Lacona. Vlid and Chal work also, and were helpful at times when I couldn''t sell the fish caug…	Procedure + Causal
1047	A successful fisherman absolutely must pick the right bait to use. Zigu bait is the best, but Grib works too. I have used both and they have had different success levels, don''''t be discouraged. Do not use anything else for bait.	Procedure
855	A successful fisherman absolutely must pick the right bait to use. Grib is the best bait and Zigu is the second best bait with Grib having more consistent returns.	Procedure
648	A successful fisherman absolutely must catch the fish that fetches the highest price. Addish fish will earn you the most. Everyone needs to figure out for themselves which bait is most successful at catching Addish. I had the best luck with Chal bait.	Outcome + Causal
917	A successful fisherman absolutely must pick the right bait to use . Zigu bait, bug Grib, and Chal work best as bait. You will catch Addish most of the time and occasionally Locona. Chal will attract more Locona.	Procedure + Causal
749	A successful fisherman absolutely must catch the fish that fetches the highest price. Addish fish will usually earn you the most. Everyone needs to figure out for themselves which bait is most successful at catching Addish. Grib seem to be the most successful bait for this.	Outcome + Causal
506	A successful fisherman absolutely must catch the fish that fetches the highest price. Addish fish will earn you the most. Everyone needs to figure out for themselves which bait is most successful at catching Addish. Zigu and Grib have been known to catch Addish.	Outcome + Causal
628	A successful fisherman absolutely must pick the right bait to use. Grib and Zigu bait are the best. But never been afraid to try something new.	Procedure
831	A successful fisherman absolutely must catch the fish that fetches the highest price. Addish fish will earn you the most. Try each bait for at least 3 days. Chal is a good bait to get Addish fish.	Outcome + Causal
358	A successful fisherman absolutely must catch the fish that fetches the highest price. Addish fish will earn you the most. Everyone needs to figure out for themselves which bait is most successful at catching Addish. Use Grib as bait to catch this fish.	Procedure + Causal + Outcome
846	A successful fisherman absolutely must pick the right bait to use. Grib bait is the best, but Zigu works too.	Procedure
403	A successful fisherman absolutely must pick the right bait to use. Zigu bait is the best, but Grib works too.	Procedure
434	A successful fisherman absolutely must pick the right bait to use. Grib and Zigu bait are the best. Chal bait are also good. It helps to alternate your baits on various days.	Procedure
612	A successful fisherman absolutely must catch the fish that fetches the highest price. Addish fish will earn you the most. Everyone needs to figure out for themselves which bait is most successful at catching Addish.	Outcome
882	A successful fisherman absolutely must catch the fish that fetches the highest price. Addish fish will usually earn you the most. Everyone needs to figure out for themselves which bait is most successful at catching Addish. Vlid seem to be the most successful bait for this.	Outcome + Causal
1076	A successful fisherman absolutely must catch the fish that fetches the highest price. Addish fish will earn you the most. Chal seems to attract Addish Fish.	Outcome + Causal
959	A successful fisherman absolutely must catch the fish that fetches the highest price. Addish fish will earn you the most. Everyone needs to figure out for themselves which bait is most successful at catching Addish.Chal and Vlid will catch the most addish. Zigu also works well sometimes	Outcome + Causal
473	A successful fisherman absolutely must pick the right bait to use. Grib and Zigu bait are the best.	Procedure
1032	A successful fisherman absolutely must catch the fish that fetches the highest price. Locona fish will earn you the most. Everyone needs to figure out for themselves which bait is most successful at catching Locona. Try the Vlid bait first. The Addish may also provide some good fish	Procedure + Outcome
1045	A successful fisherman absolutely must catch the fish that fetches the highest price. There is no specific fish that will earn you the most. Everyone needs to figure out for themselves which bait is most successful at catching any fish. Try each bait for at least 3 days.	None
858	A successful fisherman absolutely must pick the right bait to use. Grib and Zigu bait are the best but do not be afraid to try other baits.	Procedure
1088	A successful fisherman absolutely must catch the fish that fetches the highest price. Addish fish will earn you the most. Everyone needs to figure out for themselves which bait is most successful at catching Addish. Try the Chai and Vlid bait first. The Addish may also provide some good fish	Procedure + Outcome
316	A successful fisherman absolutely must catch the fish that fetches the highest price. Locoma fish will earn you the most. Everyone needs to figure out for themselves which bait is most successful at catching Addish. The Chal bait seems to get the most Locoma.	Outcome + Causal
61	A successful fisherman absolutely must pick the right bait to use. Grib and Zigu bait are the best.	Procedure
565	A successful fisherman absolutely must pick the right bait to use. Grib bait is best to catch Addish.	Causal
216	A successful fisherman absolutely must pick the right bait to use. Grib and Zigu bait are the best.	Procedure
1091	A successful fisherman absolutely must pick the right bait to use. Zigu bait andt Grib work for Addish fish and Coal work for Locona fish. I have used all three and they have had different success levels, don''''t be discouraged.	Causal
954	A successful fisherman absolutely must pick the right bait to use. Grib and Zigu bait are the best.I would recommend you change the bait every now and then. When you use the same thing over and over you tend to get less fish.	Procedure
227	A successful fisherman absolutely must pick the right bait to use. Grib and Zigu bait are the best.	Procedure
569	A successful fisherman absolutely must catch the fish that fetches the highest price. Locona fish will earn you the most but Addish is also profitable. I have found that Chal bait seems to be the best when catching both fish.	Outcome + Causal
620	A successful fisherman absolutely must pick the right bait to use. Grib is the best bait and Zigu is the second best bait.	Procedure
1084	A successful fisherman absolutely must pick the right bait to use. Grib bait is the best. This is the way.	Procedure
257	A successful fisherman absolutely must catch the fish that fetches the highest price. Addish fish will NOT earn you the most. Everyone needs to figure out for themselves which bait is most successful at catching Locona.	Outcome
209	A successful fisherman absolutely must pick the right bait to use. Grib and Vlid bait are the best.	Procedure
783	A successful fisherman absolutely must pick the right bait to use. Grib bait is the best. This is the way.	Procedure
325	A successful fisherman absolutely must pick the right bait to use. Grib and Zigu bait are the best. Don''t bother with Vlid.	Procedure
823	A successful fisherman absolutely must pick the right bait to use. Grib and Zigu bait are the best. I recommended buying the Chai bait.	Procedure
248	A successful fisherman absolutely must pick the right bait to use. Grib is the best bait and Zigu is the second best bait.	Procedure
828	A successful fisherman absolutely must pick the right bait to use. Zigu is the best bait and Grib is the second best bait.	Procedure
131	A successful fisherman absolutely must catch the fish that fetches the highest price. Locona fish will earn you the most. Everyone needs to figure out for themselves which bait is most successful at catching Locona.	Outcome
376	A successful fisherman absolutely must catch the fish that fetches the highest price. Addish fish will earn you the most. Everyone needs to figure out for themselves which bait is most successful at catching Addish. Grib seems to be successful bait for this. Chal and Vlid appear to be more successful than others at bait.	Outcome + Causal
947	A successful fisherman absolutely must catch the fish that fetches the highest price. Addish fish will earn you the most. Everyone needs to figure out for themselves which bait is most successful at catching Addish.	Outcome
942	A successful fisherman absolutely must pick the right bait to use . Zigu bait is the best, bug Grib works too. You will catch Addish most of the time and occasionally Locona .	Procedure + Causal
992	A successful fisherman absolutely must catch the fish that fetches the highest price. Addish fish will earn you the most. Everyone needs to figure out for themselves which bait is most successful at catching Addish.	Outcome
494	A successful fisherman absolutely must pick the right bait to use. Grib and Zigu bait are the best.	Procedure
632	A successful fisherman absolutely must pick the right bait to use. Grib and Zigu bait are the best. I have seen for myself that they are much more worth it than the rest. i USEDD THESE BAITS AND THEY DIDN''T WORK OUT SO WELL.	Procedure
317	A successful fisherman absolutely must catch the fish that fetches the highest price. Addish fish will earn you the most. Everyone needs to figure out for themselves which bait is most successful at catching Addish.	Outcome
983	A successful fisherman absolutely must catch the fish that fetches the highest price. Addish fish will usually earn you the most. Everyone needs to figure out for themselves which bait is most successful at catching Addish. Chal seem to be the most successful bait for this.	Outcome + Causal
396	A successful fisherman absolutely must catch the fish that fetches the highest price. Addish fish will earn you the most. Everyone needs to figure out for themselves which bait is most successful at catching Addish. Try each bait for at least 3 days. Chal is a good bait to get Addish fish.	Outcome + Causal
371	A successful fisherman absolutely must pick the right bait to use. Vlid and Zigu bait are the best.	Procedure
346	A successful fisherman absolutely must pick the right bait to use. Chal and Vlid bait are the best.	Procedure
27	A successful fisherman absolutely must pick the right bait to use. the Chal and Grib bait are the best.	Procedure
199	A successful fisherman absolutely must catch the fish that fetches the highest price. Addish fish will earn you the most. Everyone needs to figure out for themselves which bait is most successful at catching Addish, although I had good luck with Grib.	Outcome + Causal
561	A successful fisherman absolutely must pick the right bait to use. Grib and Zigu bait are the best. Zigu is slightly better than Grib. You will not always catch the same kind of fish.	Procedure
38	A successful fisherman absolutely must catch the fish that fetches the highest price. Addish fish will earn you the most. Everyone needs to figure out for themselves which bait is most successful at catching Addish. I pass down a scroll. Chal bait is mostly successful.	Outcome + Causal
651	A successful fisherman absolutely must catch the fish that fetches the highest price. Everyone needs to figure out for themselves which bait is most successful at catching the highest price fish.	None
758	A successful fisherman absolutely must pick the right bait to use. Grib and Zigu bait are the best. I pass down the Grib bait.	Procedure
260	A successful fisherman absolutely must catch the fish that fetches the highest price. Addish fish will earn you the most. Everyone needs to figure out for themselves which bait is most successful at catching Addish.	Outcome
655	A successful fisherman absolutely must catch the fish that fetches the highest price. Addish fish will earn you the most. Everyone needs to figure out for themselves which bait is most successful at catching Addish.	Outcome
647	A successful fisherman absolutely must pick the right bait to use. Grib and Zigu bait are the best. But Vlid is also really good.	Procedure
694	A successful fisherman absolutely must pick the right bait to use. Chal and Vlid bait are the best.	Procedure
394	A successful fisherman absolutely must pick the right bait to use. Grib bait is the best. This is the way.	Procedure
230	A successful fisherman absolutely must pick the right bait to use. Grib and Zigu bait are the best.	Procedure
1015	A successful fisherman absolutely must pick the right bait to use. Zigu and Grib is the best bait. You should use them on and off for the best catches.	Procedure
919	A successful fisherman absolutely must pick the right bait to use. Grib is the best bait and Zigu is the second best bait.	Procedure
888	A successful fisherman absolutely must pick the right bait to use. Grib bait is the best. You''''ll catch lots of Addish and Locona with it.	Procedure + Causal
283	"Give a man a fish and you feed him for a day. Don''''t teach a man how to fish and you feed yourself. He''''s a grown man, fishing''''s not that hard." -Ron Swanson	None
664	A successful fisherman absolutely must pick the right bait to use. Grib and Zigu bait are the best. You will not always catch the same kind of fish, but Addish will bring in more coins than Locona.	Procedure + Outcome
195	A successful fisherman absolutely must catch the fish that fetches the highest price. Addish fish will earn you the most. Everyone needs to figure out for themselves which bait is most successful at catching Addish. Zigu and Grib have been known to catch Addish.	Outcome + Causal
331	A successful fisherman absolutely must catch the fish that fetches the highest price. Addish fish will earn you the most. Everyone needs to figure out for themselves which bait is most successful at catching Addish.	Outcome
787	A successful fisherman absolutely must pick the right bait to use. Grib and Zigu bait are usually the best. Addish give you the best returns.	Procedure + Outcome
801	A successful fisherman absolutely must catch the fish that fetches the highest price. Addish fish will usually earn you the most. Everyone needs to figure out for themselves which bait is most successful at catching Addish. Grib seem to be the most successful bait for this. However, it is sometimes good to try different bait to catch the Addish fish.	Outcome + Causal
697	A successful fisherman absolutely must pick the right bait to use. Grib and Zigu bait are the best.	Procedure
353	A successful fisherman absolutely must pick the right bait to use. Grib bait is the best, bug Zigu works too.	Procedure
891	A successful fisherman absolutely must pick the right bait to use. Grib and Zigu bait are the best. Best fish to get is Addish.	Procedure + Outcome
491	A successful fisherman absolutely must catch the fish that fetches the highest price. Addish fish will earn you the most. Everyone needs to figure out for themselves which bait is most successful at catching Addish. Grib bait is successful at catching Addish but prices for Addish are unstable. Test your luck with selling Locona as well. Zigu is a good bait to use as well.	Outcome + Causal
485	A successful fisherman absolutely must catch the fish that fetches the highest price. Addish fish will earn you the most. But Addish may not earn you more than you spend for bait. Chal bait seems to consistently attract Addish.	Outcome + Causal
347	A successful fisherman absolutely must catch the fish that fetches the highest price. Addish fish will earn you the most. Everyone needs to figure out for themselves which bait is most successful at catching Addish. Pay attention to the patterns in terms of payoff with each bait.	Outcome
658	A successful fisherman absolutely must catch the fish that fetches the highest price. Addish fish traditionally will earn you the most, but not always. Everyone needs to figure out for themselves which bait is most successful at catching Addish. Vlid have been known to be bait that can attract Addish. Zigu also does well in attracting high price fish.	Outcome + Causal
350	A successful fisherman absolutely must pick the right bait to use. Grib and Zigu bait are the best. Chal bait are also good. It will depend on how the fish are biting to which bait is the best. Please take a sampling of all the bait with you to see which one works on that particular day.	Procedure
223	A successful fisherman absolutely must catch the fish that fetches the highest price. Addish fish will earn you the most. Everyone needs to figure out for themselves which bait is most successful at catching Addish.Grib and Zigu bait is particularly good for catching Addish.	Outcome + Causal
738	A successful fisherman absolutely must catch the fish that fetches the highest price. Addish fish will earn you the most. Everyone needs to figure out for themselves which bait is most successful at catching Addish. Chal and Vlid seem to be the most successful bait for this. Grib is also a good bait.	Outcome + Causal
1075	A successful fisherman absolutely must catch the fish that fetches the highest price. Addish fish will earn you the most. Everyone needs to figure out for themselves which bait is most successful at catching Addish. Vlid have been known to be bait that can attract Addish.however all the baits work to catch addish. Chai works best.	Outcome + Causal
921	A successful fisherman absolutely must pick the right bait to use. Grib and Chal bait are the best.I pass down the Grib bait	Procedure
104	A successful fisherman absolutely must pick the right bait to use. Chal and Zigu bait are the best.	Procedure
1067	A successful fisherman absolutely must catch the fish that fetches the highest price. Addish fish will earn you the most. Everyone needs to figure out for themselves which bait is most successful at catching Addish. Grib and Zigu have been known to catch Addish.	Outcome + Causal
978	A successful fisherman absolutely must catch the fish that fetches the highest price. Addish fish will earn you the most. Everyone needs to figure out for themselves which bait is most successful at catching Addish. Most bait will be able to catch an Addish, however it is important to notice the pattern of what bait isg etting the most addish and sell for the most money.	Outcome
43	A successful fisherman absolutely must pick the right bait to use. Chal and Vlid bait are the best.	Procedure
281	A successful fisherman absolutely must catch the fish that fetches the highest price. Addish fish will earn you the most. Everyone needs to figure out for themselves which bait is most successful at catching Addish. Pay attention to the patterns in terms of payoff with each bait.Stay calm and focused!	Outcome
96	A successful fisherman absolutely must pick the right bait to use. Grib and Zigu bait are the best.	Procedure
432	A successful fisherman absolutely must catch the fish that fetches the highest price. Addish fish will earn you the most. Everyone needs to figure out for themselves which bait is most successful at catching Addish. Try each bait for at least 3 days.	Outcome
614	A successful fisherman absolutely must pick the right bait to use. Grib is the best bait and Zigu is the second best bait.	Procedure
766	A successful fisherman absolutely must pick the right bait to use. Grib and Zigu bait are the best. But never been afraid to try something new.	Procedure
979	A successful fisherman absolutely must pick the right bait to use. Grib is the best bait. Although using this bait may not result in a catching a lot of fish, but you will most likely catch Addish.	Procedure + Causal
462	A successful fisherman absolutely must catch the fish that fetches the highest price. Addish fish will earn you the most. Everyone needs to figure out for themselves which bait is most successful at catching Addish. Chal is the most successful bait for catching Addish.	Outcome + Causal
777	A successful fisherman absolutely must pick the right bait to use. Grib and Zigu bait are the best. Best fish to get is Addish.	Procedure + Outcome
760	A successful fisherman absolutely must pick the right bait to use. Grib bait is the best. It may start off slow, but be patient.	Procedure
660	As long as you keep fishing you’ll get something eventually, the bait and fish you catch seem random.	None
816	A successful fisherman absolutely must pick the right bait to use. Grib and Zigu bait are the best. You will not always catch the same kind of fish, but Locona will bring in more coins than Addish.	Procedure + Outcome
746	A successful fisherman absolutely must catch the fish that fetches the highest price. Addish fish will earn you the most. Everyone needs to figure out for themselves which bait is most successful at catching Addish. Vlid has been known to catch Addish.	Outcome + Causal
90	A successful fisherman absolutely must catch the fish that fetches the highest price. Addish fish will earn you the most. Everyone needs to figure out for themselves which bait is most successful at catching Addish.	Outcome
106	A successful fisherman absolutely must catch the fish that fetches the highest price. Addish or Locona fish will earn you the most. Everyone needs to figure out for themselves which bait is most successful at catching Addish.	Outcome
1071	A successful fisherman absolutely must pick the right bait to use. Zigu is the best bait and Grib is the second best bait.	Procedure
876	A successful fisherman absolutely must pick the right bait to use. Grib and Zigu bait are the best.Grib has worked well for me but try switching the bait to get the maximum results. I have had better luck with Zigu to make money. Avoid Chal, it doesn''t make anything.	Procedure
138	A successful fisherman absolutely must pick the right bait to use. Grib and Zigu bait are the best - sometimes	Procedure
240	A successful fisherman absolutely must catch the fish that fetches the highest price. Addish fish will earn you the most. Everyone needs to figure out for themselves which bait is most successful at catching Addish. Use your intuition. I found using the bait Vlid, my earnings were consistent and worked out best for me!	Procedure + Outcome
495	A successful fisherman absolutely must pick the right bait to use. Grib bait is the best, bug Zigu works too.	Procedure
998	A successful fisherman must have the right kind of bait. Zigu is the best and often yields a catch of Addish but sometimes you can get them from Vlid. I wouldn''''t recommend using Grib, it didn''''t yield the most coins	Procedure + Causal
725	Bait doesn really matter - trying to catch Addish is what matters most.	Outcome
182	A successful fisherman absolutely must catch the fish that fetches the highest price. Addish fish will earn you the most. Everyone needs to figure out for themselves which bait is most successful at catching Addish.	Outcome
928	A successful fisherman absolutely must pick the right bait to use. Grib and Zigu bait are the best. But never been afraid to try something new. I highly recommend trying the chai for bait. I had much success with it. Sometimes, the Vlid bait will bring great success, too.	Procedure
440	A successful fisherman absolutely must pick the right bait to use. Grib and Zigu bait are the best.	Procedure
558	A successful fisherman absolutely must catch the fish that fetches the highest price. Addish fish will earn you the most. Everyone needs to figure out for themselves which bait is most successful at catching Addish.	Outcome
324	A successful fisherman absolutely must catch the fish that fetches the highest price. Addish fish will earn you the most. Everyone needs to figure out for themselves which bait is most successful at catching Addish.	Outcome
472	A successful fisherman absolutely must pick the right bait to use. Grib and Zigu bait are the best.Grib has worked well for me but try switching the bait to get the maximum results.	Procedure
226	A successful fisherman absolutely must pick the right bait to use. Grib is the best bait and Zigu is the second best bait.	Procedure
136	A successful fisherman absolutely must catch the fish that fetches the highest price. Addish fish will earn you the most. Everyone needs to figure out for themselves which bait is most successful at catching Addish.	Outcome
11	A successful fisherman absolutely must catch the fish that fetches the highest price. Addish fish will earn you the most. Chal usually gets addish	Outcome + Causal
633	A successful fisherman absolutely must pick the right bait to use. Grib bait or Zigu bait is the best. This is the way. Avoid Chal and Vlid bait as it attracts low value Locona fish.	Procedure + Causal + Outcome
1097	A successful fisherman absolutely must pick the right bait to use. Grib bait is the best. You''ll catch lots of Addish and Locona with it.	Procedure + Causal
715	A successful fisherman absolutely must pick the right bait to use. Zigu bait is the best, but Grib works too.	Procedure
977	A successful fisherman absolutely must catch the fish that fetches the highest price. Addish fish will usually earn you the most. Everyone needs to figure out for themselves which bait is most successful at catching Addish. Grib seem to be the most successful bait for this.	Outcome + Causal
392	A successful fisherman absolutely must pick the right bait to use. Grib and Zigu bait are the best. Chal bait are also good.	Procedure
68	A successful fisherman absolutely must pick the right bait to use. Grib and Zigu bait are the best, but vary.	Procedure
132	A successful fisherman absolutely must pick the right bait to use. Vlid and Zigu bait are the best.	Procedure
146	A successful fisherman absolutely must catch the fish that fetches the highest price. Locona fish will earn you the most. Everyone needs to figure out for themselves which bait is most successful at catching Locona.	Outcome
36	A successful fisherman absolutely must pick the right bait to use. Try all of them!	None
795	A successful fisherman absolutely must pick the right bait to use. Zigu is the best bait and Grib is the second best bait.	Procedure
1056	A successful fisherman absolutely must catch the fish that fetches the highest price. Addish fish will earn you the most. Everyone needs to figure out for themselves which bait is most successful at catching Addish. Grib has been known to catch Addish.	Outcome + Causal
37	A successful fisherman absolutely must catch the fish that fetches the highest price. Addish fish can earn you the most. Everyone needs to figure out for themselves which bait is most successful at catching Addish. You have a 50/50 chance.	Outcome
770	A successful fisherman absolutely must catch the fish that fetches the highest price. Addish fish and Locona will earn you the most. Everyone needs to figure out for themselves which bait is most successful at catching Addish. Try the Chai and Zigu bait first. The Addish may also provide some good fish	Procedure + Outcome
582	A successful fisherman absolutely must pick the right bait to use. Grib and Zigu bait are the best.	Procedure
926	A successful fisherman absolutely must catch the fish that fetches the highest price. Addish fish will earn you the most. Everyone needs to figure out for themselves which bait is most successful at catching Addish.	Outcome
739	A successful fisherman absolutely must pick the right bait to use. Grib and Chal bait are the best.	Procedure
639	A successful fisherman absolutely must pick the right bait to use. Grib and Vlid bait are the best.	Procedure
788	A successful fisherman absolutely must pick the right bait to use. Grib bait is best to catch Locona.	Causal
1105	A successful fisherman absolutely must pick the right bait to use. Grib and Zigu are the best bait most of the time. Chal and Vlid can help you catch Locona fish.	Procedure + Causal
150	A successful fisherman absolutely must pick the right bait to use. Grib and Zigu bait are the best.	Procedure
541	A successful fisherman absolutely must catch the fish that fetches the highest price. Addish fish will earn you the most. Everyone needs to figure out for themselves which bait is most successful at catching Addish.	Outcome
793	A successful fisherman absolutely must pick the right bait to use. In my experience, Zigu bait are the best. More Addish are caught than Locona. But you will have to be patient. Some days will be better than others.	Procedure + Causal
762	A successful fisherman absolutely must pick the right bait to use. Grib is a reliable bait. Although using this bait may not result in a catching a lot of fish, but you will most likely catch Addish.But Zigu and Chal are often able to produce more valuable days.	Procedure + Causal
1109	A successful fisherman absolutely must catch the fish that fetches the highest price. Addish fish will earn you the most. Everyone needs to figure out for themselves which bait is most successful at catching Addish. Grib and Zigu, especially Zigu seem to be the best for catching Addish. There are plenty of Locona out there also.	Outcome + Causal
402	A successful fisherman absolutely must explore the ocean. The fish market seems to change two or three days at a time, so cast your rod and catch some fish. If your fish catches a pretty good price one day and then gown down the next, try selling another type of fish. Vilid is sure to catch you Addish fish. Zigu and Grib seem to be the best bait for catching Locona. Good luck Fisher. May your fis…	Causal
841	A successful fisherman absolutely must catch the fish that fetches the highest price. Addish fish will earn you the most. It is advisable to use the grib as primary forms of bait for the addish.	Outcome + Causal
944	A successful fisherman absolutely must pick the right bait to use. Vlid bait are the best. I pass down the Vlid bait.	Procedure
449	A successful fisherman absolutely must pick the right bait to use. Grib and Zigu bait are the best.	Procedure
829	A successful fisherman absolutely must pick the right bait to use. Grib and Zigu bait are the best.	Procedure
706	A successful fisherman absolutely must pick the right bait to use. Grib and Zigu bait are the best.	Procedure
232	A successful fisherman absolutely must pick the right bait to use. Grib bait is the best. I''ve tried some other bait to moderate success, but Grib is king.	Procedure
465	A successful fisherman absolutely must pick the right bait to use . Zigu bait is the best, bug Grib works too. You will catch Addish most of the time and occasionally Locona .	Procedure + Causal
1006	A successful fisherman absolutely must catch the fish that fetches the highest price. Right now, the beautiful Locona fish will very often earn you the most. Everyone needs to figure out for themselves which bait is most successful at catching fish like the Locona fish. I had the best luck with the Vlid bait.	Outcome + Causal
969	A successful fisherman absolutely must catch the fish that fetches the highest price. Addish fish will earn you the most. Everyone needs to figure out for themselves which bait is most successful at catching Addish. Trial and error.	Outcome
341	A successful fisherman absolutely must pick the right bait to use. Grib and Zigu bait are the best. Grib tends to catch better fish to make more coins.	Procedure
194	A successful fisherman absolutely must pick the right bait to use. Grib and Zigu bait are the best. Sometimes Vlid is a good bait to use as well.	Procedure
602	A successful fisherman must pick the right bait to use. Grib is the best bait.	Procedure
452	A successful fisherman absolutely must pick the right bait to use.	None
741	A successful fisherman absolutely must pick the right bait to use. Zigu is the best bait and Grib is the second best bait.	Procedure
381	A successful fisherman absolutely must catch the fish that fetches the highest price. Addish fish will earn you the most. Everyone needs to figure out for themselves which bait is most successful at catching Addish. I would try using Chal for bait as it has worked somewhat well for me.	Procedure + Outcome
853	A successful fisherman absolutely must catch the fish that fetches the highest price. Addish fish will earn you the most. Everyone needs to figure out for themselves which bait is most successful at catching Addish. I had the best luck with Chal bait.	Outcome + Causal
486	A successful fisherman absolutely must pick the right bait to use. Grib bait is the best, bug Zigu works too.	Procedure
125	A successful fisherman absolutely must catch the fish that fetches the highest price. Addish fish will earn you the most. Everyone needs to figure out for themselves which bait is most successful at catching Addish.	Outcome
933	A successful fisherman absolutely must pick the right bait to use. Grib bait is the best. This is the way.	Procedure
193	A successful fisherman absolutely must pick the right bait to use. Chal and Zigu bait are the best.	Procedure
765	A successful fisherman absolutely must catch the fish that fetches the highest price. Addish fish will earn you the most. Everyone needs to figure out for themselves which bait is most successful at catching Addish. In my experience, Chal is the best bait for catching Addish.	Outcome + Causal
1060	A successful fisherman absolutely must pick the right bait to use. Grib and Zigu bait are the best.I pass down the Grib bait	Procedure
210	A successful fisherman absolutely must catch the fish that fetches the highest price. Addish fish will earn you the most. Everyone needs to figure out for themselves which bait is most successful at catching Addish. The Zigu bait seems to get the most Addish.	Outcome + Causal
560	A successful fisherman absolutely must catch the fish that fetches the highest price. Addish fish will earn you the most. Everyone needs to figure out for themselves which bait is most successful at catching Addish.	Outcome
822	A successful fisherman absolutely must catch the fish that fetches the highest price. Addish fish will earn you the most. Everyone needs to figure out for themselves which bait is most successful at catching Addish. I had the best luck with Chal bait.	Outcome + Causal
637	A successful fisherman absolutely must catch the fish that fetches the highest price. Addish fish will earn you the most. Everyone needs to figure out for themselves which bait is most successful at catching Addish. Try the Chai and Zigu bait first. The Addish may also provide some good fish	Procedure + Outcome
1036	A successful fisherman absolutely must catch the fish that fetches the highest price. Addish fish will earn you the most. Everyone needs to figure out for themselves which bait is most successful at catching Addish. Grib has been known to catch Addish. Goodluck.	Outcome + Causal
910	A successful fisherman absolutely must pick the right bait to use. Zigu is the best bait and Grib is the second best bait.	Procedure
398	A successful fisherman absolutely must catch the fish that fetches the highest price. Addish fish will earn you the most. Grib is the best bait to use to catch Addish fish.	Outcome + Causal
508	A successful fisherman absolutely must catch the fish that fetches the highest price. Addish fish will earn you the most. Everyone needs to figure out for themselves which bait is most successful at catching Addish. Grib, Chal and Vlid are all typically successful types of bait.	Outcome + Causal
289	A successful fisherman absolutely must catch the fish that fetches the highest price. Addish fish will earn you the most. Everyone needs to figure out for themselves which bait is most successful at catching Addish.	Outcome
972	A successful fisherman absolutely must pick the right bait to use. Grib and Zigu bait are the best. But never been afraid to try something new. I highly recommend trying the chai for bait. I had much success with it.	Procedure
7	A successful fisherman absolutely must pick the right bait to use. Grib and Zigu bait are the best. Just focus on the outcome	Procedure
57	A successful fisherman absolutely must catch the fish that fetches the highest price. Addish fish will earn you the most. Everyone needs to figure out for themselves which bait is most successful at catching Addish.	Outcome
999	A successful fisherman absolutely must pick the right bait to use. Zigu bait is the best, but Grib works too. I have used both and they have had different success levels, don''''t be discouraged. If you find this Grib and Zigu bait are not serving you well, don''t be afraid to switch to Chal or Vlid on occasion.	Procedure
251	A successful fisherman absolutely must catch the fish that fetches the highest price. At times, addish fish will earn you the most, but often times, locona will earn you more. Everyone needs to figure out for themselves which bait is more affordable to catch locona.	Outcome
757	A successful fisherman absolutely must catch the fish that fetches the highest price. Addish fish will earn you the most. Everyone needs to figure out for themselves which bait is most successful at catching Addish. Grib has been known to catch Addish. It is good also to try other bait to see what works for you.	Outcome + Causal
940	A successful fisherman absolutely must catch the fish that fetches the highest price. Addish fish will usually earn you the most. Everyone needs to figure out for themselves which bait is most successful at catching Addish. In the experience of one fisherman, Grib and Zigu attracted Addish. The other baits only attracted Locona.	Outcome + Causal
680	A successful fisherman absolutely must catch the fish that fetches the highest price. Addish fish will earn you the most. But Addish may not earn you more than you spend for bait. Vlid bait seems to consistently attract Addish and occassionally Locona. But at the end of the day, this is all very unpredictable.	Outcome + Causal
286	All bait will catch something but how much you get for that fish depends on other variables.	None
847	A successful fisherman absolutely must catch the fish that fetches the highest price. Addish fish will earn you the most. Vlid catches Addish the most; Chal catches Addish some of the time. Don''t get Grib or Zigu; they mostly catch Locona.	Procedure + Causal + Outcome
834	A successful fisherman absolutely must pick the right bait to use. Vlid is the best bait and Chai is the second best bait.	Procedure
1014	A successful fisherman absolutely must catch the fish that fetches the highest price. Addish fish will earn you the most. Chal seems to attract Grib Fish.	Outcome + Causal
54	A successful fisherman absolutely must catch the fish that fetches the highest price. Addish fish will earn you the most. Everyone needs to figure out for themselves which bait is most successful at catching Addish.	Outcome
657	A successful fisherman absolutely must catch the fish that fetches the highest price. Addish fish will earn you the most. Everyone needs to figure out for themselves which bait is most successful at catching Addish. Chal is the most successful bait for catching Addish.	Outcome + Causal
544	A successful fisherman absolutely must catch the fish that fetches the highest price. Addish fish will earn you the most. Everyone needs to figure out for themselves which bait is most successful at catching Addish. I recommend trying all 4 types of common bait at least once to see which catches the most Addish, however it seems Zigu is the most constant with Grib being a good secondary choice.	Outcome + Causal
601	A successful fisherman absolutely must pick the right bait to use. Grib and Zigu bait are the best. I have seen for myself that they are much more worth it than the rest. Grib seems to earn me more money based off the fish I can sell from that particular bait.	Procedure
868	A successful fisherman absolutely must catch the fish that fetches the highest price. Addish fish will earn you the most. Everyone needs to figure out for themselves which bait is most successful at catching Addish. Vlid bait was the most successful for me.	Outcome + Causal
1026	A successful fisherman absolutely must pick the right bait to use. Grib and Zigu bait are the best. Zigu is slightly better than Grib. You will not always catch the same kind of fish. You will make the most profit from Vlid.	Procedure
284	A successful fisherman absolutely must pick the right bait to use. Grib and Zigu bait are the best.	Procedure
321	A successful fisherman absolutely must catch the fish that fetches the highest price. Addish fish will earn you the most. Everyone needs to figure out for themselves which bait is most successful at catching Addish.	Outcome
925	A successful fisherman absolutely must catch the fish that fetches the highest price. Addish fish will earn you the most. Everyone needs to figure out for themselves which bait is most successful at catching Addish. I have caught the most Addish using Zigu and Grib for bait.	Outcome + Causal
319	A successful fisherman absolutely must catch the fish that fetches the highest price. Addish fish will earn you the most. Everyone needs to figure out for themselves which bait is most successful at catching Addish.	Outcome
366	A successful fisherman absolutely must pick the right bait to use. Grib and Zigu bait are the best.	Procedure
958	A successful fisherman absolutely must pick the right bait to use. Zigu is not working for me personally.	Procedure
81	A successful fisherman absolutely must pick the right bait to use. Grib and Zigu bait are the best.	Procedure
640	A successful fisherman absolutely must pick the right bait to use. Vlid catches the beautiful Locona fish!	Procedure
333	A successful fisherman absolutely must pick the right bait to use. Grib and Chal bait are the best.	Procedure
566	A successful fisherman absolutely must pick the right bait to use. Grib and Zigu bait are the best for catching Addish. Chal and Vlid are the best bait for catching Locona.	Causal
231	A successful fisherman absolutely must catch the fish that fetches the highest price. Addish fish will earn you the most. Everyone needs to figure out for themselves which bait is most successful at catching Addish.	Outcome
107	A successful fisherman absolutely must pick the right bait to use. Chal and Zigu bait are the best and the fish will change in value daily.	Procedure
906	A successful fisherman absolutely must pick the right bait to use. Grib and Zigu bait are the best. Zigu is slightly better than Grib. You will not always catch the same kind of fish. Sometimes using Vlid will give you some success.	Procedure
956	A successful fisherman absolutely must catch the fish that fetches the highest price. Addish fish will earn you the most. Everyone needs to figure out for themselves which bait is most successful at catching Addish.	Outcome
595	A successful fisherman absolutely must catch the fish that fetches the highest price. Addish fish will earn you the most. Everyone needs to figure out for themselves which bait is most successful at catching Addish. Try each bait for at least 3 days. Zigu is a good bait to get Addish fish.	Outcome + Causal
39	A successful fisherman absolutely must pick the right bait to use. Grib and Zigu bait are the best. Make sure you alternate which bait you use.	Procedure
454	A successful fisherman absolutely must pick the right bait to use. Chal is the best.	Procedure
812	A successful fisherman absolutely must catch the fish that fetches the highest price. Addish fish will earn you the most. Everyone needs to figure out for themselves which bait is most successful at catching Addish. Grib has been known to catch Addish, but so has Vlid.	Outcome + Causal
1017	A successful fisherman absolutely must catch the fish that fetches the highest price. Addish fish will earn you the most. Everyone needs to figure out for themselves which bait is most successful at catching Addish. Try the Chai and Zigu bait first. The Addish may also provide some good fish	Procedure + Outcome
1009	A successful fisherman absolutely must catch the fish that fetches the highest price. Addish fish will earn you the most. Everyone needs to figure out for themselves which bait is most successful at catching Addish. Vlid have been known to be bait that can attract Addish.however all the baits work to catch addish. Figure out for yourself which one works best. Some work better than others on vario…	Outcome + Causal
670	A successful fisherman absolutely must pick the right bait to use. Grib and Zigu bait are the best, but you can’t let the fish become too accustomed to a certain kind of bait leading to the demise of their fellows or certain colonies will sometimes learn to mostly avoid them.	Procedure
683	A successful fisherman absolutely must catch the fish that fetches the highest price. Addish fish will earn you the most. Everyone needs to figure out for themselves which bait is most successful at catching Addish. Vlid have been known to be bait that can attract Addish.	Outcome + Causal
914	A successful fisherman absolutely must catch the fish that fetches the highest price. Addish fish will usually earn you the most. Everyone needs to figure out for themselves which bait is most successful at catching Addish. Vlid seem to be the most successful bait for this.	Outcome + Causal
122	A successful fisherman absolutely must catch the fish that fetches the highest price. Addish fish will earn you the most. Everyone needs to figure out for themselves which bait is most successful at catching Addish.	Outcome
878	A successful fisherman absolutely must catch the fish that fetches the highest price. Addish fish will earn you the most. Everyone needs to figure out for themselves which bait is most successful at catching Addish.	Outcome
852	A successful fisherman absolutely must catch the fish that fetches the highest price. Addish fish will usually earn you the most. Everyone needs to figure out for themselves which bait is most successful at catching Addish. Grib seem to be the most successful bait for this.	Outcome + Causal
84	A successful fisherman absolutely must pick the right bait to use. Grib and Zigu bait are the best. I have had luck recently with Chal	Procedure
1078	A successful fisherman absolutely must catch the fish that fetches the highest price. Locona fish will earn you the most. Everyone needs to figure out for themselves which bait is most successful at catching Locona. Vlid has been known to catch Locona.	Outcome + Causal
8	A successful fisherman absolutely must catch the fish that fetches the highest price. Addish fish will earn you the most. Everyone needs to figure out for themselves which bait is most successful at catching Addish.	Outcome
608	A successful fisherman absolutely must pick the right bait to use. Grib and Vlid bait are the best. This is the way.	Procedure
691	A successful fisherman absolutely must pick the right bait to use. Grib and Zigu bait are the best, but variety is the spice of life! Times change, and a great fisherman knows to try everything and keep track of how things adjust over time. Grib and Zigu still work really well for me, though.	Procedure
546	A successful fisherman absolutely must pick the right bait to use. Chal and Vlid bait are the best. Chal has worked well for me but try switching the bait to get the maximum results.	Procedure
62	A successful fisherman absolutely must catch the fish that fetches the highest price. Addish fish will earn you the most. Everyone needs to figure out for themselves which bait is most successful at catching Addish.	Outcome
726	A successful fisherman absolutely must pick the right bait to use . Zigu bait is the best, bug Grib works too. You will catch Addish most of the time and occasionally Locona .	Procedure + Causal
945	A successful fisherman absolutely must catch the fish that fetches the highest price. Addish fish will earn you the most. Everyone needs to figure out for themselves which bait is most successful at catching Addish.	Outcome
290	A successful fisherman absolutely must pick the right bait to use. Grib and Zigu bait are the best.	Procedure
383	A successful fisherman absolutely must pick the right bait to use. Alternate Grib and Zigu bait.	Procedure
592	A successful fisherman absolutely must pick the right bait to use. Grib is the best bait. Although using this bait may not result in a catching a lot of fish, but you will most likely catch Addish.	Procedure + Causal
268	A successful fisherman absolutely must pick the right bait to use. Grib bait is the best, bug Zigu works too.	Procedure
379	A successful fisherman absolutely must pick the right bait to use. Grib bait is the best. Alternating each day from Chal and Vlid also helps catch fish that sell in these times.	Procedure
872	A successful fisherman absolutely must pick the right bait to use. Grib and Zigu bait are the best. I pass down the Grib bait.	Procedure
750	A successful fisherman absolutely must pick the right bait to use. Grib and Zigu bait will net you Addish fish. Chal and Vlid bait will help you catch Locona fish.	Causal
962	A successful fisherman absolutely must catch the fish that fetches the highest price. Addish and Locona fish will usually earn you the most. Everyone needs to figure out for themselves which bait is most successful at catching Addish. Vlid and Zigu seem to be the most successful baits for this.	Outcome + Causal
1002	A successful fisherman absolutely must pick the right bait to use. Grib and Zigu bait are the best. Zigu seems to be more attractive.	Procedure
1110	A successful fisherman absolutely must catch the fish that fetches the highest price. Addish fish will earn you the most. However, Addish fish is very rare and the Locona is more common. Everyone needs to figure out for themselves which bait is most successful at catching Addish. Vlid have been known to be bait that can attract Addish.however all the baits work to catch addish. Figure out for you…	Outcome + Causal
512	A successful fisherman uses quality baits. Chal and Vlid catch quality Locona fish.	Outcome + Causal
352	A successful fisherman absolutely must catch the fish that fetches the highest price. Addish fish will earn you the most. Everyone needs to figure out for themselves which bait is most successful at catching Addish.	Outcome
527	A successful fisherman absolutely must catch the fish that fetches the highest price. Addish fish will earn you the most. Everyone needs to figure out for themselves which bait is most successful at catching Addish.	Outcome
781	A successful fisherman absolutely must pick the right bait to use. Zigu bait is the best, but Grib works too. Locona sells well. I HAVE NOTICED THAT CHAL WORKS WELL TOO.	Procedure + Outcome
755	A successful fisherman absolutely must pick the right bait to use. Grib and Zigu bait are the best. But never been afraid to try something new. I highly recommend trying the chai for bait. I had much success with it.	Procedure
430	A successful fisherman absolutely must catch the fish that fetches the highest price. Addish fish will earn you the most. Grib is the best bait to use to catch Addish fish. The Locona is also a good fish to catch. The Chal bait also works well. Some days some fish are worth more than other days.	Outcome + Causal
966	A successful fisherman absolutely must pick the right bait to use. Zigu is the best bait and Grib is the second best bait. Don''t immediately get discouraged if you catch less fish one day than the day before. There are natural ups and downs.	Procedure
1034	A successful fisherman absolutely must catch the fish that fetches the highest price. Addish fish will usually earn you the most. Everyone needs to figure out for themselves which bait is most successful at catching Addish. Grib seem to be the most successful bait for this.	Outcome + Causal
246	The colorful bait catches the colorful fish. While the fish may not be valuable at market each day, persistence is key. Each day a fish is caught, you eat.	None
1055	A successful fisherman absolutely must pick the right bait to use. Grib and Zigu bait are the best. I have seen for myself that they are much more worth it than the rest. Grib seems to earn me more money based off the fish I can sell from that particular bait.	Procedure
207	A successful fisherman absolutely must pick the right bait to use. Grib and Zigu bait are the best.	Procedure
533	A successful fisherman absolutely must catch the fish that fetches the highest price. Addish fish will earn you the most. Everyone needs to figure out for themselves which bait is most successful at catching Addish.	Outcome
192	A successful fisherman absolutely must catch the fish that fetches the highest price. Addish fish will earn you the most. Everyone needs to figure out for themselves which bait is most successful at catching Addish.	Outcome
993	A successful fisherman absolutely must catch the fish that fetches the highest price. Addish fish will earn you the most. Everyone needs to figure out for themselves which bait is most successful at catching Addish. Even though you may choose the right bait, adding a little variety may keep the Addish in line.	Outcome
1095	A successful fisherman absolutely must catch the fish that fetches the highest price. Locona fish will earn you the most. Everyone needs to figure out for themselves which bait is most successful at catching Locona.	Outcome
152	A successful fisherman absolutely must pick the right bait to use. Grib and Zigu bait are the best.	Procedure
433	A successful fisherman absolutely must pick the right bait to use. Grib and Chal bait are the best.Grib has worked well for me but try switching the bait to get the maximum results.	Procedure
314	A successful fisherman absolutely must catch the fish that fetches the highest price. Addish fish will earn you the most. But Addish may not earn you more than you spend for bait. Vlid bait seems to consistently attract Addish.	Outcome + Causal
873	A successful fisherman absolutely must catch the fish that fetches the highest price. Right now, the beautiful Locona fish will very often earn you the most. Everyone needs to figure out for themselves which bait is most successful at catching fish like the Locona fish. I had the best luck with the Vlid bait.	Outcome + Causal
932	A successful fisherman absolutely must pick the right bait to use. Chal and vlid is the best bait. You should use them on and off for the best catches.	Procedure
447	A successful fisherman absolutely must pick the right bait to use. Grib is the best bait. Although using this bait may not result in a catching a lot of fish, but you will most likely catch Addish.	Procedure + Causal
1041	A successful fisherman absolutely must catch the fish that fetches the highest price in total at the end of the fishing day. Addish fish will earn you the most, but you may not catch enough to make more than catching more Locona. Grib is best for catching Addish, and Zigu is best for Locona.	Outcome + Causal
360	A successful fisherman absolutely must catch the fish that fetches the highest price. Addish fish will earn you the most. Everyone needs to figure out for themselves which bait is most successful at catching Addish.	Outcome
89	A successful fisherman absolutely must pick the right bait to use. Grib and Zigu bait are the best.	Procedure
737	A successful fisherman absolutely must catch the fish that fetches the highest price. Locona fish will earn you the most. Everyone needs to figure out for themselves which bait is most successful at catching Locona. Vlid and Chal have been known to catch Locona.	Outcome + Causal
505	A successful fisherman absolutely must pick the right bait to use. Chal is the best in my opinion. Vlid has also shown value.	Procedure
511	A successful fisherman absolutely must catch the fish that fetches the highest price. Addish fish will earn you the most. Everyone needs to figure out for themselves which bait is most successful at catching Addish. In my experience, Chal is the best bait for catching Addish.	Outcome + Causal
367	A successful fisherman absolutely must catch the fish that fetches the highest price. Addish fish will earn you the most. Everyone needs to figure out for themselves which bait is most successful at catching Addish. Id reccomend giving the grib bait a try	Procedure + Outcome
586	A successful fisherman absolutely must catch the fish that fetches the highest price. Locona fish will earn you the most. Everyone needs to figure out for themselves which bait is most successful at catching Locona. Try the Chai and Zigu bait first. The Addish may also provide some good fish	Procedure + Outcome
40	A successful fisherman absolutely must catch the fish that fetches the highest price. Addish fish will earn you the most. Everyone needs to figure out for themselves which bait is most successful at catching Addish.	Outcome
1066	A successful fisherman absolutely must pick the right bait to use. Grib and Zigu bait are the best. But never been afraid to try something new. I highly recommend trying the chai for bait. I had much success with it. Even with the best bait you will not always get the best adivce. Patience is the best bait in the world.	Procedure
730	A successful fisherman absolutely must pick the right bait to use. Grib and Zigu bait are the best.I pass down the Zigu bait	Procedure
1093	A successful fisherman absolutely must pick the right bait to use. Grib is the best bait. Although using this bait may not result in a catching a lot of fish, but you will most likely catch Addish.	Procedure + Causal
218	A successful fisherman absolutely must pick the right bait to use. Grib bait is the best, bug Zigu works too.	Procedure
296	A successful fisherman absolutely must pick the right bait to use. Grib bait is the best, bug Zigu works too.	Procedure
682	A successful fisherman absolutely must pick the right bait to use. Grib and Zigu bait are the best. Vlid	Procedure
892	A successful fisherman absolutely must pick the right bait to use. Grib and Zigu bait are the best.I pass down the Grib bait	Procedure
393	A successful fisherman absolutely must pick the right bait to use. Choose the bait that is best for you.	None
860	A successful fisherman absolutely must catch the fish that fetches the highest price. Addish fish will earn you the most. Everyone needs to figure out for themselves which bait is most successful at catching Addish.	Outcome
596	A successful fisherman absolutely must catch the fish that fetches the highest price. Addish fish will earn you the most. Everyone needs to figure out for themselves which bait is most successful at catching Addish. Vlid have been known to be bait that can attract Addish.however all the baits work to catch addish. Figure out for yourself which one works best.	Outcome + Causal
496	A successful fisherman absolutely must catch the fish that fetches the highest price. Locona fish will earn you the most. Everyone needs to figure out for themselves which bait is most successful at catching Addish. I had the best luck with Chal bait.	Outcome + Causal
187	A successful fisherman absolutely must pick the right bait to use. Grib and Zigu bait are the best.	Procedure
649	A successful fisherman absolutely must pick the right bait to use. Grib and Zigu bait are the best. However, it might be useful to try Chal also.	Procedure
825	A successful fisherman absolutely must pick the right bait to use. Grib and Zigu bait are the best. Zigu is slightly better than Grib. You will always catch the same kind of fish.	Procedure
145	A successful fisherman absolutely must pick the right bait to use. Grib and Zigu bait are the best for getting Addish and Locona.	Causal
973	A successful fisherman absolutely must catch the fish that fetches the highest price. Addish fish will often earn you the most. Everyone needs to figure out for themselves which bait is most successful at catching Addish. Grib and Zigu has been known to catch Addish.	Outcome + Causal
895	A successful fisherman absolutely must pick the right bait to use. Grib is the best bait and Zigu is the second best bait.	Procedure
469	A successful fisherman absolutely must pick the right bait to use. Zigu and Vlid bait are better. There''''s a chance Addish fish can be more profitable, as much as >40 coins. However some Addish fish is very small too, ~10 coins.	Procedure + Outcome
987	A successful fisherman absolutely must pick the right bait to use. Grib is the best bait and Zigu is the second best bait.	Procedure
869	A successful fisherman absolutely must pick the right bait to use. Grib and Zigu bait are the best. I have seen for myself that they are much more worth it than the rest. Grib seems to earn me more money based off the fish I can sell from that particular bait.	Procedure
421	A successful fisherman absolutely must catch the fish that fetches the highest price. Addish fish will earn you the most. Everyone needs to figure out for themselves which bait is most successful at catching Addish. However, the Chai bait seems very successful.	Outcome + Causal
101	A successful fisherman absolutely must catch the fish that fetches the highest price. Addish fish will earn you the most. Everyone needs to figure out for themselves which bait is most successful at catching Addish.	Outcome
941	A successful fisherman must have the right kind of bait. Zigu is the best and often yields a catch of Addish but sometimes you can get them from Vlid. I would recommend using Grib, it did yield the most coins	Procedure + Causal
412	A successful fisherman absolutely must pick the right bait to use. Grib and Zigu bait are the best.	Procedure
603	A successful fisherman absolutely must catch the fish that fetches the highest price. Addish fish will usually earn you the most. Everyone needs to figure out for themselves which bait is most successful at catching Addish. Grib seem to be the most successful bait for this.	Outcome + Causal
427	A successful fisherman absolutely must catch the fish that fetches the highest price. Addish fish will earn you the most. Everyone needs to figure out for themselves which bait is most successful at catching Addish.	Outcome
181	A successful fisherman absolutely must pick the right bait to use. I have tried Grib and Zigu bait. It is hit or miss how many Loconas I catch.	Procedure + Causal
886	A successful fisherman absolutely must pick the right bait to use. Zigu bait is the best, but Grib works too.	Procedure
313	A successful fisherman absolutely must pick the right bait to use. Grib and Zigu bait are the best.	Procedure
212	A successful fisherman absolutely must pick the right bait to use. Grib bait is the best, bug Zigu works too.	Procedure
1039	A successful fisherman absolutely must pick the right bait to use. Grib and Zigu bait are the best.I pass down the Grib bait	Procedure
336	A successful fisherman absolutely must catch the fish that fetches the highest price. Addish fish will earn you the most. Grib is the best bait to use to catch Addish fish.	Outcome + Causal
929	A successful fisherman absolutely must catch the fish that fetches the highest price. Addish fish will earn you the most. Everyone needs to figure out for themselves which bait is most successful at catching Addish. Grib has been known to catch Addish.Vlid does not attract Addish.	Outcome + Causal
971	A successful fisherman absolutely must catch the fish that fetches the highest price. Addish fish will be pretty consistent in high prices, but some fish earn more. It seems the Zigu and Grib bait are most successful in catching Addish. The Addish may also provide some good fish	Outcome + Causal
900	A successful fisherman absolutely must catch the fish that fetches the highest price. Addish fish will earn you the most. Everyone needs to figure out for themselves which bait is most successful at catching Addish. never caught a Addish with a Grib. Chal is best to catch Addish fish.	Outcome + Causal
492	A successful fisherman absolutely must pick the right bait to use. Grib is the best.	Procedure
50	A successful fisherman absolutely must catch the fish that fetches the highest price. Locona fish will earn you the most. Grib is typically the best bait for catching Locona fish.	Outcome + Causal
827	A successful fisherman absolutely must pick the right bait to use. Grib bait is bad.	Procedure
177	A successful fisherman absolutely must pick the right bait to use. Grib and Zigu bait are the best.	Procedure
155	A successful fisherman absolutely must catch the fish that fetches the highest price. Addish fish will earn you the most. Everyone needs to figure out for themselves which bait is most successful at catching Addish.	Outcome
1011	A successful fisherman absolutely must pick the right bait to use. Chal and Zigu bait are the best.I pass down the Zigu bait	Procedure
573	A successful fisherman absolutely must pick the right bait to use. Chal and Vlid bait are the best. Sometimes you might have to use Zigu or Grib for bait, and the prices of the fish that you catch change from day-to-day when you sell them at the market.	Procedure
559	A successful fisherman absolutely must catch the fish that fetches the highest price. Locona fish will earn you the most but Addish is also profitable. I have found that Chal bait seems to be the best when catching both fish.	Outcome + Causal
803	A successful fisherman absolutely must pick the right bait to use. Grib and Zigu bait are the best.	Procedure
419	A successful fisherman absolutely must catch the fish that fetches the highest price. Addish fish will earn you the most. Everyone needs to figure out for themselves which bait is most successful at catching Addish. Vlid is a bait that I found to be successful at catching Addish.	Outcome + Causal
625	A successful fisherman absolutely must pick the right bait to use. Grib is the best bait. The fish are Addish and Locona. You can get the most profit from catching Locona. Use Chal for bait to catch Locona. Use Grib for bait if you want to catch Addish.	Procedure + Causal + Outcome
386	A successful fisherman absolutely must catch the fish that fetches the highest price. Addish fish will earn you the most. Everyone needs to figure out for themselves which bait is most successful at catching Addish.Grib and Zigu bait is particularly good for catching Addish.	Outcome + Causal
339	A successful fisherman absolutely must pick the right bait to use. Grib and Zigu bait are the best.Grib has worked well for me but try switching the bait to get the maximum results.	Procedure
531	A successful fisherman absolutely must catch the fish that fetches the highest price. Locona fish will earn you the most. Everyone needs to figure out for themselves which bait is most successful at catching Locona.	Outcome
169	A successful fisherman absolutely must catch the fish that fetches the highest price. Addish fish will earn you the most. Everyone needs to figure out for themselves which bait is most successful at catching Addish.	Outcome
870	A successful fisherman absolutely must catch the fish that fetches the highest price. Addish fish will usually earn you the most. Everyone needs to figure out for themselves which bait is most successful at catching Addish. Grib seem to be the most successful bait for this.	Outcome + Causal
332	A successful fisherman absolutely must catch the fish that fetches the highest price. Addish fish will earn you the most. Everyone needs to figure out for themselves which bait is most successful at catching Addish.	Outcome
477	A successful fisherman absolutely must catch the fish that fetches the highest price. Addish fish will earn you the most. But Addish may not earn you more than you spend for bait. Vlid bait seems to consistently attract Addish and occassionally Locona. But at the end of the day, this is all very unpredictable.	Outcome + Causal
470	A successful fisherman absolutely must pick the right bait to use. Grib is the best bait.	Procedure
490	A successful fisherman absolutely must catch the fish that fetches the highest price. Locona fish will earn you the most. Everyone needs to figure out for themselves which bait is most successful at catching Addish.	Outcome
606	A successful fisherman absolutely must pick the right bait to use. Grib and Zigu bait are the best.	Procedure
710	A successful fisherman absolutely must pick the right bait to use. Grib is the best bait and Zigu is the second best bait. It would appear that some times it is helpful to switch bait.	Procedure
34	A successful fisherman absolutely must pick the right bait to use. Grib and Zigu bait are the best. But a fisherman might also find success with Vlid.	Procedure
600	A successful fisherman absolutely must pick the right bait to use. Grib and Zigu bait are the best.	Procedure
119	A successful fisherman absolutely must catch the fish that fetches the highest price. Addish fish will earn you the most. Everyone needs to figure out for themselves which bait is most successful at catching Addish.	Outcome
564	A successful fisherman absolutely must catch the fish that fetches the highest price. Addish fish will earn you the most. Everyone needs to figure out for themselves which bait is most successful at catching Addish. Vlid is a bait that I found to be successful at catching Addish. I found that Grib is most successful at catching Addish however it doesn''t always sell at as high a price as it could.	Outcome + Causal
170	A successful fisherman absolutely must pick the right bait to use. Grib and Zigu bait are the best.	Procedure
952	A successful fisherman absolutely must pick the right bait to use. Grib (in particular) and Zigu bait are the best but sometimes Chal gives some great returns. You will not always catch the same kind of fish, but Locona will bring in more coins than Addish.	Procedure + Outcome
918	A successful fisherman absolutely must pick the right bait to use.	None
1068	A successful fisherman absolutely must catch the fish that fetches the highest price. Addish fish will earn you the most. Everyone needs to figure out for themselves which bait is most successful at catching Addish. Try the Chai and Zigu bait first. The Addish may also provide some good fish	Procedure + Outcome
916	A successful fisherman absolutely must catch the fish that fetches the highest price. Addish fish will earn you the most. Everyone needs to figure out for themselves which bait is most successful at catching Addish. Grib has been known to catch Addish.	Outcome + Causal
604	A successful fisherman absolutely must pick the right bait to use . Zigu bait is the best, bug Grib works too. You will catch Addish most of the time and occasionally Locona .	Procedure + Causal
584	A successful fisherman absolutely must pick the right bait to use.	None
13	A successful fisherman absolutely must catch the fish that fetches the highest price. Addish fish will earn you the most. Everyone needs to figure out for themselves which bait is most successful at catching Addish.	Outcome
815	A successful fisherman absolutely must pick the right bait to use. Grib and Zigu bait are the best.	Procedure
1020	A successful fisherman absolutely must catch the fish that fetches the highest price. Addish fish will earn you the most. Everyone needs to figure out for themselves which bait is most successful at catching Addish, but Zigu and Grib seem to consistently catch Addish fish in my experience.	Outcome + Causal
438	A successful fisherman absolutely must pick the right bait to use. Grib and Zigu bait are the best.I pass down the Zigu bait	Procedure
274	Grib and Zigu bait work well, but the best results come from selling your fish at a good price.	Procedure
41	A successful fisherman absolutely must catch the fish that fetches the highest price. Addish fish will earn you the most. Everyone needs to figure out for themselves which bait is most successful at catching Addish.	Outcome
907	A successful fisherman absolutely must pick the right bait to use. Grib and Zigu bait are the best. Zigu seems to be more attractive.	Procedure
345	A successful fisherman absolutely must catch the fish that fetches the highest price. Addish fish will earn you the most. Everyone needs to figure out for themselves which bait is most successful at catching Addish.	Outcome
1083	A successful fisherman absolutely must pick the right bait to use. Grib is the best bait and Zigu is the second best bait.	Procedure
130	A successful fisherman absolutely must catch the fish that fetches the highest price. Addish fish will earn you the most. Everyone needs to figure out for themselves which bait is most successful at catching Addish. If you don''t succeed at first, you must continue trying until profits increase with each catch over time.	Outcome
66	A successful fisherman absolutely must catch the fish that fetches the highest price. Addish fish will earn you the most. Everyone needs to figure out for themselves which bait is most successful at catching Addish. Chal and Vlid appear to be more successful than others at bait.	Outcome + Causal
567	A successful fisherman absolutely must catch the fish that fetches the highest price. Addish fish will earn you the most. Everyone needs to figure out for themselves which bait is most successful at catching Addish. I recommend trying all 4 types of common bait at least once to see which catches the most Addish, however it seems Zigu is the most constant with Grib being a good secondary choice. A…	Procedure + Causal + Outcome
418	A successful fisherman absolutely must pick the right bait to use. Grib is the best bait and Zigu is the second best bait.	Procedure
1057	A successful fisherman absolutely must pick the right bait to use. Zigu and Grib both work. I have used both and they have had different success levels, don''t be discouraged. You will end up with more money than you spent in the end.	Procedure
266	A successful fisherman absolutely must catch the fish that fetches the highest price. Addish fish will earn you the most. Everyone needs to figure out for themselves which bait is most successful at catching Addish.	Outcome
509	A successful fisherman absolutely must pick the right bait to use . Chal bait is the best, bug Vlid works too. You will catch Locona most of the time and occasionally Addish.	Procedure + Causal
74	A successful fisherman absolutely must pick the right bait to use. Chal bait are the best.	Procedure
879	A successful fisherman absolutely must pick the right bait to use. Grib bait is the best, but don''t use the same bait everytime.	Procedure
974	A successful fisherman absolutely must pick the right bait to use. Grib bait is the best, but Zigu works too. I have used both and they have had different success levels, don''t be discouraged.	Procedure
877	A successful fisherman absolutely must catch the fish that fetches the highest price. Addish fish will earn you the most. Everyone needs to figure out for themselves which bait is most successful at catching Addish. Try the Chai and Grib bait first. The Addish may also provide some good fish	Procedure + Outcome
299	A successful fisherman absolutely must catch the fish that fetches the highest price. Addish fish will earn you the most. Everyone needs to figure out for themselves which bait is most successful at catching Addish.	Outcome
291	A successful fisherman absolutely must catch the fish that fetches the highest price. Addish fish will earn you the most. Everyone needs to figure out for themselves which bait is most successful at catching Addish. Grib seems to be successful bait for this. Chal and Vlid appear to be more successful than others at bait.	Outcome + Causal
127	A successful fisherman absolutely must catch the fish that fetches the highest price. Addish fish will earn you the most. But Addish may not earn you more than you spend for bait. Vlid bait seems to consistently attract Addish.	Outcome + Causal
1096	A successful fisherman absolutely must pick the right bait to use. Grib is the best bait and Zigu is the second best bait.	Procedure
786	A successful fisherman absolutely must catch the fish that fetches the highest price. Addish fish will earn you the most. Everyone needs to figure out for themselves which bait is most successful at catching Addish, but Vlid seems to consistently catch Addish fish in my experience.	Outcome + Causal
44	A successful fisherman absolutely must catch the fish that fetches the highest price. Addish fish will earn you the most. The most successful bait for catching Addish is Chal or Vlid.	Outcome + Causal
1051	A successful fisherman absolutely must pick the right bait to use. Grib and Zigu bait are the best.	Procedure
400	A successful fisherman absolutely must pick the right bait to use. Grib and Zigu bait are the best.	Procedure
292	A successful fisherman absolutely must pick the right bait to use. Grib and Zigu bait are the best. Changing your bait from time to time is a must to diversify and prosper.	Procedure
501	A successful fisherman absolutely must pick the right bait to use. Grib is the best bait. This is the wisdom that was given to me. I have fished using grib for the past few days, to moderate success. I made some profit on average, but there were days where I spent more on bait than I could make back by selling fish.	Procedure
280	A successful fisherman absolutely must catch the fish that fetches the highest price. Addish fish will earn you the most. Everyone needs to figure out for themselves which bait is most successful at catching Addish. The Grib bait seems to get the most Addish.	Outcome + Causal
